# Supplementary material for: Transcriptomic analysis reveals candidate molecular pathways involved in pea (Pisum sativum L.) resistance to pea aphid (Acyrthosiphon pisum Harris) biotypes
Source: BMC Genomics. 2025 Jul 1;26:580. doi: 10.1186/s12864-025-11742-3 (PMC12211313; doi:10.1186/s12864-025-11742-3)
Supplement: Supplementary file 1 — Supplementary Material 1 [file 12864_2025_11742_MOESM1_ESM.xlsx]

## Sheet: S1
Table S1. Haplotype sequences associated with linkage disequilibrium blocks underlying the ApRVII locus.
These data were produced in the study of Ollivier et al., 2022
*Each specific haplotype sequence is indicated by a specific letter. Haplotype highlighted in green are associated to the resistance while those highlighted in red are associated to the susceptibility.
						Genetic groups (Ollivier et al., 2022)		Haplotype composition for LSR1 resistance (Ollivier et al., 2022)*																															Haplotype comp. for ArPo28 resistance (Ollivier et al., 2022)*
	Genotype ID	Genotype name	Genotype code	Type	Genetic group (Siol et al., 2017)	Admixture prediction with Q=7	Admixture prediction with Q=3	Block1	Block2	Block3	Block4	Block5	Block6	Block7	Block8	Block9	Block10	Block11	Block12	Block13	Block14	Block15	Block16	Block17	Block18	Block19	Block20	Block21	Block22	Block23	Block24	Block26	Block27	Block28	Block29	Block30	Block31	Block32	Block1	Block15	Block19	Block22	Block25
	Unknown	Unknown	AeD3	-	-	-	-	E	F	E	F	E	-	D	E	C	-	F	-	-	F	F	E	F	-	G	-	F	~I~M	-	-	-	-	F	B	B	-	~A~G	E	F	G	~I~M	-
	P_AMS_DCG0666	AeD99OSW- 56-19-4 (not included in this study)	-	Spring	11	7	3	E	F	E	F	BR	F	D	E	C	E	F	E	L	F	F	E	F	F	G	F	F	I	F	A	F	F	F	B	B	C	A	E	F	G	I	E
	P_AMS_DCG0661	AeD99OSW- 49-5-7	AeD4	Spring	11	7	3	R	A	A	AN	A	E	CT	S	CB	H	AF	BF	A	C	BJ	C	CF	C	BX	R	BV	AU	C	AX	E	Z	R	C	AW	C	M	R	BJ	BX	AU	BL
	P_AMS_DCG0227	KAZAR	KAZAR	Winter	9	6	NA	A	K	B	H	A	A	B	B	A	BV	B	A	B	A	A	B	B	B	B	C	D	A	A	A	A	C	A	G	A	A	E	A	A	B	A	B
	P_AMS_DCG0671	AeD99QU-04-4-6-1	AeD1	Spring	11	7	3	G	DP	A	B	A	B	A	A	CL	B	A	C	A	B	B	A	BK	CG	C	E	C	D	BO	D	D	F	F	B	C	A	F	G	B	C	D	D
	P_AMS_DCG0662	AeD99OSW- 50-2-5	AeD2	Spring	11	7	3	E	F	E	Z	E	F	D	E	C	E	F	E	A	F	F	E	F	F	G	F	F	BW	F	A	F	F	F	B	B	C	A	E	F	G	BW	E
	P_AMS_RCG0228	CE101 = FP	FP	Winter	9	6	3	C	D	I	G	C	C	F	D	E	D	C	B	C	D	C	D	C	A	A	A	A	B	B	C	AW	G	H	I	E	D	D	C	C	A	B	F

## Sheet: S2
Table S2.RNAseq libraries and mapping results.
			Library information				Paired reads				Unpaired reads
			Library	Genotype	Condition	Timepoint	Total pairs	Aligned 0 time	Aligned 1 time	Aligned > 1 times	Total unpaired	Aligned 0 times	Overall alignment rate
			1	AeD1	LSR1	72h	19567533	2004754 (10.25%)	17111324 (87.45%)	451455 (2.31%)	4009508	4009508 (100.00%)	0.8975
			2	AeD2	Control	72h	19529161	1941607 (9.94%)	17113839 (87.63%)	473715 (2.43%)	3883214	3883214 (100.00%)	0.9006
			3	AeD1	LSR1	72h	18959598	1649030 (8.70%)	16853436 (88.89%)	457132 (2.41%)	3298060	3298060 (100.00%)	0.913
			4	AeD2	LSR1	72h	20724722	2433696 (11.74%)	17806876 (85.92%)	484150 (2.34%)	4867392	4867392 (100.00%)	0.8826
			5	AeD4	P123	72h	18651701	2070087 (11.10%)	16142647 (86.55%)	438967 (2.35%)	4140174	4140174 (100.00%)	0.889
			6	KAZAR	LSR1	72h	22091800	2677875 (12.12%)	18882789 (85.47%)	531136 (2.40%)	5355750	5355750 (100.00%)	0.8788
			7	FP	Control	72h	17985343	1616435 (8.99%)	15967479 (88.78%)	401429 (2.23%)	3232870	3232870 (100.00%)	0.9101
			8	AeD3	Control	72h	17712451	1816826 (10.26%)	15464634 (87.31%)	430991 (2.43%)	3633652	3633652 (100.00%)	0.8974
			9	AeD2	P123	72h	22400470	2705325 (12.08%)	19185370 (85.65%)	509775 (2.28%)	5410650	5410650 (100.00%)	0.8792
			10	FP	LSR1	72h	18103821	1685082 (9.31%)	15986699 (88.31%)	432040 (2.39%)	3370164	3370164 (100.00%)	0.9069
			11	AeD1	Control	72h	19060102	1866415 (9.79%)	16723019 (87.74%)	470668 (2.47%)	3732830	3732830 (100.00%)	0.9021
			12	FP	P123	72h	16462012	1781729 (10.82%)	14300123 (86.87%)	380160 (2.31%)	3563458	3563458 (100.00%)	0.8918
			13	AeD4	Control	72h	19224369	1958559 (10.19%)	16753767 (87.15%)	512043 (2.66%)	3917118	3917118 (100.00%)	0.8981
			14	AeD4	LSR1	72h	17037549	1511145 (8.87%)	15105420 (88.66%)	420984 (2.47%)	3022290	3022290 (100.00%)	0.9113
			15	AeD4	P123	72h	17485596	1728455 (9.89%)	15310131 (87.56%)	447010 (2.56%)	3456910	3456910 (100.00%)	0.9011
			16	KAZAR	Control	72h	37319800	3550701 (9.51%)	32807333 (87.91%)	961766 (2.58%)	7101402	7101402 (100.00%)	0.9049
			17	AeD1	LSR1	72h	19143661	1665559 (8.70%)	17013804 (88.87%)	464298 (2.43%)	3331118	3331118 (100.00%)	0.913
			18	AeD2	LSR1	72h	24151872	2427623 (10.05%)	21107310 (87.39%)	616939 (2.55%)	4855246	4855246 (100.00%)	0.8995
			19	FP	LSR1	72h	28436745	4031369 (14.18%)	23761507 (83.56%)	643869 (2.26%)	8062738	8062738 (100.00%)	0.8582
			20	FP	P123	72h	22343794	3357119 (15.02%)	18503776 (82.81%)	482899 (2.16%)	6714238	6714238 (100.00%)	0.8498
			21	AeD1	P123	72h	19745040	1869861 (9.47%)	17408590 (88.17%)	466589 (2.36%)	3739722	3739722 (100.00%)	0.9053
			22	AeD3	P123	72h	18182554	1828967 (10.06%)	15916643 (87.54%)	436944 (2.40%)	3657934	3657934 (100.00%)	0.8994
			23	AeD3	P123	72h	17924067	1767102 (9.86%)	15737790 (87.80%)	419175 (2.34%)	3534204	3534204 (100.00%)	0.9014
			24	FP	Control	72h	32103236	2774287 (8.64%)	28519640 (88.84%)	809309 (2.52%)	5548574	5548574 (100.00%)	0.9136
			25	AeD3	P123	72h	18727688	2008359 (10.72%)	16274079 (86.90%)	445250 (2.38%)	4016718	4016718 (100.00%)	0.8928
			26	AeD2	P123	72h	17324421	1763534 (10.18%)	15136083 (87.37%)	424804 (2.45%)	3527068	3527068 (100.00%)	0.8982
			27	AeD2	Control	72h	19618696	1962332 (10.00%)	17135451 (87.34%)	520913 (2.66%)	3924664	3924664 (100.00%)	0.9
			28	AeD3	LSR1	72h	16728071	1876749 (11.22%)	14449981 (86.38%)	401341 (2.40%)	3753498	3753498 (100.00%)	0.8878
			29	AeD4	Control	72h	19872585	1849300 (9.31%)	17512410 (88.12%)	510875 (2.57%)	3698600	3698600 (100.00%)	0.9069
			30	KAZAR	P123	72h	21889496	2203734 (10.07%)	19136105 (87.42%)	549657 (2.51%)	4407468	4407468 (100.00%)	0.8993
			31	AeD2	P123	72h	17638816	2106489 (11.94%)	15123577 (85.74%)	408750 (2.32%)	4212978	4212978 (100.00%)	0.8806
			32	AeD2	Control	72h	22745680	2217682 (9.75%)	19932676 (87.63%)	595322 (2.62%)	4435364	4435364 (100.00%)	0.9025
			33	AeD1	Control	72h	21194290	1809505 (8.54%)	18831309 (88.85%)	553476 (2.61%)	3619010	3619010 (100.00%)	0.9146
			34	FP	Control	72h	20516691	1571765 (7.66%)	18420111 (89.78%)	524815 (2.56%)	3143530	3143530 (100.00%)	0.9234
			35	AeD1	P123	72h	19046630	2119206 (11.13%)	16412780 (86.17%)	514644 (2.70%)	4238412	4238412 (100.00%)	0.8887
			36	KAZAR	LSR1	72h	24491814	2093625 (8.55%)	21703305 (88.61%)	694884 (2.84%)	4187250	4187250 (100.00%)	0.9145
			37	AeD4	P123	72h	16221964	1790706 (11.04%)	13980859 (86.18%)	450399 (2.78%)	3581412	3581412 (100.00%)	0.8896
			38	FP	P123	72h	19984381	1629457 (8.15%)	17862487 (89.38%)	492437 (2.46%)	3258914	3258914 (100.00%)	0.9185
			39	KAZAR	LSR1	72h	23527349	2096251 (8.91%)	20805434 (88.43%)	625664 (2.66%)	4192502	4192502 (100.00%)	0.9109
			40	KAZAR	Control	72h	19058441	1577570 (8.28%)	17008349 (89.24%)	472522 (2.48%)	3155140	3155140 (100.00%)	0.9172
			41	AeD3	LSR1	72h	18976038	1956098 (10.31%)	16546256 (87.20%)	473684 (2.50%)	3912196	3912196 (100.00%)	0.8969
			42	AeD4	LSR1	72h	20523826	1841000 (8.97%)	18091772 (88.15%)	591054 (2.88%)	3682000	3682000 (100.00%)	0.9103
			43	AeD2	LSR1	72h	5202985	474483 (9.12%)	4602788 (88.46%)	125714 (2.42%)	948966	948966 (100.00%)	0.9088
			44	AeD3	LSR1	72h	22175651	2159728 (9.74%)	19446656 (87.69%)	569267 (2.57%)	4319456	4319456 (100.00%)	0.9026
			45	AeD1	Control	72h	23135490	2032246 (8.78%)	20422790 (88.27%)	680454 (2.94%)	4064492	4064492 (100.00%)	0.9122
			46	KAZAR	Control	72h	20413433	1671563 (8.19%)	18175724 (89.04%)	566146 (2.77%)	3343126	3343126 (100.00%)	0.9181
			47	AeD1	P123	72h	18731161	1884351 (10.06%)	16370095 (87.39%)	476715 (2.55%)	3768702	3768702 (100.00%)	0.8994
			48	KAZAR	P123	72h	18825788	1835222 (9.75%)	16503328 (87.66%)	487238 (2.59%)	3670444	3670444 (100.00%)	0.9025
			49	AeD3	Control	72h	18272763	1715620 (9.39%)	16060627 (87.89%)	496516 (2.72%)	3431240	3431240 (100.00%)	0.9061
			50	AeD4	Control	72h	16225472	1378774 (8.50%)	14327582 (88.30%)	519116 (3.20%)	2757548	2757548 (100.00%)	0.915
			51	AeD3	Control	72h	19512460	1854391 (9.50%)	17134915 (87.82%)	523154 (2.68%)	3708782	3708782 (100.00%)	0.905
			52	FP	LSR1	72h	23597780	2255272 (9.56%)	20682087 (87.64%)	660421 (2.80%)	4510544	4510544 (100.00%)	0.9044
			53	KAZAR	P123	72h	15226605	1867421 (12.26%)	12974167 (85.21%)	385017 (2.53%)	3734842	3734842 (100.00%)	0.8774
			54	AeD4	LSR1	72h	20514280	1866017 (9.10%)	18060824 (88.04%)	587439 (2.86%)	3732034	3732034 (100.00%)	0.909
			55	AeD4	P123	120h	19520872	1754516 (8.99%)	17118375 (87.69%)	647981 (3.32%)	3509032	3509032 (100.00%)	0.9101
			56	FP	LSR1	120h	26131276	2165158 (8.29%)	23205687 (88.80%)	760431 (2.91%)	4330316	4330316 (100.00%)	0.9171
			57	FP	LSR1	120h	25060247	2848819 (11.37%)	21479944 (85.71%)	731484 (2.92%)	5697638	5697638 (100.00%)	0.8863
			58	KAZAR	Control	120h	18027073	1537944 (8.53%)	15963165 (88.55%)	525964 (2.92%)	3075888	3075888 (100.00%)	0.9147
			59	AeD1	LSR1	120h	17027065	1494379 (8.78%)	15006398 (88.13%)	526288 (3.09%)	2988758	2988758 (100.00%)	0.9122
			60	KAZAR	Control	120h	16923955	1525266 (9.01%)	14921716 (88.17%)	476973 (2.82%)	3050532	3050532 (100.00%)	0.9099
			61	AeD4	Control	120h	13352552	1145604 (8.58%)	11793915 (88.33%)	413033 (3.09%)	2291208	2291208 (100.00%)	0.9142
			62	AeD2	Control	120h	26708911	2806999 (10.51%)	23095550 (86.47%)	806362 (3.02%)	5613998	5613998 (100.00%)	0.8949
			63	AeD2	LSR1	120h	29062483	3303863 (11.37%)	24986376 (85.97%)	772244 (2.66%)	6607726	6607726 (100.00%)	0.8863
			64	AeD3	LSR1	120h	21418612	3329767 (15.55%)	17549348 (81.94%)	539497 (2.52%)	6659534	6659534 (100.00%)	0.8445
			65	AeD1	Control	120h	19699692	1759965 (8.93%)	17385253 (88.25%)	554474 (2.81%)	3519930	3519930 (100.00%)	0.9107
			66	AeD4	Control	120h	19028112	1737683 (9.13%)	16610258 (87.29%)	680171 (3.57%)	3475366	3475366 (100.00%)	0.9087
			67	AeD1	P123	120h	19455576	1931401 (9.93%)	16924636 (86.99%)	599539 (3.08%)	3862802	3862802 (100.00%)	0.9007
			68	AeD2	Control	120h	19149848	1766632 (9.23%)	16849984 (87.99%)	533232 (2.78%)	3533264	3533264 (100.00%)	0.9077
			69	AeD3	P123	120h	18585591	1920703 (10.33%)	16122980 (86.75%)	541908 (2.92%)	3841406	3841406 (100.00%)	0.8967
			70	AeD4	LSR1	120h	19611095	1861034 (9.49%)	16977426 (86.57%)	772635 (3.94%)	3722068	3722068 (100.00%)	0.9051
			71	AeD1	LSR1	120h	21385101	1842191 (8.61%)	18909752 (88.42%)	633158 (2.96%)	3684382	3684382 (100.00%)	0.9139
			72	AeD1	Control	120h	20009675	1833083 (9.16%)	17564047 (87.78%)	612545 (3.06%)	3666166	3666166 (100.00%)	0.9084
			73	FP	Control	120h	24883608	2172144 (8.73%)	22035602 (88.55%)	675862 (2.72%)	4344288	4344288 (100.00%)	0.9127
			74	FP	P123	120h	79514558	10199128 (12.83%)	50952646 (64.08%)	18362784 (23.09%)	20398256	20398256 (100.00%)	0.8717
			75	AeD3	LSR1	120h	25187968	2380872 (9.45%)	22104367 (87.76%)	702729 (2.79%)	4761744	4761744 (100.00%)	0.9055
			76	AeD2	Control	120h	23590823	2142928 (9.08%)	20763929 (88.02%)	683966 (2.90%)	4285856	4285856 (100.00%)	0.9092
			77	FP	Control	120h	23903410	1963295 (8.21%)	21311493 (89.16%)	628622 (2.63%)	3926590	3926590 (100.00%)	0.9179
			78	AeD3	P123	120h	19861864	3492510 (17.58%)	15831288 (79.71%)	538066 (2.71%)	6985020	6985020 (100.00%)	0.8242
			79	KAZAR	LSR1	120h	22975546	2243273 (9.76%)	20088287 (87.43%)	643986 (2.80%)	4486546	4486546 (100.00%)	0.9024
			80	AeD4	Control	120h	17915860	1621201 (9.05%)	15713569 (87.71%)	581090 (3.24%)	3242402	3242402 (100.00%)	0.9095
			81	FP	P123	120h	23858428	2188135 (9.17%)	21047459 (88.22%)	622834 (2.61%)	4376270	4376270 (100.00%)	0.9083
			82	AeD2	P123	120h	21905224	2389059 (10.91%)	18968757 (86.59%)	547408 (2.50%)	4778118	4778118 (100.00%)	0.8909
			83	FP	LSR1	120h	21996164	2021156 (9.19%)	19391002 (88.16%)	584006 (2.66%)	4042312	4042312 (100.00%)	0.9081
			84	KAZAR	Control	120h	15763570	1348819 (8.56%)	13952217 (88.51%)	462534 (2.93%)	2697638	2697638 (100.00%)	0.9144
			85	FP	P123	120h	20450611	4805675 (23.50%)	15192564 (74.29%)	452372 (2.21%)	9611350	9611350 (100.00%)	0.765
			86	AeD1	Control	120h	20285768	1685905 (8.31%)	17819515 (87.84%)	780348 (3.85%)	3371810	3371810 (100.00%)	0.9169
			87	AeD3	LSR1	120h	23016948	2354134 (10.23%)	20043283 (87.08%)	619531 (2.69%)	4708268	4708268 (100.00%)	0.8977
			88	AeD4	P123	120h	18155026	1739550 (9.58%)	15786923 (86.96%)	628553 (3.46%)	3479100	3479100 (100.00%)	0.9042
			89	AeD3	Control	120h	18826509	1775131 (9.43%)	16453142 (87.39%)	598236 (3.18%)	3550262	3550262 (100.00%)	0.9057
			90	FP	Control	120h	15416502	1219184 (7.91%)	13772577 (89.34%)	424741 (2.76%)	2438368	2438368 (100.00%)	0.9209
			91	AeD2	LSR1	120h	19647894	1948125 (9.92%)	17121379 (87.14%)	578390 (2.94%)	3896250	3896250 (100.00%)	0.9008
			92	AeD1	P123	120h	23714032	4261128 (17.97%)	18838526 (79.44%)	614378 (2.59%)	8522256	8522256 (100.00%)	0.8203
			93	KAZAR	LSR1	120h	18161633	1653656 (9.11%)	15967674 (87.92%)	540303 (2.97%)	3307312	3307312 (100.00%)	0.9089
			94	KAZAR	P123	120h	19378542	6479529 (33.44%)	12466057 (64.33%)	432956 (2.23%)	12959058	12959058 (100.00%)	0.6656
			95	AeD2	P123	120h	25225718	2401175 (9.52%)	22119066 (87.68%)	705477 (2.80%)	4802350	4802350 (100.00%)	0.9048
			96	AeD4	LSR1	120h	18360107	1715315 (9.34%)	16049385 (87.41%)	595407 (3.24%)	3430630	3430630 (100.00%)	0.9066
			97	AeD2	LSR1	120h	24355073	2418326 (9.93%)	21273303 (87.35%)	663444 (2.72%)	4836652	4836652 (100.00%)	0.9007
			98	KAZAR	P123	120h	19757106	1744114 (8.83%)	17478145 (88.47%)	534847 (2.71%)	3488228	3488228 (100.00%)	0.9117
			99	KAZAR	LSR1	120h	23579024	2077793 (8.81%)	20845260 (88.41%)	655971 (2.78%)	4155586	4155586 (100.00%)	0.9119
			100	AeD2	P123	120h	22528964	7048164 (31.28%)	15031987 (66.72%)	448813 (1.99%)	14096328	14096328 (100.00%)	0.6872
			101	AeD4	P123	120h	303778989	43126897 (14.20%)	206216084 (67.88%)	54436008 (17.92%)	86253794	86253794 (100.00%)	0.858
			102	AeD1	P123	120h	36231789	3847426 (10.62%)	31438578 (86.77%)	945785 (2.61%)	7694852	7694852 (100.00%)	0.8938
			103	AeD4	LSR1	120h	17266156	1642241 (9.51%)	15103036 (87.47%)	520879 (3.02%)	3284482	3284482 (100.00%)	0.9049
			104	KAZAR	P123	120h	23355164	2942027 (12.60%)	19778100 (84.68%)	635037 (2.72%)	5884054	5884054 (100.00%)	0.874
			105	AeD1	LSR1	120h	26944852	3030161 (11.25%)	23170152 (85.99%)	744539 (2.76%)	6060322	6060322 (100.00%)	0.8875
			106	AeD3	P123	120h	24256533	3629505 (14.96%)	20039282 (82.61%)	587746 (2.42%)	7259010	7259010 (100.00%)	0.8504
			107	AeD3	Control	120h	20041218	1949172 (9.73%)	17537677 (87.51%)	554369 (2.77%)	3898344	3898344 (100.00%)	0.9027
			108	AeD3	Control	120h	19361006	1628509 (8.41%)	17154857 (88.61%)	577640 (2.98%)	3257018	3257018 (100.00%)	0.9159

## Sheet: S3
Table S3. Differentially expressed genes in each condition of infestation.
*Prediction of potential long non-coding RNA with Feelnc
**Best homolog of the Pisum sativum gene accession identified in Medicago truncatula V5
											Contrats
											FP												KAZAR												AeD1												AeD2
											P123			LSR1			P123			LSR1			P123			LSR1			P123			LSR1			P123			LSR1			P123			LSR1			P123
							Occurrence of the detection in different condition of infestation				72h						120h						72h						120h						72h						120h						72h
Pisum sativum gene accession	Feelnc*	Final gene prediction	Interproscan	Description	Sequence Transcript	Medicago truncatula (V5) gene accession**	P123_72h	LSR1_72h	P123_120h	LSR1_120h	Log2(FC)	Sign	FDR	Log2(FC)	Sign	FDR	Log2(FC)	Sign	FDR	Log2(FC)	Sign	FDR	Log2(FC)	Sign	FDR	Log2(FC)	Sign	FDR	Log2(FC)	Sign	FDR	Log2(FC)	Sign	FDR	Log2(FC)	Sign	FDR	Log2(FC)	Sign	FDR	Log2(FC)	Sign	FDR	Log2(FC)	Sign	FDR	Log2(FC)	Sign	FDR
Psat1g095720.1	CDS	CDS	PROLINE-RICH EXTENSIN-LIKE	Unknown	ATGATGCTACCTTTCACAATAGCAACAACAAAATCTACTTTGAGAAAACATGGGGTCTCAAATGGCCTCTATTACTCTCACTATTGCATTCACATTACTTTCTCTCACTTTGCCATCTCAAGCAAACAACTACATCTGATTCATTCTCCACCACCACCGGTGCACTCACCTCCTCCACCTTATCATTATAGTTCACCACCACCACCGTCAGAGAAGCCATACAAATATCCTTCTCCTCCACCACCAGTTTACAAGTACAAGTCACCACCTCCACCGGTATACAATTCACCTCCTCCACCATATAAGTATCCATCTCCACCGCCTCCTCCATACAAATATCCATCACACCACCACCTGTTTACAAGTACAACTCACCTCCTCCTCCTTACAAATATATAT…	25496075	6	6	6	6	3.12183	1	1.02151e-05	2.57559	1	0.00248252	2.52079	1	4.22796e-05	2.94745	1	0.00023535	3.6918	1	8.34002e-07	4.04533	1	1.21207e-06	3.34338	1	3.59359e-07	3.44667	1	4.83371e-05	6.28778	1	1.26017e-10	3.60201	1	0.0016293	6.49367	1	1.66924e-11	3.93834	1	9.47834e-05	2.77539	1	0.000356827
Psat5g201640.1	CDS	CDS	E-class P450 group I signature	Belongs to the cytochrome P450 family	GAATTAGTGACCGCCATGTCTACCAGTCAGAGAAACGTTTCCTATAAATACCAACCAGTTAGCCTTACCTTAATGAGACAACAATAAACGTCAACTACTTTCTTTTCAAAACACATTCTTGTCCTTTATCATCATCATCCCCATTTTCATAATCACAACATAGAAACCATGTCTCTATGGCTTATTGCATTCTCCACTCTCATATTATCTATCTTTATATACCGTTTTCTAAAATTTGCTACAAAATCTTCTTCTTCTTCTTCATCACTCCCACTTCCACCAGGACCAAAACCATGGCCTATAATAGGTAACATTCCACACTTGGGCTCTTCCCCACACCAATCTCTTGCAGCCTTGGCTGAAACCTATGGCCCGTTGATGCACCTCAAATTAGGGTTT…	25488708	6	6	6	6	1.2746	1	0.0050994	1.31359	1	0.0421882	1.72773	1	3.38605e-05	1.52744	1	0.00739184	2.59623	1	1.33766e-05	3.15417	1	1.21207e-06	2.74089	1	3.28471e-07	3.16313	1	1.70277e-06	2.23431	1	1.62452e-05	1.84786	1	0.00916536	1.84707	1	2.55789e-05	1.84728	1	0.0023672	1.78546	1	0.00138202
MSTRG.27793.1	CDS	CDS	O-mtase	Belongs to the class I-like SAM-binding methyltransferase superfamily. Cation-independent O- methyltransferase family	AAGATAATGTGTTATTTTTCCGCCTTCTTCCGCATAAATTATTATATCCTCTTTCAACATATGAATCATATAAAAAGGTCCATACTAGTTTATAATTTCTTCATACCCATTTCAACCAAAACACCAAAGTTAACAAACAATAGAAATGGATTTCAGTACAAACGGTTCTGAAGAAAGTGAACTCTATCATGCTCAAATCCATTTATACAAACATGTATACAACTTTGTAAGTTCCATGGCACTCAAATCCGCCATGGAACTAGGCATAGCTGATGCAATTCATAACCATGGAAAACCAATGACTCTCCCTGAATTATCTTCATCTTTGAAACTTCACCCCTCTAAAGTTAACATCCTTTATCGATTCTTACGTCTGTTAACACACAATGGTTTCTTTGC…	25493072	6	5	6	5	2.89109	1	1.41915e-05	2.48073	1	0.00221983	2.86574	1	1.94754e-06	2.20371	1	0.00532258	3.19164	1	3.43302e-06	3.33309	1	1.40615e-05	3.22514	1	1.9128e-07	2.96922	1	0.000104041	3.08604	1	7.08885e-06	2.05939	1	0.0493715	3.54907	1	3.66817e-08	2.51093	1	0.00186834	1.92066	1	0.00525552
Psat1g095640.1	CDS	CDS	Unknown	Unknown	ATGCACACACAATTTCAAATATTAAAATCTCCCCTCCACGCGGTTTATTCACCACGCGTTTACAAATATAAGTCTCCTCCTCCACCTGTCTATTCACCACCAATTTACAAATATAAATCTCCTCCTCCACCGGTTTATTCACCACCACCAGTTTACAAATATAAGTCTCCTCCTCCACCTGTCTATTCACCGCCAATTTACAAATATAAATCTCCTCCTCCACCGGTTTATTCACCACCACCAGTTTACAAATATAAGTCTCCTCCTCCACCTGTCTATTCACCACCAATTTACAAATATAAATCTTCTCCTCCACCGATTTATTCACCACCACCAGTTTACAAATATAAATCTCCTCCTCCACCAGTTTACTCGCCACCACCCATTTACAAATATAAG…	-	6	5	6	5	3.05007	1	0.000171271	2.72035	1	0.00971664	2.32588	1	0.00123115	2.76727	1	0.00527332	3.83604	1	1.98763e-05	4.18087	1	3.29841e-05	3.50726	1	3.16255e-05	3.56953	1	0.000911791	5.67381	1	2.35998e-09	3.14765	1	0.00714892	6.02956	1	1.43949e-10	3.89783	1	9.47834e-05	2.9004	1	0.000285209
Psat3g187800.1	CDS	CDS	Aldo/keto reductase family	reductase	ATGGCAATGTCAAAAGTAGGAAGAATGAAGTTGGGATCTCAGGGAATGGAAGTGTCCTCACAAGGACTTGGTTGCATGAGTATGTCTGCTTTCTATGGTCCTCCTAAGCCTGAACCTGACATGATTGCTCTCATCCATCATGCCATTCAATCTGGTGTCACTTTTCTTGATACTTCTGATTTCTATGGACCTCATACCAATGAACTCCTTCTTGGAAAGGCTTTGAAGGGAGAGGTGAGAGAGAAAGTTGAATTGGCTACGAAATTTGGAGCCAGAGCTAGGGAAGGGAAATTTGAGATCTGTGGTGATCCAGCTTATGTGAGAGAAGCTTGTGAAGGTAGCTTGAAGAGACTTGATATTGATTCTATTGATCTCTATTATCAGCATCGGATGAATACT…	11443832	6	4	6	6	2.63085	1	1.18099e-06	1.83766	1	0.00454566	2.67628	1	3.25417e-08	1.93965	1	0.00110819	2.73085	1	8.34002e-07	2.08735	1	0.000312846	3.17615	1	1.17641e-09	2.1123	1	0.00050955	2.67136	1	1.29007e-06	0.996321	0	0.495985	3.59839	1	1.82949e-10	1.63993	1	0.020595	1.9782	1	0.000245041
Psat1g156920.1	CDS	CDS	Bet_v1-like	Major allergen Pru	TTTATTTTAAGATAATATAGACTAAGTAAATTTTGAATCTATCATGCTTTTTTCCACCATCAAAATCCGATCAACGACTAATCCAATTAGGAGATCAATTCTAATATCAAATAATTTCGACACTCTTTATCACAGTTGCAGATAATTGAACCGTAGTCCTTTCTACTGAATCTATCCACATTTTGAGTCATTGAGTGCCGACTAACTCATTTTGTTTTTGGCAACCCAAATAAAAGTTAGTCCAAATTATACATCACAAAGAGCACTAACCCAATAATATTACTATTTTAAGATCACACTCACCAACAACCGCAATGAGCTGTAGCCTACCAAAGTTCTATAAATACCATCCCTCACCATGTCTCAAACCTCATCACTAACTTATAAATCTCTTCTATT…	11420053	6	3	6	6	2.51608	1	8.70508e-06	1.40692	0	0.0754624	2.45286	1	1.36067e-06	1.74669	1	0.00867828	2.87513	1	8.34002e-07	2.57155	1	3.38678e-05	3.18869	1	4.66103e-09	2.66446	1	4.83371e-05	2.87334	1	9.7101e-07	1.36616	0	0.225626	3.59176	1	8.42363e-10	1.96039	1	0.0049097	2.51104	1	2.43256e-05
Psat1g159200.1	CDS	CDS	C-terminal region of a signal peptide.	Belongs to the glycosyl hydrolase 17 family	TCCTGTAATGACTTTTGTTGAATATGTAAGAGGTACGTCCGAAGACACATCTTCGGAAACATGAGGTATTTTTGGAAATTCGCGTGGTGCAATAAAAATATATAAACCGCGTTCTCCTACATTTAAGCATCCAAATAGAGAACAATGTAGCAGATGTTTTTAATCTCCTTATTTACTTTGAATTTGTCTTCTGTGTTTGGATAAGCTATTGACTAATGACCGAAATTCATATTTAAGAAGGGCGGAAAGCATAAGCTATTGACCAACAACAGAGATTCATATCCACTCCATGTCTAGTCTAATGAAAATTAAAAATGGCAAGACATTTCTAAAGAGGAAAGTGACAGCCATAGAATTCTTTGAATCAGTCGATAAACATATAAACTTAAGGTCTAACTT…	11416839	6	3	6	6	3.75708	1	4.92197e-06	3.2215	1	0.000984097	3.12133	1	5.41018e-06	2.20073	1	0.0165382	2.84301	1	0.000127343	2.77707	1	0.00076215	3.19148	1	2.46682e-06	2.19274	1	0.0102654	2.42603	1	0.00143463	2.01557	0	0.182958	3.74058	1	2.54622e-07	2.25861	1	0.023173	2.28424	1	0.00383274
Psat1g177520.1	CDS	CDS	2-OXOGLUTARATE (2OG) AND FE(II)-DEPENDENT OXYGENASE SUPERFAMILY PROTEIN-RELATED	Belongs to the iron ascorbate-dependent oxidoreductase family	ATGATAATTGTTTTTATGAACAACAACAACTTACCATATACTCCTCCTATTGTAAGATGATATAGAAACTATATGGAAAAAAAATTAATACTACATGCAAAACTAAAATCCACTCACCATGATTTAGGAATGAAATATATTATTTCCTATTTTATTTTATACTAAATCAAATTCATTTGCAACCGTTTTATGTTTTGTATTCCTAGACTATTGTGTTAATGTACAAATTCTCCTCTTACACGTATAACTTTATAATGTTTATATCTAATAATCATTTAATGAATTTTCTTAATAGTTTAATGATCGAAGTCAGCACACTTATTTACTATTTAACATGTTGATAGAAAAATAAAGTCACATTTATTGTGGATGGCCTAAGAATTTATACATAATAAGGCA…	11445019	6	4	6	5	2.84672	1	1.03532e-07	2.44693	1	8.17266e-05	3.61237	1	6.77935e-12	3.48562	1	4.45448e-10	2.23939	1	5.17589e-06	0.620112	0	0.570493	3.1137	1	1.05983e-10	0.743719	0	0.317918	3.0568	1	8.82332e-08	2.36964	1	0.000752648	3.22677	1	4.33877e-10	3.07931	1	1.04163e-07	1.68812	1	0.00051659
Psat7g000840.1	CDS	CDS	Zinc finger PHD-type signature.	NF-X1-type zinc finger protein	TCTTGTTAGTTATCATAAATTCATTATTACTAACGAGAGATGTAACTACTACAATTCTTAATCTTACTCATTTCTTAATTTAACTATTTCAGTTGCACAACAATCACTCCCACTCATGAGCTTGCAACGGAGGGAGAAATGGATTCCTAGATCATCCTCCACTACCGACAACCACAATGGTGCATGTAGCCGCCGAGAGAAGAAACGATTGAATATGAGGGATTCGGATTTAAATTTACCTCAACTGCTGCAAGAGATTCAGGACAAGCTCACCAAAGGCACCGTCGAATGCATGATTTGTTATGACACCGTCAGGAGGTCTGCCCCTATCTGGTCATGCTCCAGTTGCTACTCTATCTTTCACCTCAATTGTACAAACAAGTGGGCTCGGGCACCAAC…	11424029	6	4	6	5	2.41477	1	1.40459e-07	1.69632	1	0.00154779	2.75341	1	1.41761e-10	1.86596	1	0.000162614	2.3426	1	2.44614e-07	1.76096	1	0.000152419	2.73253	1	4.21246e-10	1.43572	1	0.00855993	1.9483	1	1.92695e-05	0.478391	0	0.855162	3.69247	1	3.70905e-12	1.6494	1	0.0135644	1.48783	1	0.000633097
Psat1g022680.1	CDS	CDS	Region of a membrane-bound protein predicted to be outside the membrane, in the cytoplasm.	Belongs to the major facilitator superfamily. Sugar transporter (TC 2.A.1.1) family	TTGGTTCTCTATGTTTTACCAAAATGAATAAAAGGAATTATCATCATAATAAATATTAAAATATCTTACAAATAGACAATATGATAAAATTATGTGTAAAATATTTTATAGGATACAAATATATTTTGAACTATAAAGCCTAAATAAAATGTAAAAGTAATTAAAAAATAAACGAAAAAACATGAAAAAATTACAAAATACTAGGTCAGTGAGAAGAAGCATGAAGAAGTTACAGCAGACCTGGTCCTCCATTCATGTGAGCCAACCAAACCAAAACTGAAATTGCCTAACCGAAAAAATGACATACAAAATTAGATTTCATTTTTATTATATATTCTGGTATGAGTTAGTGTTTTAAGTGTCACAAACTTGAAAGAAAGAAAAAACTGGACACATTAG…	25499032	6	3	6	5	2.11913	1	1.82813e-08	1.46122	1	0.00092562	1.88518	1	8.94615e-09	1.44296	1	0.000293243	1.71702	1	1.47784e-06	1.36734	1	0.000320138	2.23815	1	1.85755e-10	1.5415	1	0.000192866	1.92555	1	2.72527e-07	1.22621	1	0.0211454	2.39857	1	1.26532e-10	1.63351	1	9.47834e-05	1.11876	1	0.00221147
Psat1g079680.1	CDS	CDS	Cytochrome P450	Belongs to the cytochrome P450 family	GAAATATTTTTTTACTATAAAAAAATATGTGAAGTGTAAGTGTGGCAAATAGAATCTAGTTAAGTGAGCTTAAAAGTTCAATCAGAAAGTCCAGCCCAAAAAGATAATATACAATTTTACTAGAGGAAAGGTAAGACATGATTGAGCTCTTGCGGCAATATATGTTTTTTTGTATGTCTATATGTGGTGGAATCTTATCCTTTATCTCCAAACTAAAATACTTGCACATCAAGTTTCTATATTTATGTTTTAACAATATATTGTACAACTAACTGATTAAATAAAATAATATTTTGTCTAGTCAAGATTACGAAATCAAGTCAACATCAAATTCTTAACGAAAACTATATTATCCTTGCACATCAAGTAAAGTTATTACTATTCTAGAATAATGTAAAT…	11424803	6	3	6	5	2.00536	1	1.82468e-07	1.13587	1	0.0157209	1.61405	1	8.59641e-07	1.15924	1	0.00803449	1.7545	1	1.62464e-06	0.941972	1	0.0311736	1.85827	1	3.80589e-08	1.15597	1	0.00602413	1.46616	1	0.00014284	0.515566	0	0.758787	2.30184	1	1.52607e-09	1.1967	1	0.020595	1.18413	1	0.00258818
Psat2g009080.1	CDS	CDS	ABC transporter transmembrane region	ABC transporter C family member	ATGTTGTTTTCTTTGTCTTCTTCCACTTCACTCATGAACCTTGCTACTGATTTTGATTTTCTTCTCAAACCCATTTTCCTTCATGGGTTGTCTAGTGTTCTTCATATACTGTTGCTAGTAGGGGTTTTGGTTTCATGGGTTTGGAAAAGGGTTGTAGCTGGTGTTGGGAGTGTTGGGAATGAGACTAAGGAGGAGAAACCAAATAGTAGTTTGTTTAAAGTGACAAAGTTTTGTTCTGTTGGTTTTTCTTCTTTCAATTTTGTTCTTTTTCTTGTTAATTATTTCTACTGGTATACTAGTGGTTGGTCAGAAGAAAAGCTTATTACCCTTATTGATTTAGCTTTGAAAACAGTTGCTTGGTGTGTTGTTTGTGTTTGCTTTCATAAAGGGTTCTTATTT…	11436663	6	2	6	6	1.74083	1	3.64448e-07	1.10542	1	0.00693865	1.78483	1	7.53427e-09	1.03512	1	0.00806988	1.68452	1	6.12045e-07	1.06145	1	0.00315826	1.8754	1	1.78564e-09	1.01009	1	0.00738292	1.70156	1	6.87418e-07	0.422115	0	0.770771	2.49367	1	7.82142e-12	0.942969	1	0.0373397	1.13161	1	0.000809111
Psat2g158080.1	CDS	CDS	PCBER_SDR_a	isoflavone	ATGGCCTCAGAAAACAAAATCCTGATCCTTGGAGCAACAGGAGCAATAGGAAGACACATAGTTTGGGCAAGTATTAAAGCAGGAAATCCAACCTATGCTTTGGTTAGGAAAACATCTGACAATGTTAACAAACCAAAGTTAACCGAAGCTGCTAATCCTGAAACCAAGGAAGAGCTTCTTAAGAATTATCAAGCTTCTGGAGTTATTCTACTTGAAGGTGATATCAATGATCATGAAACTCTTGTTAACGCAATCAAGCAAGTTGATACTGTGATCTGTGCGGCGGGTAGACTACTAATTGAGGATCAAGTTAAGGTTATTAAAGCAATTAAAGAAGCTGGAAACGTAAAGAGATTCTTCCCATCTGAGTTTGGACTAGATGTGGATCGTCACGATGCG…	11410094	6	3	6	5	2.51508	1	1.30965e-05	2.01731	1	0.0045857	2.40307	1	3.45158e-06	1.67434	1	0.0164814	2.48795	1	1.39936e-05	2.89443	1	1.17552e-05	2.67653	1	3.3876e-07	2.33339	1	0.000296325	2.35882	1	5.12348e-05	1.5424	0	0.151386	2.9116	1	9.82868e-08	1.9134	1	0.00831726	1.83661	1	0.0021528
Psat2g181920.1	CDS	CDS	SignalP-noTM	Thaumatin family	CATTATGAAAGTTAAGTCAACTTGTTCTTTTTATATTCTCACACGCCACTAAAGACTATATAAAATATTCGCAAGAATTAGCCAATTTGATGGGTGATATCATGAACAATGCTAATAAAAAATATATAATATATATAATTATGCTATAAATAAATTGGCATGTGAATTATTTATATGTAAAATCAGATTTTGCACTGCAAGTATCTAGCTATTAAACTCTTTACCGTTAAGTATATAACACCAAAATAGTCAAGGTCTTCACCCATTCTATAATTCTGTATCTTAGATATATTTTCATATACCAAAGTTCATCATCATTTTGATGACTAGTGAAAAAAGTAATATGACTAATAATAGTTGCTTTAATAACTCTAAATTGCCTATATAAACCTCAACTAG…	25494521	6	3	6	5	5.9593	1	1.11724e-06	4.64778	1	0.00112079	4.81666	1	7.73952e-07	4.28994	1	0.000430775	3.51206	1	0.000243006	2.6899	1	0.0172246	3.22006	1	8.4173e-05	1.8245	0	0.13245	6.42697	1	1.48483e-06	3.32956	0	0.288152	7.35666	1	8.95478e-09	4.91001	1	0.00366596	2.73285	1	0.00669045
Psat4g083280.1	CDS	CDS	PEROXIDASE	Belongs to the peroxidase family. Classical plant (class III) peroxidase subfamily	ATGGGTCGGTTTAATGTTATTCTTGTGTTGTCACTCGCATTAACGTTGTGTCTTGTTCCTTATACATGCTTGGCTCAGCTTAGTCCAAACCATTACGCTAACATTTGTCCAAATGTTCAATCCATTGTTAGATCAGCCGTTCAGAAGAAATTTCAGCAGACTTTTGTAACCATTCCGGCTACTCTCCGTCTCTTCTTTCACGATTGCTTTGTCCAGGGTTGTGACGGTTCAGTTTTGGTGGCATCGAGTGGAGGTAACCAAGCGGAGAAGGATAACGCGGATAATTTGTCATTGGCTGGTGATGGATTTGATACAGTTATTAAAGCGAAAGCGGCGTTAGATGCTGTTCCGCAGTGTTGTGGTGATGATAAGGTAATAATAATAATAAGGGAAACTTTG…	11405719	6	3	6	5	1.13412	1	0.000331589	0.96277	1	0.0309979	0.78665	1	0.00613278	1.12535	1	0.00414952	1.16383	1	0.000255277	1.38162	1	8.61059e-05	1.13524	1	6.63132e-05	1.2432	1	0.000766764	1.2025	1	0.000244525	0.829137	0	0.218715	1.5812	1	1.994e-07	1.08886	1	0.00927329	0.737265	1	0.043704
Psat5g066360.1	CDS	CDS	Unknown	Belongs to the peroxidase family. Classical plant (class III) peroxidase subfamily	ATGATCATGAGTATGACTCTCTTTCTTCTCATCATACTAGGGAGTGTCAATGCACAACTTTCTACAAGTTTTTACTCAACTTCTTGTCCTAAACTATCTTCTACCGTGCAATCCACAATGCAATCTGCCATATCAAAAGAGGCTCGGATCGGTGCTTCCATTCTTCGGTTGTTCTTCCACGATTGCTTTGTCAATGGATGCGATGGATCAATTCTATTGGACGACACATCAAGTTTTACCGGGGAGAAGAACGCTAACCCTAATAGAAACTCTGCTCGTGGATTCGAAGTTATCGATAACATAAAAACAGCCGTAGAGAACGTATGTCCTGGAGTTGTATCTTGCGCTGATATTCTTGCCATTGCTGCTGCAGACTCTGTCGCAATTCTTGGAGGTCCG…	11440461	6	2	6	6	1.27356	1	0.00719521	0.768499	0	0.421692	1.19445	1	0.00565899	1.45116	1	0.0165382	2.09284	1	3.94958e-05	1.65678	1	0.00422249	1.97996	1	5.31667e-05	2.18954	1	0.000477133	2.93621	1	1.96219e-07	1.57059	0	0.125639	3.93498	1	8.36517e-11	2.12978	1	0.005906	1.54077	1	0.00381959
Psat0s2845g0080.1	CDS	CDS	UDP-Glycosyltransferase/glycogen phosphorylase	Belongs to the UDP-glycosyltransferase family	ATAACTAGTAATATTAATTTAATTAAAAACTAATGGGAGGAGAAGTTTGACTTACTTTCTTCCTCTCACTCTTAAATATCAACTCTCCAAAGAAAAGAACCACAGATCCACCTCAAAGATTTCAAAAGAAACAATGAAATCTCAACATTCCCATAACCAACTTCATGTTGTTTTTCTTCCATATCCAACTCCAGGCCATATGATTCCCATGATTGACACAGCAAGGCTATTTGCCAAACATGGTGTTAATGTTACCATCATCACCACACAAGCCAGTGCCTCAACCTTCCAAAAAACCATTGACAGTGACTTCAATTCTGGATACTCCATCAAAACTCATCTTATTCACTTCCCTTCAGCTCAAGTTGGTCTCCCTCATGGTGTTGAAAATCTCAAAGA…	11439442	6	2	6	5	2.53105	1	1.60674e-05	2.14277	1	0.00343781	2.04548	1	5.01764e-05	2.01564	1	0.0030708	2.12653	1	0.000136562	2.13561	1	0.000538277	2.2113	1	1.0043e-05	2.00245	1	0.00174079	1.92817	1	0.00225925	1.48473	0	0.289566	2.21792	1	4.04474e-05	1.91664	1	0.0170628	1.78619	1	0.00330298
Psat0s3633g0080.1	CDS	CDS	PME_inhib: pectinesterase inhibitor domain	Acts in the modification of cell walls via demethylesterification of cell wall pectin	ATGGCTATCCAAGAAACTTTGATAGACAAGCCTAGAAAATCCATTCCCAAAACTTTCTGGTTAATCCTCTCTTTAGCTGCTATCATAGGCTCATCAGCCCTTATTGTTTCTCATCTCAACAAACCTATCTCCTTCTTCCCACTCTCTTCAGCTCCCAATCTGTGTGAGCATGCTGTTGATACAAAATCATGCTTAACTCATGTATCAGAAGTGGTTCAAGGCCAAGCCTTAGCTAACACAAAAGACCACAAATTGAGTACACTCATATCCTTATTAACCAAGTCCACCTCACACATTCAGAAAGCCATGGAAACAGCCAATGTTATCAAACGCCGGGTTAACAGCCCTAGAGAGGAGACGGCTTTGAATGACTGTGAGCAACTAATGGACTTGTCCATG…	11440079	4	4	5	6	1.57706	1	5.45689e-05	1.47767	1	0.00248252	1.383	1	7.50558e-05	1.50591	1	0.00105713	1.1816	1	0.00216769	1.65454	1	9.99496e-05	1.34636	1	8.70214e-05	1.21824	1	0.00730312	0.937994	1	0.0199667	1.11877	0	0.122521	1.66122	1	3.11364e-06	1.39757	1	0.0048062	0.66306	0	0.19184
Psat1g157240.1	CDS	CDS	ABA-RESPONSIVE PROTEIN	Major allergen Pru	TTTGGAACTATAAACTAAACTATTTTGCACGTCGTTTAACATTGAAATTTGACCGGACTTGGAGGACAGAAAATGAATAGTAGATTTAAGAATTTTGTGAGTCCAAATAAAATTTTCTTTCAAAATTAAGTAAATAAAATAGTATTAATTCCAAATTCATTTCGCAATTAATGTGAAAACAAAAAATTCCCAACTACCTAATATTAGTCATCATCTTCATCTATTGGCTATCTAAATTCTAAACAATACATCTTGAGTTCCTATAAATACTAGACATAACTTCACTCATAAATCACACAACTAGGCAAGCAATTTCTTAGTTCTTTCTCACACTTTAGCAATATAAAACATTATCATCATGGGTGTTTTTAATGTTGAAGATGAAATCACTTCTGTTGT…	11408808	6	2	6	5	1.78826	1	0.0020772	1.17239	0	0.259378	2.28709	1	2.39011e-05	1.17962	0	0.14415	2.72284	1	1.05788e-05	2.78954	1	4.08112e-05	2.81991	1	5.18097e-07	2.47082	1	0.00036552	2.40291	1	9.52755e-05	1.14372	0	0.465652	3.33922	1	2.89014e-08	1.87599	1	0.0180228	2.01476	1	0.00160956
Psat1g157360.1	CDS	CDS	Pathogenesis-related protein Bet v 1 family	Major allergen Pru	GTAGATTTAAGAATTTTGTGAGTCCAAATAAAATTTTCTTTTAAAATTAAATAAATAAAATAGTATTATCCAAATTCATTTCGCAATTAATGTGAATAGAAAAAATACCCAACGACCTGATATTAGTCATCGGCGTCATCTATTGGCTATCTAAATTCTAAACAATACAATTTTGAGTTCCTATAAATACTAGACATAACTTCACTCATAAATCACACAACTAGGCAAGCAATTTCTTAGTTCTTTCTCACACTTTAGCATTATAAAACATTATCATCATGGGTGTTTTTAATGTTGAAGATGAAATCACTTCTGTTGTAGCACCTGCTATACTCTACAAAGCTCTAGTTACAGATGCTGATAACCTTACTCCAAAGGTTATTGATGCCATCAAAAGTA…	11410247	6	1	6	6	2.04262	1	4.53119e-05	1.32234	0	0.0654538	2.16137	1	2.7596e-06	1.45412	1	0.019729	2.46454	1	2.52095e-06	2.35517	1	3.38678e-05	2.57418	1	6.73765e-08	2.29129	1	8.50887e-05	2.2512	1	1.53574e-05	0.866195	0	0.543192	3.21351	1	1.15191e-09	1.67804	1	0.00974047	1.52228	1	0.00414531
Psat4g037160.1	CDS	CDS	Phytocyanin	Plastocyanin-like domain	GATAAAAATTACGCAAGAATTTCATCATTTTGAAGCAATAATACTAAAAATAAATAAAAAAATAAAATCAAATAAAGTAGAATAAAAACAAAAACGTGTAGAAATATTCAATAATTGACTCCATGTCCATTGCTCTATCTCATGCAAACGCTACAAGTCAAATTGGTTTGGTAAACTTAGCTCATTAGTCTCTTCCCACGCGCCTATCTATTTTTCTAACTTTCTTTATTCTTCCAAGTCACAAAACTCGGCAAGTCTAAACACTAATTTCGTTGACCTAACAAATTGTGCTGCATGAAAAACAACACACACCAACACCGCCTTAAACCGTTAAACGTCATCGTTTCACCCCTCTTAGTTCTAGTAAGTTTGTTTTTTTGGTCTATAATCTTGGAGCAT…	11442875	6	3	5	5	1.65305	1	0.000309954	1.34814	1	0.0394885	1.50895	1	0.000273546	1.54567	1	0.00651491	2.54038	1	7.13017e-06	2.6841	1	1.533e-05	1.84733	1	0.000420305	2.45621	1	0.000207287	2.31662	1	3.74415e-06	0.729574	0	0.685171	2.82198	1	5.91774e-09	1.70818	1	0.00808882	1.22333	1	0.0215575
Psat4g187200.1	CDS	CDS	P450 superfamily signature	Belongs to the cytochrome P450 family	GAAACTCACTCACTTGTATTAACAAGTTCAAAGTTATCACTCTTTTCCTACATACTTCTCTCTCATTTTCTTCCATCTACTATCAAAAAATGGACTTATTACTAAATTCCACCCTTTCCTACTTGGTAATTTTCACATTCTCTTTCCTTCTCCTTCTCAAATTTCTCATTCCAACCAAAAAAACCAACCAAAAAAACCACTCCAAGCTTCCTCCTGGTCCTACACCACTTCCCATAATAGGAAACCTTCTAAAACTAGGAAACAAACCACATCATTCCTTAGCAAATCTTTCCAACATCCATGGTCCAATTATGACACTAAAACTGGGACAAATAACGACCATAGTAGTATCCTCAGCAGACATAGCAAAAGAAGTTCTACAAACACATGACAATCTAC…	11407242	6	2	6	5	2.11111	1	1.17203e-05	1.31623	1	0.0456661	1.70452	1	5.58445e-05	1.22865	1	0.0410254	1.688	1	0.000286849	1.55175	1	0.00326575	1.78169	1	2.21004e-05	1.35416	1	0.015596	2.1253	1	1.53537e-05	1.22583	0	0.21255	2.91114	1	2.28964e-09	1.81765	1	0.00188377	1.43668	1	0.00410825
Psat5g000800.1	CDS	CDS	N-terminal region of a signal peptide.	Endochitinase	TTATATGAGGTTAAAGATATCATTGGGAATGTAAAAAAAGAAAAAGGTGAAGTAAGAGCGTTACTCGATACATAGTCAATTTTTTATATATGTATTCAACAATCAACATAGACAGATCTATCTCGTTCCTCTCTATTTTCTTTCTATGTTAAAATAGTCAATTGAGTGTGTAGATTGTTGTCTACAAAACATTTTTCTATTTATTTATTAAACTAATATAAACATATACCACCGGCTATATATAGATAGACGGGGTCTATCCACAAACATACAGTCTCAAAATATGAGCAAGTTAAGAATCCCAATACTACTAGTACTATTTATAGTCTCCTGCTGCTCAGCAGAGCAATGCGGAACACAAGCTGGGGGTGCTTTGTGCCCCGGTGGATTATGCTGCAG…	-	6	2	6	5	2.61819	1	6.94027e-05	2.32384	1	0.00547636	1.87186	1	0.00110255	2.19616	1	0.00557721	2.17781	1	0.000744918	2.17132	1	0.00315826	2.11187	1	0.000215046	1.47279	0	0.0729224	2.75756	1	6.43276e-05	1.81906	0	0.155746	3.22621	1	3.89721e-07	2.33425	1	0.00595206	1.87701	1	0.00922667
Psat7g010480.1	CDS	CDS	consensus disorder prediction	receptor-like protein kinase	CTAATTGATTGCATCCACCTTTTTTTAACTAGCACGCCACTAACAATAATATATCTTACAATATAGTCACACAATTTTCTCCATCCTTTATTTTGTTCTTTTTCCACTTTTCCAATTTCCTCTCCTTAAATATCCTTCTTTTTCATCTCAATCTCTACCACTCAACAATGAATACCTTACCCTTCCTTGCATCCATATTCTTCACCATTGTTTTCTTCTCAACATCTTTGCCACTATTAAACTCTCAAAAAAATGACACATTTTCTACTTGCAACCAATCCTATTTCACCTGTGGGACAGACACAAATGTATCATTTCCTTTCTGGGGAGAAAACCGACCGAGTTTTTGCGGCAAAAATGAGTTCAAACTCACTTGCATGCATAATGAAAACACCTCTA…	11426496	6	2	6	5	3.01139	1	4.15074e-07	1.97599	1	0.00568441	3.11347	1	6.8071e-09	1.89072	1	0.00530873	2.95685	1	8.34002e-07	2.54782	1	5.259e-05	3.45592	1	1.80178e-09	2.48589	1	0.000291704	2.74913	1	3.77558e-06	1.31384	0	0.351543	3.92345	1	1.82949e-10	1.79676	1	0.0277743	1.74697	1	0.00235489
Psat7g028600.1	CDS	CDS	Hydrophobic region of a signal peptide.	Dirigent proteins impart stereoselectivity on the phenoxy radical-coupling reaction, yielding optically active lignans from two molecules of coniferyl alcohol in the biosynthesis of lignans, flavonolignans, and alkaloids and thus plays a central role in plant secondary metabolism	CCCCAATTGACTAAACGTCATGGTCTTATAAAGAATTTGAGTTATATATCTTCCAATTTTGTATAACATTCTTTGAAAGAAAAATAAATAAGTTTGTCCTATGTATAACAATTGTTTTCAAAGAATTAAATTAAGATTTTTCTTCTGCTCTTATAAAAGAGCATGTACTAGAACCACACTCTAAACCAAGTTCTTCTACTCCCTCTTTACTTTCAAGTTCCAATAGCTAAGAAATAAAATGGGTCCAAACTTCTAGTACTATTTGTTTTTTGTGATGTTGTTTGCTTTAAGTTCAGCAATTCCAAACAAGAGAAAGCCTATAAAACCATGCAAAAACCTAGTCTTTTATTTTCATGACATACTTTACAATGGAAAGAATGCAGCAAATGCAACATCAGC…	-	5	3	6	5	2.63753	1	0.00013392	2.99303	1	0.000508873	2.11547	1	0.000302423	2.03068	1	0.0129747	2.28428	1	0.0353915	2.56406	1	0.0434046	2.6628	1	0.00133019	2.54275	1	0.028805	3.15599	1	0.0211566	2.89577	0	0.398695	3.65963	1	0.000125272	3.23711	1	0.0358412	0.869756	0	0.401131
Psat7g109400.1	CDS	CDS	PCMH-type FAD-binding domain profile.	Belongs to the oxygen-dependent FAD-linked oxidoreductase family	CCCGTATTCACATAGACTTTTCTTTTCTTGCGTAGGAAAATAATATATATTCACAAAGATAGGTTCCAGTCTTTTCCCGTTTTTAATATTCTACCCTCCTAATAATAACAAATGATAAATTTCTAAAAACAATTTGTCTAAAAATAGTCATGTATGTTGAATACAATACAATATAAATAAGAGTGTAAGCTTGCACAAAGACAGAAACACAACACAACAAAGTAGCCATGGGGAAATCATCTTTTCTCTTGACAACCTTAACAATTGTCATGTTTATTTCATCAGCAATATCACAATCACCCATTCAAAATTTTCTCAATTGTCTTTCTCATAATTCTCATGCTTCTGAAGTCACTTATACACCAAACAACACCTCATTCTCAACCATACTTAACATGA…	25495604	6	3	6	4	1.96218	1	0.00202127	1.43453	0	0.176219	2.6976	1	6.79017e-06	1.32685	0	0.142519	2.30373	1	0.000369542	2.26766	1	0.00190976	3.54383	1	3.86591e-08	2.82485	1	0.000291704	1.88252	1	0.00349663	1.18373	0	0.495985	2.87314	1	1.48989e-06	1.77437	1	0.0464576	2.4335	1	0.000877748
MSTRG.23593.3	CDS	CDS	Unknown	Unknown	CTCCCTCTTTACTTTCAAGTTCCAATAGCTAAGAAATAAAATGGGTTCCAAACTTCTAGTACTATTTGTTTTTGTGATGTTGTTTGCTTTAAGTTCAGCAATTCCAAAAAGAGAAAGCCATATAAACCATGCAAAAACCTAGTCTTTTATTTNNNNNNNATACTTTACAATGGAAAGAATGCAGCAAATGCAACATCAGCAATAGTAGCAGCTCCAGAAGGTGTTAGTTTAACTAAATTGGCACCTCAATCCCACTTTGGTAACATAATAGTTTTTGATGACCCTATCACATTAAGCCATAGCCTTTCTTCAAAACAAGTTGGAAGAGCACAAGGGTTTTATATTTATGATACCAAAAACACATACACTTCTTGGCTTAGTTTCACATTTGTTCTTAAT…	-	5	2	6	5	3.10291	1	7.44754e-05	3.41035	1	0.000508873	2.81008	1	2.49718e-05	2.55106	1	0.00451538	2.88158	1	0.000138428	3.22954	1	0.000101102	3.15306	1	2.56298e-06	2.94662	1	0.00050955	2.71353	1	0.00149371	2.47157	0	0.122521	3.45079	1	2.95675e-06	3.12884	1	0.00186834	1.51844	0	0.113383
MSTRG.25036.1	CDS	CDS	O-METHYLTRANSFERASE	Belongs to the class I-like SAM-binding methyltransferase superfamily. Cation-independent O- methyltransferase family	GCAAAACAAAACACAACACAAGATAATGTGTTACTTTTTCGCCGTCTTCAACATATGAAACAATTCTCGTTCAACATATGAAACATATAAAAAGGTCCATACTGGTTTATAATTTCTTCATACCCATTTCGACCAAACCACCAAAGTTATCAAACAATAGAAATGGATTTCAGTACAAACGGTTCTGAAGAAAGTGAATTGTATCATGCTCAAATTCATTTATACAAACATATATACAACTTTGTAAGTTCCATGGCACTCAAATCCGCCGTGGAACTAGGCATAGCTGATGCAATTCATAACCATGGAAAACCAATGACTCTCCCTGAATTAGCTTCATCTTTGAAACTTCACCCTTCTAAAGTTAACATCCTTTATCGATTCTTACGTCTGTTAACA…	25493072	6	3	6	3	2.58379	1	0.00136997	2.3883	1	0.0387004	1.93839	1	0.005066	1.73045	0	0.102967	2.72229	1	0.000316975	2.83979	1	0.000796962	2.31379	1	0.00039414	2.2826	1	0.00888832	3.14378	1	0.000198559	2.35496	0	0.144127	3.25511	1	5.73861e-06	2.23955	1	0.0361409	2.32606	1	0.0132765
Psat0s1683g0120.1	CDS	CDS	PMEI_2	pectinesterase pectinesterase inhibitor	GTAAAAACTCACACGTTAAAAAATTGCCTTCTCTCCACTATAAATTGAATGTGACCATTCATGTTTCCAAATCACTAGCACCAATTACAACATTCTTGTTTCATATATCTCAACAAAAAAAACCAAAATGGCTTCCAAATTATGTAATCCTCTCTCAATATTTCTCATTCTCTTATTTGCTTCTATAGCATTCTCAGACACCATTAGTCCAAATCCAATAACATCTACCTCGCCCGGAACCGCATGCAAATCGACCCCGGACCCAACGTATTGCAGATCCGTTCTCCCTCCTCAAAACGGAAACGTTTACGATTACGCGCGATTCTCCGTCAAAAAATCACTATCGCAGTCCCGAAAATTCTCAAACCTAATCAACATATATCTCCAGCGTCGCTCCAC…	25499608	6	1	6	5	1.80083	1	0.0011967	1.42392	0	0.0958591	2.14901	1	3.41361e-05	1.97245	1	0.00557721	2.37604	1	5.95409e-05	2.42511	1	0.00017037	2.188	1	0.000108707	2.21085	1	0.00241609	2.85661	1	3.17272e-06	1.5766	0	0.221831	4.13428	1	4.06184e-10	2.54787	1	0.00241147	1.34512	1	0.0312931
Psat0s3811g0080.1	CDS	CDS	Region of a membrane-bound protein predicted to be embedded in the membrane.	Lysine histidine transporter-like	ATGGAAGAAGAAGTGGTGGAAGTAGAAACAATGAAAAAACAGAATTCTCATTCTCCAGCAGTTTCAACTCCACCGCAACTTCAAATACATTCTCCGAATTCAACGAGTTTTCCTAAAAGCCCTTTTGGTTCTCGTTTTATGAACACTCCTATAGCAAGTCCCATGAAGAAAGCCATTGAAAACATGTTCGAAGAAGTTGGTCAATTCACCAGATTCGATCCACGAGATGATTGGCTTCCAATCACTGCTTGTAGGAATGGAAACGCTTATTATGCAGCTTTTCATCTTCTTTGTTCTGGAATTGGATTTCAAGCACTTGTTCTTCCCTTGGCCTTTACCACTCTTGGCTGGATTTGGGGAATTTTATGTCTATGTGTGGCTTTCACATGGCAGTTATAC…	25490288	6	2	6	4	3.72841	1	5.71037e-07	2.46314	1	0.00903816	3.62469	1	1.29509e-08	1.90735	1	0.0327815	3.04356	1	7.73135e-06	2.66656	1	0.000334234	3.36842	1	1.6072e-07	2.53746	1	0.00192415	1.55927	1	0.0136983	0.578404	0	0.873889	2.68833	1	1.76266e-06	1.43799	0	0.173637	2.52297	1	0.000968365
Psat0s4390g0080.1	CDS	CDS	SignalP-TM	Cold and drought-regulated protein	CTACCAAATATCACAATTCAATTCATCTTGAGTTCAGTACAATGGATTCTAAAACAGCATTCGTCATTCTTGGCCTTTTGGCCATGGTTCTTCTTATTTCCTCACAGGTGTCTGCTAATACCAAAGAAGAGGTTGTTGAAAACTCAAATGAACTAAATGATGCCAAGTATGGTTATGGAGGCTACGGTCGTGGTGGTTACAATGGTGGAGGCGGTGGTTATAATAATGGAGGTGGTTACCGTAATGGTGGAGGAGGTTACAATGGTGGTGGTGGTTACAATGGTGGAGATTCTGATAATCTTAACTGATTATATCGTCATGCATGCACGTTCTAAGTATAATAAATTATATGAATAAAATAGTGGTGTTGAACAAAAGAAATATCTATCTTGCCACTCT…	-	3	5	5	5	1.53722	0	0.0866419	2.47537	1	0.0201203	2.23355	1	0.00303926	3.98632	1	2.5137e-05	1.00656	0	0.806268	1.22484	0	0.885714	2.8015	0	0.51644	3.22276	0	0.692907	2.49295	0	0.0724583	4.40266	1	0.0016293	2.68789	1	0.0291273	5.43406	1	1.93518e-05	3.12564	1	0.0010004
Psat0s5067g0040.1	CDS	CDS	PLP-dependent transferases	Belongs to the group II decarboxylase family	TGGTTCCGTGTTATAAAGTCACACGGTAGAAAGAGTCTTTGACTTTATATAGAATTGTATTCAATTGGTTGTTTTTTCCTTCTGTTGAATAGAGTTTTTGATTGGTCCTTTTACCTATTACAATTAATGAGACAAAACCTGTAGCGCACTAATCTGTATATTTATATACTATATATATGCCGTGTCCCCTGTTTCATTTCATCAATCCGAACAACACATTTAAACAAACAAACAAACAGCTCTTTCTTTGTCACCACCATGGTTCTCTCAAAAACAGCCTCCGAGTCCGATGTCTCCGTCCACTCAACCTTTGCTTCTCGCTACGTCAGAACTTCACTTCCTAGATTCAAGATGCCGGACGAATCGATACCAAAGGATGCAGCATATCAGATCATAAAC…	11408278	6	1	6	5	0.877593	1	0.00714737	0.591088	0	0.338295	0.886412	1	0.00238322	0.809589	0	0.0632592	1.0748	1	0.00105335	0.965176	1	0.0132587	1.03799	1	0.000429908	0.976117	1	0.0149796	1.54589	1	6.87698e-06	0.698377	0	0.412068	1.5784	1	3.47075e-07	1.06254	1	0.0151933	1.02092	1	0.00431129
Psat0ss2585g0440.1	CDS	CDS	EF-hand calcium-binding domain profile.	calcium-binding protein	GTGAAAATTCTATGTTTGCTTCAATTTAGAAACAGGAAACTTCCTATGATGTTGTCAATGAAATAACCATAGTTTTATAATATATTAATATAGCATATTCTTCCCACCACGTCTCATATCCATGCACCTTCCTCCCTCTTTCCATGATGACAAATTTAGCTTCTCCATTCTTCCAAGTTCCATCTTCTCAATTATATAACCAACCCTTCTTCCACCCTCTTAAACCATTACAAGTTTTCTCATCTTCATAAGCTAAATAAAAACTAGATAATCTTAACTCTTAACCATGGTTCTTTCACAAATTGACTATTTTTTTGCGGAGGAGACATCAACTTCTCCCTTGTTTGGTTTCATAGACCTTTTCCTAGGTTTAACATTTTTCAACAAAATCCACAAGTT…	11446018	6	2	6	4	2.52837	1	6.29383e-06	1.60523	1	0.0368076	2.74734	1	6.97651e-08	1.84308	1	0.00557721	2.79135	1	2.39847e-06	1.71638	1	0.0127839	2.80175	1	2.51687e-07	1.61816	1	0.0301248	2.79297	1	2.92403e-06	1.25122	0	0.412864	3.64881	1	9.0805e-10	1.55472	0	0.10362	1.73657	1	0.00301392
Psat1g049080.1	CDS	CDS	S-adenosyl-L-methionine-dependent methyltransferases	O-methyltransferase	ATGGATCTGATACCAGGGGAAGAGAAAGAGTATTTGAGTTTCGATTCAATTGATAGAACAGACACAACTTATAATGAATCTTATGAAGTTTTAACTCCTGAATTTCTTAGTAAATTAAGAGCATCAGGAATTCCAAATCATAAGATCAAATTGAAGGATTTAGGGTACTCAAAAGTGGAGAGTTTATGGTATTATGATGCAATGGATGATAATGAGCTAGTGTTGTTGAAAGATTATGCAAGAATGAATAGAATGAAAATGATTGCACTGATCAATGAGAATGTACATCTATATGTCATGCATCCAGTTTATGGGGAAAAGCAAATATTGTCTCTAGAAAATAGTGTAGGACCTAATGGTGTAGAAGAAGACAAATTGGAAGATGACACCTTGGATGAT…	11439410	6	2	6	4	2.61044	1	1.15626e-05	1.77079	1	0.0245688	2.61208	1	1.12663e-06	1.28265	0	0.100926	2.63354	1	8.65495e-06	2.56353	1	6.3011e-05	2.84088	1	1.98063e-07	2.32195	1	0.00050955	2.63756	1	1.08719e-05	1.14731	0	0.438776	3.29097	1	1.31297e-08	1.74824	1	0.0240815	1.55663	1	0.0125333
Psat3g132840.1	CDS	CDS	Unknown	Unknown	GTATTAATGACAATAAATTCTTTTTTCATATAAAATTGTTCCCGTATTAAATTTCGATGAAACTTCAAAGAACTTTCCGTGTAAAACAAGGACATTGACTATGGAGTATATTTTTAACGAAACTTTGCCTATAAATTATACTCCGATATAATTAAAAAGGGTAGAGCCGTAGAGGAACAAAGACGTCAAAGCGAAGAATATAGATATGGGAAATTTTTGCTCAGGACATGAAAAGAAGAAAAAGATCTCTCGACATCAAAAGAGAAAACAATTCATATCTGAGGGTGGAGGAGGTGGTGGTGGAGGAGATAATGAAGGAGGTGATGGTGGAGGAGATAATGGTGGAGATGGAACTGATGGTGATCATCTTGGAGGACATGGAACTGATGGTGCTCATCA…	-	6	2	6	4	1.88544	1	2.02202e-05	1.1688	0	0.0714704	2.14	1	2.09716e-07	1.48061	1	0.00620015	1.59375	1	0.000304558	1.51443	1	0.00238271	2.18649	1	1.32394e-07	1.08469	0	0.0581115	1.74418	1	0.000475177	1.25307	0	0.253871	2.86296	1	2.49291e-09	1.68709	1	0.00834327	1.65568	1	0.00111885
Psat4g061160.1	CDS	CDS	CYTOCHROME P450 71B11-RELATED	Cytochrome p450	GTGAACAAAGTTGAATATAAGGCTTTTATTGAAAAAGAATAAAATGTTTGACCATATAACAACTATGACAAAACTAATTACGTTACAATAGAAAATTATACTTTGTACAATGATTACAATGTCTATAAATATTGCGCCTAACTCCATTGGAATTGGAAGCAAAAACAAAAGAGAACACAATACAATGCTTCTCCTAATCTCTTCCATAGCTCTCACTCTTTTTATGCTAATCAAATGGTATTCCAATTCTACAAAAATAAAAAACTCACCACCTTCTCCTCCAAGATTACCTATAATAGGAAATCTCCATCAACTTGGCTTATTCCCTCACCGCACGTTTCAATCTCTAGCTAGAAAATATGGTCCTTTAATTCAAATCCATCTTGGTAACATAAAAGT…	25493693	5	3	6	4	2.28641	1	0.00010066	2.29448	1	0.0018276	2.19414	1	1.68933e-05	1.63323	1	0.0215804	1.5366	1	0.00364354	1.61594	1	0.00843151	2.01387	1	2.20686e-05	1.50807	1	0.0177265	1.15854	0	0.0711388	1.51884	0	0.214162	1.58127	1	0.00123094	1.08276	0	0.297852	2.52307	1	0.000153209
Psat4g110720.1	CDS	CDS	PINORESINOL REDUCTASE-RELATED	Isoflavone reductase homolog	ATGGTGAAGAGCAAGGTTTTAGTAGTGGGAGGAACAGGCTACATAGGAAGAAGAATAGTGAAAGCAAGCTTAGAACAAGGACATGAAACCTACGTGATTCAAAGGCCAGAATTGAGTCTACAAATTGAGAAGCTTCAAAGACTTCTCTCATTCAAGAAACAAGGTGCTCATTTGATTGAAGCATCTTTTTCAGATCACAAAAGCTTAGTTGATGCTATCAAGAAGGTTGATGTTGTGATCAGTGCCATCTCTGGTGTTCATATTAGGAGTCATAGTATTGGCTTGCAACTCAAACTTGTTGATGCTATCAAAGAGGCTGGCAATGTTAAGCGGTTCTTGCCTTCGGAATTTGGGCTAGATCCGGCAAGAATGGGAGATGCATTGGAGCCGGGAAGAGTA…	25501556	6	2	6	4	1.70823	1	0.00121561	1.39709	0	0.0783425	1.86615	1	9.78992e-05	1.00704	0	0.180635	1.75142	1	0.0009865	2.28047	1	9.99496e-05	2.28264	1	3.02524e-06	1.90346	1	0.00201442	1.79096	1	0.000917577	1.30969	0	0.267099	2.39045	1	1.2647e-06	1.64977	1	0.020595	1.34804	1	0.0243724
Psat4g168760.1	CDS	CDS	Region of a membrane-bound protein predicted to be embedded in the membrane.	Cytochrome p450	GTGAATACGACATTTATGCCGGAATAGTTTAATCTGGAAAACTGGTACAGTAGTAGCTAACAAAAAAACCAAAATTCACACCAAACTACATGATGCGCGTGCTTTACGGAAAATTTGTGGAACCTCATGTGGGTCATATAGCTATAAAATTTTCTAACATGGTTATCTTATAAATAAATGTCCCAAATACTTCAAATTCTCATCACATTCACACAAAACCAAATACACAAACAAATATGGCACTACAAGTATTGACACTTCCTAGTTGGGTCACATTGTTCACCACATTTGCCATCCTCCTCCTCTTCAGCCGCCGTCTCCGCCGCCGCAAATATAATCTCCCACCAGGCCCAAAACCATGGCCCATAATAGGAAACTTCAACCTTATTGGAACCCTCC…	11422019	6	1	6	5	2.15956	1	1.12999e-05	1.28352	0	0.0619476	1.90657	1	1.24707e-05	1.40731	1	0.0189749	2.11313	1	1.45082e-05	1.54238	1	0.00451884	1.73171	1	5.58686e-05	1.46051	1	0.0102558	2.76011	1	2.22105e-07	0.896224	0	0.500058	3.16079	1	8.42363e-10	1.13631	0	0.155358	1.36826	1	0.00825712
Psat5g032760.1	CDS	CDS	WRKY DNA-binding domain	WRKY transcription factor	CGAGAATTCTTTCTCACTTTCCTCCTCCTTTCCCATTTCTCACTTGCAATCCTATCGTTATATAGTTTTTATATCACAAAACTATTCAAACCATTCATCATAAATTTATATCACAAAACCACCTCAAACCTTATTCTTCTACATGGAACCAACGTGCGTCGATACTTCTCTCAACCTCAACCTTGCCCCTTCTCAAGAAACAGACGTTGCTATGGTTGCTAAGGTTCTGGTTGAAGAGTTGGAGCGTCTAAGTAATGAAAATAAGAAGTTAACTGAGAGGTTAAACCTCATGTGCGACAATTATATTGCTTTGCAAAACCATTTAAACGAGTTCAAGAGTCAAGAAACAGTGATCACGCCATCGAGGAAGAGAAAGATTGATTGCATTGAAAATTGCAC…	11423335	5	3	6	4	1.79399	1	9.80773e-05	1.30559	1	0.0496276	2.34506	1	9.25885e-08	1.83993	1	0.00105713	2.19784	1	1.34145e-05	1.67753	1	0.0033764	2.20976	1	5.97992e-06	1.7357	1	0.00785912	1.86467	1	0.000178944	1.04685	0	0.426028	2.41633	1	1.64216e-07	1.12849	0	0.220438	1.20761	1	0.0179032
Psat5g104360.1	CDS	CDS	Nudix	Nudix hydrolase	ATATTAAATAAAATAAAATAATTTTTAAAAAACAAAATTGGATATTCACTTATATTATTTTATATTTGTGGTCAAGCTAAAACTCATATTACATCCGGTGTACTTCACGGGTCATGCAATAAATTGTGACTCGTTAACATTGGCTCGTATAACTCGCACCGCGTTTTCATCTGAAACTTCACAGAAAAAGTGACACAAAGTTCCTACGTCTTCACTTTGAAATTTGAATGCCTAAGAAGGGTAACTTGTTTTTTCTGTCTCATTGCTCCATATTTTTGTTTTCTAGCTCTCAGCTTTTTCACGTTCCTTTCTTTCTTCGATTCTTACCGTTCCTTAAAAGAATTTCTAAACACATTCAAGACTACTTCAACGTTTTTGCCACTTATTTCACGGAAATTA…	11432723	6	2	6	4	3.83856	1	4.92197e-06	3.43919	1	0.00092562	3.61513	1	2.1783e-07	3.01722	1	0.00082625	4.0977	1	1.1488e-06	1.9216	0	0.150899	3.75848	1	2.17557e-06	1.9944	0	0.143951	4.71502	1	5.26208e-07	2.1418	0	0.475063	5.64488	1	1.00473e-09	3.23225	1	0.0277743	2.69995	1	0.000809111
Psat7g017280.1	CDS	CDS	NAD_bind_1_malic_enz	malic enzyme	ATGGAGAATACGCTTAAGCCCCTTAGAGATGGTGAGTCGGTGCTGGACCTTAGCCCAAGATCCTGCGTCGGTGGCGGTGTTGAGGATGTCTACGGCGAGGATCGTGCCACCGAGGATCAACTTGTCACCCCTTGGACTTTCTCTGTTGCAAGTGGCTACTCTTTGATGAGAGATCCACAATACAATAAAGGGCTTGCTTTCACCGAAAAAGAGAGGGATGCACACTATTTGCGTGGCCTCTTACCTCCTGTTGTCAGCTCCCAGCAACTTCAGGAGAAGAAACTTATGCATAACATCCGTCAATACGAGGTTCCCTTGCAAAAGTACATGGCCATGATGGACCTTCAGGAGAGGAATGAAAGACTGTTTTATAAACTTCTTATCGACAATGTTGAAGAA…	11412374	5	1	6	6	0.770967	1	0.000710833	0.453692	0	0.282437	1.00427	1	2.24539e-06	0.666534	1	0.0223668	0.8557	1	0.000202216	0.668522	1	0.0151804	1.27852	1	7.12925e-09	0.715395	1	0.00899257	0.896496	1	0.000147442	0.63919	0	0.156077	1.38635	1	2.00655e-09	0.763864	1	0.0128128	0.588823	1	0.0226202
Psat7g029960.1	CDS	CDS	DIRIGENT PROTEIN	Dirigent proteins impart stereoselectivity on the phenoxy radical-coupling reaction, yielding optically active lignans from two molecules of coniferyl alcohol in the biosynthesis of lignans, flavonolignans, and alkaloids and thus plays a central role in plant secondary metabolism	ATGGGTTCCAAACTTCCAGTACTGTTTGTTTTTGTGATGTTGTTTGCTTTAAGTTCAGCCATTCCAAACAAGAGAAAGCCATATAAACCATGCAAAAACCTAGTCCTTTATTTTCATGATATACTTTACAATGGAAAGAATGCAGCAAATGCAACATCAGCAATAGTAGCAGCTCCAGAAGGTGTTAGTTTAACTAAATTGGCACCTCAATCCCACTTTGGTAACATAATAGTTTTTGATGACCCTATCACATTAAGCCATAGCCTTTCTTCAAAACAGTTGGAAGAGCCACAAGGGTTTTATATTTATGATACCAAAACACATACTTCTTGGCTTAGTTTCACTTTTGTTCTTAATAGCACTCATCATCAAGGAACCATTACTTTTGCTGGAGCTGAC…	25502136	5	3	5	5	3.04197	1	0.000152318	3.6087	1	0.00031585	3.05281	1	1.30216e-05	2.99529	1	0.00105713	3.26943	1	2.69094e-05	3.50842	1	4.32453e-05	3.67387	1	1.80396e-07	3.13022	1	0.000296325	2.49177	1	0.00340509	2.60664	0	0.0595092	3.17495	1	9.50641e-06	3.18813	1	0.0010024	1.56207	0	0.16505
Psat7g118080.1	CDS	CDS	E-class P450 group I signature	Belongs to the cytochrome P450 family	GCTGAGCCTGATTTGTCAGCAAGGCAGTAGTAGGTGATAATATGCATACTTAGACCTAAAAATAAATAGTAACGCAAATGGTAATAATTTTCAACTTTGGAAGATAAAAAAATTGTTTCAGAAAGAAAAAGTTATACCTCGAAATTAAGAATGATATCATTGAGTTGGCATTGTAGGACCCGCAGAGATAGAAATTGGGTGCTAAACGTAAACACGAGAGTAGAATCTTACAAGAATCCATGGAGTGTTTGTCTATAAAAAGGGAGTACTGCAGAGGTATTTCTCAGGCAAACACAACACAAATCCCATAGCCTCATCTCACAAACATCACTCCTGTTCTAAGAGTTTGTTATATTATATTAAACAAAACCTGCAACCATGTTGGTTGAACTTGCAGTT…	25493068	6	2	6	4	3.38731	1	1.90864e-05	2.62949	1	0.00867666	3.32791	1	2.37659e-06	1.97171	1	0.0473964	3.35065	1	1.05134e-05	3.32099	1	6.1194e-05	3.38901	1	5.26255e-07	2.55419	1	0.0019427	3.36404	1	1.22759e-05	1.75472	0	0.279612	4.13312	1	1.85384e-08	2.33212	1	0.0142246	2.10778	1	0.0065187
Psat7g159800.1	CDS	CDS	Myb-like DNA-binding domain	Encoded by	ATGCCGAGAACACCTTCATATGACAAAAGTGGATTGAGGAAAGGGATTTGGACTGTTGAGGAAGATATGAAATTAATTGCTTATATAACTAGATATGGTCTTTCGAGATGTGGAAAAAGTTGTAGATTGAGGTGGATGAATTATTTAAGGCCTGATATCAAAAGAGGAAACTTCACTCAACAAGAAGAGGAATTGATTATCAGAATGCATAACGAACTGGGCAATAGATGGTCAGTCATTGCGGCTGAGTTACCTGGAAGAACTGATAACGAAGTGAAGAACCATTGGCATACTTTACATAAGAGGAGAGTTCAACAGATTAACACAAACACAGTCTCAAATGAAGAAACTATGGCCACCAAATCTCCCACTAGTTCCCAGATGTCAGACATCACTAGC…	-	5	3	5	5	1.70408	1	0.000281368	1.62499	1	0.00758311	2.33297	1	7.59163e-07	2.38822	1	6.6245e-05	2.85561	1	1.0828e-06	3.10811	1	1.21207e-06	5.698	1	6.05924e-11	5.41105	1	1.33095e-07	1.38555	1	0.00859391	1.51538	0	0.10514	3.10257	1	9.34016e-09	2.1364	1	0.00421205	1.44488	1	0.00574369
Psat1g021720.1	CDS	CDS	Unknown	Unknown	CTCTAACTTAGACAAAGTTTTGAGTACAAAAACCACTACTGCCTGAAACTAATTATTTGGTAGTACTACAATTACTAATAAACACAAACAGAAAAGCTTGAAACATGTCTTACATATGGGTCCTAACTTTGTTCCTTACAATTATCACTCTCAGAATTGCAAGTAATCCCAATGAACATATGATCAGTTACCAACCACCAACCAAAGACCCCCCAAAACTGACCGGTCCCAACCAACAGCAACCTATACATAGAAAGCTCAGCCTCGGATTCGGTTTCTTCTCCCCCTTAGTTGGCATTCTAGGAGAACAACACTTAAATCCTCGAACTTTAAGAAGGCCAGTTCGAAGACCTAAAGCTCCTAGCATTGGCATCCCAGGAGTCCACTTAAATCCAGGAA…	-	6	1	6	4	2.62119	1	0.000840977	1.42001	0	0.394474	3.71513	1	1.15388e-06	3.22385	1	0.00135962	4.23307	1	5.31206e-05	4.68516	1	3.38678e-05	3.04889	1	0.000632657	2.99393	1	0.0130601	3.85844	1	6.00483e-05	2.00856	0	0.507894	6.404	1	5.53317e-09	3.73256	0	0.0700251	2.40598	1	0.0116089
Psat1g076720.1	CDS	CDS	consensus disorder prediction	Belongs to the AAA ATPase family	ATGGCCATTGGAATTGGTGAAATATGGTCACAAGTAGGTTCAATTATGGCTAGCATAATGTTTGTATATGCCATGTTTGATAAATTCTTCCCACCTCATCTTCGTGGATATTTTCTAAGAAACACAAACAAATTCTCCACCCTTTTCTATCCATATATACAAATTAAATTCCATGAATTATCCGGAGAGAGACTCAAACACAGCGAGACTTACAAAATCATCCAAACATATCTCAGTTCGAACTCAACACAAGGTGCTAAAAAACTCAAAGCCGAAGTTGTCAAAGATAGCCAAACTCCCCTTGTTCTAAGCATGGACGACAATGAAGAGATCGTCGACGAGTTCAATGGAATCAAAGTTTGGTGGTCTGCGAATCACACCACTTCAAAATCACAATCG…	11419690	6	2	6	3	2.78161	1	3.35249e-06	1.99624	1	0.00568441	2.75549	1	1.82274e-07	1.61881	1	0.0209558	3.88059	1	2.96381e-07	2.82335	1	0.000390105	4.12313	1	4.15591e-08	3.2102	1	0.000831342	2.66617	1	8.00153e-06	1.1545	0	0.458107	3.59114	1	1.76711e-09	1.45191	0	0.111924	1.55697	1	0.00901741
Psat1g086480.1	CDS	CDS	NAD(P)-binding Rossmann-fold domains	Dehydrogenase	ATGGCAGAATCTTCATCAACCAAAACCGGTCTTAGGTTAGCCGGCAAAGTAGCCATCGTCACCGGAGGTGCCAGCGGTATCGGCAAAGAGACGGCGCATCTCTTTGCCAATCAAGCTGCACATATGGTGGTGATTGCTGATATTCAAGACGAGCTGGGAATTCAAGTGGCTGAATCTATTGGCACAGATAGATGCACCTTTATTCATTATATTATACACTGCAATGCTGGGATTATAAGTCCAAGTGATCAAACCTTGTTGGAACTCGACGTTTCTCAAGCTAACGGCGTCTTTGCAACTAATGCTATAGGAACTGCATTGTGCGTAAAACACGCCGCACGTGCCATGGTGGATGGTAAGGTGAGGGGTAGCATTGTCTGCACGGCGAGCATTTCTGCT…	11418955	4	2	5	6	1.64602	1	0.00180918	1.49185	1	0.0494651	1.28957	1	0.0057728	1.74199	1	0.00596803	1.23758	1	0.00875002	1.63876	1	0.00159132	1.6822	1	7.50112e-05	1.77614	1	0.00113441	1.3577	1	0.00960773	1.2068	0	0.289561	1.76044	1	8.65257e-05	1.63671	1	0.0135644	1.40315	1	0.021211
Psat1g093960.1	CDS	CDS	consensus disorder prediction	Unknown	CCTCACATTGCTCCAAAATAGCATCCTTTTTTTATTCAAAAGCAGGCCATTATTTTTTCGATAATATATTTTCTCACTCGCATTTGACAATTTCATACATGGAATATAATATTTTCTAGAGAAGTTAAATAGTATTTTTTTGGGTAGATGTTAAATACTAGGTAAATTGTAATAGGTATCAAATCAAAATAGATCTACTATGAATAGTATAGCTAAAATGGTTAAGAAAAAACTATATAAAGGGTGGTGCTATCTTTCATAATAGCAACAACAAAACCTATTTTGAGAAAACATGGGGTCTCAAATGACCTCTATTACTCTCACTATTGCATTGACAATACTCTCTCTCACCTTGCCATCTCAAGCAAACAATTACCTCTATTCATCTCCACCACCACC…	25496069	3	3	6	5	2.4297	1	2.69508e-05	1.92248	1	0.00837871	1.62507	1	0.00124173	2.1283	1	0.00176017	2.63353	1	7.73196e-06	2.58745	1	5.259e-05	2.09886	1	3.79125e-05	2.20598	1	0.000831342	5.08781	1	1.70185e-11	2.72273	1	0.000752648	4.76969	1	1.31855e-11	2.95689	1	3.36123e-05	1.10258	0	0.0951662
Psat1g197400.1	CDS	CDS	70kDa heat shock protein signature	Belongs to the heat shock protein 70 family	GCATCAATTAAGATGGTGAATAAATGATTTAGAAACTGTTGGTAGCGTACTGTGGAAAAATTGAAAAACCAGAAACATATCAATGCATGTTTAAACATAATGTTCATATGGTTGCATTACAATCTGTTACAACTGCTATCAGATTGATCCGAAAGATACACAAAAAGTAAGTCTTCAAGATATTAAAAGCTGACATGAATTCCTTTGTTTTTTCTGTGTAGAAATAATGACTTCATCAAGCATGAATGAATATTGAATTATACAATTCCAATACTTGATAAAGTACCCTAGTTAAAGTTCTTGGAAATTGCCAAATCTTCCACTACCCAATCCCTCAACACTTGCCTAACTATTTTCATTGTATTTTCCATACACCTTCTCATTTTCCAACTTTTCTTC…	11442919	6	2	6	3	3.85329	1	6.47552e-07	2.39482	1	0.0126258	3.59016	1	9.67064e-08	2.21625	1	0.0138279	5.08606	1	3.05659e-08	2.61904	1	0.0133917	4.11478	1	1.23849e-07	2.00005	0	0.102061	4.3737	1	2.28851e-07	1.02885	0	0.828848	4.88479	1	1.56352e-09	1.0975	0	0.653887	3.00658	1	9.4059e-05
Psat2g003880.1	CDS	CDS	Unknown	NAD(P)H-dependent 6'-deoxychalcone synthase-like	ATGGGCAGTGTTGAAATTCCGACAAAGGTTCTTACCAACACATCTGCTCAAATTAAGATGCCTGTGGTTGGAATGGGATCAGCACCTGACTTCACATGCAAGAAAGACACCAAAGAAGCAATCATTGAAGCCATCAAACAAGGTTACAGACACTTTGATACTGCTGCTGCTTATGGCTCCGAACAAGCTCTCGGTGAAGCTTTGAATGAGGCTATTCAACTTGGTCTTGTCACTAGAGAACAGCTTTTTGTTACTTCTAAACTTTGGGTTACTGAAAATCATCCTCACCTTGTTCTTCCTGCTCTACAAAAATCTCTCAAGACTCTTCAGTTGGATTACTTGGATTTGTATTTGATTCATTGGCCACTTAGTTCTCAGCCTGGAAAGTTTTCATTTCCA…	11419649	6	2	6	3	2.54217	1	0.000158528	2.02708	1	0.0310475	2.66653	1	1.38455e-05	1.46511	0	0.110587	2.73211	1	3.67939e-05	3.06173	1	3.80137e-05	2.91979	1	1.14329e-06	2.62391	1	0.000477133	2.24187	1	0.000941568	1.61037	0	0.279612	2.94502	1	1.95904e-06	1.90865	1	0.0361409	1.71519	1	0.0159237
Psat2g167080.1	CDS	CDS	HEAT SHOCK TRANSCRIPTION FACTOR	heat shock factor protein	ACCTTGATCTAGATGTGTAGAAGTGGTTTTTAATATATTATATTATTTGAAGAAATTGTCATCTAAGTATGTGTACGTGTGGAACCGGTTTCATTTAGTCCAAATAATAATCTTTAGTGCTTCTAAAAATTTCTAGAACCCACGTCACTTATTAAGATTGGAACATGTTTGGTTTGGTTTTTTCATCTATAAAAGAGTCTCTTCCAAGGATCTTCAAGGAGAATATTATCTCTCTCCTAAAATTCTCCAATTTCGTATGGGTAATTATGGTAATTGTGACTGTGACCCAAATTGATTTCATTGATGTGGCTTAAACTTATGGATTCTGATCGTCAAAGAAAGCCCTCAGAAAACTTAGTTCATTCTAGATTCTTCCTCTCTGGTTTCTATTGCTGGGAT…	11409901	6	1	6	4	1.58526	1	8.03435e-05	0.858856	0	0.226193	1.95578	1	1.92701e-07	1.31685	1	0.00807887	1.50469	1	0.00015919	1.06753	1	0.0313714	2.02075	1	6.86815e-08	1.2943	1	0.00587624	1.56514	1	0.000153391	0.889966	0	0.382313	2.17522	1	1.72814e-08	1.16539	1	0.034971	1.34093	1	0.00183537
Psat3g159880.1	CDS	CDS	Cytochrome P450	Belongs to the cytochrome P450 family	TTGAGAGCACAATTTTCTAGTATATTCTCAAATCATGGAACATTTTCTATTAGCTTTTACTATCTTTCTTTCATCATTCATTTACTACATAATTTTCCGGCCACTTTTAAACCGCCACAAAAAACTCCCTCCGTCTCCTCTATTTAAACTTCCAATCATTGGCCACATGCATATGTTAAGTCCTGTTCTCCACAAATCCTTCGACAAGCTCTCCCACAAATATGGACCCTTATTCTCTCTTAATTTGGGTTCTGTTCTTGTAGTTGTCGCATCCACGCCTCACTTTGCGAAACAAATCCTTCAGATCAACGAACACGCCTTTCATAATCGCGATCATTCGGCCGCCATTAAGCGACTCACATACGAATCATCTCTAGCTTTTGCACCTTACGGTGACTA…	11438342	3	4	4	6	0.517204	0	0.808159	2.79824	1	0.0310475	2.68634	1	0.00893921	4.69912	1	8.58804e-05	3.72173	1	0.00242764	3.9469	1	0.00326575	5.51731	1	0.00272483	6.71176	1	0.0011831	5.74702	1	0.00366455	6.76815	1	0.00324648	2.26896	1	0.015147	3.31854	1	0.00927329	5.50579	1	0.012284
Psat4g224320.1	CDS	CDS	N-terminal region of a signal peptide.	Plastocyanin-like domain	ATGAACACATCAATGATTGCTTCTTTTTTGGTTTTGTTGTTGGCTTTTCCTTATGTATTTGCAACTGATTACACTGTTGGTGATGCTAATCAATGGACTCAAGGGGTTGATTACACGACATGGACTTCTGGAAAAACATTCAAAGTTGGTGATAATTTAGTGTTCAAATATGGAGGAACTCATCAAGTGAATGAAGTTGATGAGAGTGATTACAAAAGTTGCAGTTCAAGCAACACCATAAAGAACTATGCAGATGGAGATTCAAAGGATAGTGGAGCTGTCGGTGTTTCTAATGGTGTTGGTATTTTGATGGGATCTTTGTTTTTGGTTTTGGGTTTCATGGGCTAGGGAAGAGACAGTGCAATGATTATTATTGATCATTTTAATTTTATGTGTTAT…	-	5	2	5	5	1.98817	1	1.33614e-05	1.55744	1	0.00693865	1.88466	1	3.98223e-06	1.68772	1	0.00148365	1.91446	1	2.37528e-05	1.86499	1	0.000169545	1.80057	1	8.73298e-06	1.68295	1	0.00107438	1.62157	1	0.000507958	1.31286	0	0.137011	2.42766	1	2.91958e-08	1.45638	1	0.0149303	0.805326	0	0.137475
Psat5g067360.1	CDS	CDS	Heme-dependent peroxidases	Belongs to the peroxidase family. Classical plant (class III) peroxidase subfamily	ATGTCTAGATTAACCAAGATCACTCTCTTTGTCCTTGTCATAATTGGAAGTGCCAATGCGCAACTTTCTACAAACTTTTATTCAAGTTCTTGTCCTAAATTATCTTCCACCGTAAAATCCTCAGTGCAGTCCGCTATATCAAAGGAGACTCGAATTGGTGCTTCCATCCTTCGTTTGTTCTTTCACGATTGTTTTGTCAACGGATGTGATGGATCAATTCTATTGGATGACACATCAAGTTTTACCGCGGAGAAGAACGCTAACCCTAATAGAAACTCTGCTCGTGGATTCGAAGTTATCGATAACATAAAAACAGCCGTAGAGAATGCATGTCCCGGAGTTGTATCTTGTGCTGATATCCTTGCCATTGCTGCTGCAGACTCCGTCGCAATCCTTGGA…	11440462	3	3	5	6	3.99694	1	0.00032685	4.36969	1	0.00154779	3.8246	1	0.000136373	5.13761	1	6.6245e-05	4.44704	1	0.000124124	4.18798	1	0.00132416	5.09571	1	4.38346e-05	5.58209	1	0.000319014	4.95477	1	0.000608136	4.18824	0	0.157465	4.67176	1	6.03256e-05	4.57708	1	0.00647286	2.66406	0	0.101561
Psat5g198360.1	CDS	CDS	GST_N_Phi	Belongs to the GST superfamily	TATATGAGATTATTGAAGTGAAAAATCCTTTTTTCTTTTTCTTTAGTTAATGAAGAGTAGGTATCCAAGTAAATACTACGATTTTCTGCAGCCATAATTTGATTTACTGTAGAAAGAATTCAATGACCATGACACAATGACATTCTTGGAACTTTCCTTTTACTCCACTTACACAACTCAACTCTGACACACACAGAGTCCCAAACAAGATAAACTCTTGAAATTTCTTGGGTAGAAAACATGGTGGTGAAAGTGTATGGTCCAACCTATGGTTGTTCGAAAAGGGTGTTGGCCTGTCTGTTTGAAAAAGAAATAGAGTTTGAAACAGTTGATATTGATCTCTTCAAGGGAGAGCATAAACAACCCGATTTCCTCAAACTGCAACCTTTTGGAGAGGTT…	25490591	4	3	6	4	1.04345	1	1.20071e-06	0.922236	1	0.00031585	1.05681	1	3.6309e-08	0.69416	1	0.00557721	0.844836	1	3.78342e-05	0.845081	1	0.00017037	1.32598	1	8.82881e-11	0.898053	1	0.000168308	1.07908	1	6.26757e-07	0.70242	1	0.021864	1.4963	1	1.31855e-11	0.628639	1	0.0240815	0.523565	0	0.0212772
Psat5g223920.1	CDS	CDS	alpha/beta-Hydrolases	carboxylesterase 15	ATTAAATAGTGTAACTATAAAACATTGGCGGTAAAAAAATTGAAAATAATTTTACGGTACCATAGATCCTATTTTTTCATCTTAAAACCAAAAGTAGTTCTCTTTTTCGTTTGCCATTATAGTGTCAAATTATTATACGTTTGATTAGTTATTATATTAGTTACACCAAATTCTTTGGCATGTGTTGTAGTGACGTTAGGATTTGGACTCACTCATCTATAATTTATAATATCTATACGACTAATCTTTTAGACTACGGTGTAGTATGGTTATCCTTTTTTCAAACTTTATTTCAGTCACACATCACTGAGTTTCACATTAGAAGTTCCATAGAAGTTTCATGTGTTAAATCCTTTGGTCTATTTTTAATATTTTCCACACCCCCTCTAAAACCAACTA…	25488599	6	1	6	4	1.51142	1	0.0030879	0.909259	0	0.349053	1.3434	1	0.00343114	0.853753	0	0.252556	1.57572	1	0.00226623	1.11005	0	0.126392	1.40456	1	0.0021499	1.29641	1	0.0479927	1.86192	1	0.000518396	0.533158	0	0.847059	2.3725	1	1.60917e-06	1.04333	0	0.28888	1.75259	1	0.0023108
Psat5g285200.1	CDS	CDS	GRAS domain family	Belongs to the GRAS family	GAAAAATCAAAGACTAGAGCACAGAATACTTATCTCTCGTGTGTGTGTGACAGTAACAGCTAGTCATGTACATGCATTCATAAAACAATACTTGATTCTGTATTATTATTACTTTATCATAAAATAATACAAAAAGAGGAGTTGGCGGCTATAATCCTCCTTCCTAGTAGCTTCCTTAATACATAGAAAGAATCATTTATGAATTCTATATAACAAAGGGTTGACCCCAAATCATCCAACAATAATGCTACTTCCTCTTCACTTGTCACATAGCATCTTTTCCTAGATTTGTCCACCCTTATATTCACTAGAGTCTATACTATTTTCACTCTAATTGATTCTTCTTCTATCTATTCTAGATATGATTATGGTATTATCTTAAACAGAAGCAGCTATTTA…	25487896	5	2	6	4	2.22987	1	1.01896e-05	1.42273	1	0.0461485	2.15995	1	1.13278e-06	1.50309	1	0.0138279	1.6813	1	0.000430186	1.4761	1	0.00814098	1.87485	1	2.3061e-05	1.31811	1	0.0340294	1.58216	1	0.00218804	1.15989	0	0.351004	2.63368	1	6.65491e-08	1.33746	0	0.1055	1.10829	1	0.043704
Psat6g180600.1	CDS	CDS	consensus disorder prediction	Unknown	ATGAGGTCCCTAATGGCTTCTGCTTCTCTCACTCTTGCATTAGCCATACTCTTTTTCAGTTTCCCATCTGAAATTTCAGCAAACCAATATTCTTATTCCTCACCACCACCACCGGTCCACTCACCACCGCCACCAAAGGATCCATACCATTACTCATCTCCTCCACCTCCACCAGCTCACACCTATCCTCACCCACACCCAGTCTACCACTCTCCACCACCACCGGTTCACACCTACCCTCACCCACACCCAGTGTACCACTCTCCTCCACCACCAACACCACACAAGAAGCCTTACAAGTACCCATCTCCTCCACCACCACCAGTGCACACCTACCCTCATCCTCACCCTGTCTACCATTCCCCACCACCACCACATAAGAAACCATACAAGTACTCA…	25484916	3	3	6	5	4.04721	1	3.95423e-05	3.82413	1	0.00170777	3.66202	1	2.92154e-05	4.34018	1	0.000139237	3.36128	1	0.000360258	2.89964	1	0.00795729	4.02595	1	1.97298e-05	3.55761	1	0.00350905	4.23851	1	3.55092e-05	1.40237	0	0.757186	4.97839	1	2.60076e-07	3.37718	1	0.0127823	2.03301	0	0.0641096
Psat6g231920.1	CDS	CDS	PURPLE ACID PHOSPHATASE	Purple acid phosphatase	ATGAGTCTTTTTCAAGGATTATCATTTCCTGGTTTTTTACTACCACTAGCTTTGTTTTTTAGTTGTGTGTTTCTGTGTCATGGAGGCACAACTAGTATTTTTGTTAGGAATGTTCAGAAGGGCACTACTATGTCACTTGATAGTGATGTGTTTTCTGTTCCTTCTGGTTATAATGCTCCTCAACAGGTTCATATAACACAAGGTGATCTTGTTGGGAAAGCAGTGATCGTGTCGTGGATAACCGAAGATGAACCGGGGTCAAACGCAGTGCGTTACTGGAGTGAGAACAGCAAGCAGAAAAAGAAGATTGCTAAAGGTGAACTTGTTACTTATAGATTCTTCAATTACTCATCTGGTTTTATTCATCACACCACTTTAAACAATTTGGAGTACAACACT…	25485616	5	1	6	5	1.39503	1	0.00364567	0.719881	0	0.481671	1.77825	1	4.48057e-05	0.910406	0	0.186419	2.43984	1	1.90972e-05	2.68143	1	1.99352e-05	2.78844	1	1.67837e-07	2.11163	1	0.00174079	2.41904	1	7.50739e-06	1.09976	0	0.438776	3.58459	1	2.93081e-10	1.9747	1	0.00664166	1.67516	1	0.00267584
Psat7g035680.1	CDS	CDS	Thaumatin	Thaumatin family	CTCATATTTTATAGCATATATCCATAAACATTTGTTTTTCATAAATTACAACATTAACTAAAATTTTAAACTAATTATATTTACATAGTGGCATAAAACTGTAAATAACAGTTGTAAATTTTCCAGAGTTATGCAATATTATAATCAAAGATGGCGTCTAGAGTCCTGCACGATATAGAGTACTGGTATCTATGCAATTTGCAAAGACCATATGCACATTTCTAATTAGACTTTTCAACTTTCCACCGTTTTCATTAAAGTTCCCTTGCCTTATATAAACCAAACCTCTACTTCCACTTTCAACTCACAAACCAAAATGACTCCTCTCATAAAAACCTCCTTTCTATTCTCTCTCATCACTCTCTCCACCTTCACATACACACAAGCTGCAACAATCGA…	25502021	6	2	6	3	1.90478	1	0.000450822	0.965414	0	0.353761	2.31228	1	5.6321e-06	0.935863	0	0.242798	1.82999	1	0.000893905	1.99186	1	0.00133519	1.46999	1	0.00291962	1.75318	1	0.00796185	2.97699	1	6.26757e-07	0.901118	0	0.617442	3.40454	1	3.0727e-09	1.56154	1	0.0464576	1.31214	1	0.0353804
Psat7g110040.1	CDS	CDS	FAD/NAD(P)-binding domain	Internal alternative NAD(P)H-ubiquinone oxidoreductase	ATGGCATTGGCAAGGATTGCTAGAAGCAACCTGAGAAGATCAGGTGTTGCTTTTGGAAGCAATGCATATCAGAAGGATATGTTCAATGAGAGATCACATACAACCAAAAAAACCTTACCTTCTTCCCATGTAGATGGAACTTTTTCATATATTTCAAAAATTAAGGAGCATAACGGGATGCATTTTTCATTGAGGGGAATATCGGGAACTCCATACTATCGGACTCCGTCTTCTAACACGCAAAGGGTTGTAGAGGAGTCTGAGTCAGAGTTGGAAGATGATGGACAAAGATATGCAGGACTAGAAGCAACAAAACCAGGTGAAAAGCCTAGAGTGGTTGTTCTAGGTACCGGTTGGGCTGCTTGTCGGTTTCTTAAAGGGCTAGATACCAGAATTTAC…	11444621	6	3	5	3	1.66438	1	0.000556097	1.16644	0	0.137446	1.3869	1	0.00131399	0.804681	0	0.270493	1.95022	1	7.16641e-05	1.93439	1	0.000334234	1.98007	1	1.08806e-05	2.15677	1	0.000170413	1.69286	1	0.00115802	1.23552	0	0.289561	1.75547	1	8.47407e-05	1.20032	0	0.145919	1.3881	1	0.0226767
Psat7g223160.1	CDS	CDS	LOB DOMAIN-CONTAINING PROTEIN 4-RELATED	LOB domain-containing protein	GGAAACGTTGTTTTTCAAAGATATTGAAGAGTTTTCATACAATGAGCCAAAAATCCAAACACCTAACGAAGAAGTGGGAAACCATAAGCAGCCACGTTAGTTAACCAATTTCAACACTGACATCATCTATTCAATTCATGACGTTTATGTTACCTTCTCATTTTCCTCTATAAAATATTTCCACATTCTTTAGTTTCCAAACCAAACAAACAACAATGGAAAGTACTACTAGTGACACATGCTCTGTTCCATTTTCTCATAACTCTTCAACTTCTTCGTCTAATTCACCTCCACAAGCTGTTGTTGTTATGAGCCCTTGTGCTGCTTGCAAGATTTTGAGGAGAAGATGTTCTCCTGATAAATGTGTTTTGGCTCCTTATTTTCCTCCTACTGATCCTG…	11410057	5	3	6	3	1.96731	1	7.09475e-05	1.44064	1	0.0416546	2.06984	1	3.14125e-06	1.30757	1	0.0367587	1.87211	1	0.00552143	1.75335	1	0.0349136	1.61623	1	0.0106563	1.54771	0	0.105344	1.97848	1	0.00101851	0.416607	0	0.942117	1.78169	1	0.000702621	0.845004	0	0.565174	0.800112	0	0.394259
Psat0s3437g0040.1	CDS	CDS	Ribonuclease Inhibitor	LRR receptor-like serine threonine-protein kinase	ATGCTAAGCTTCACTTCACAAATTCCCATTATTCGGCTACTGCTACTATTCTTGCTATCTACAACAATATTTGAAAGATGCAATAGTAAGCAGTTTGGTAATTGTAATGAGAAGGATCGTTCTGCTTTGCTCAACTTCAAACATGGTGTGGACACTCCTTCCTCCAACAGGCTTTCTTCTTGGTCAATCAATGAAAAAGATTGTTGTTCATGGAAAGGAGTTCAATGTGACAACATCACTGGAAGGGTTACAGCCCTTGATCTTCACCAACAATCCTTGGAAGGTGAAATCAACTTGCACCCTTTGTTTCAAATTCAATCTTTGAACTACTTGGACTTGAGCTTGAATGGCTTTACAACTCTAACTAGTTTCAATGAATCGGATGATTATAATCACAAC…	11443035	5	2	6	3	2.71717	1	2.15592e-05	1.79742	1	0.0421882	2.84875	1	1.22986e-06	1.96288	1	0.0116166	2.9145	1	1.1055e-05	2.14882	1	0.00333553	2.8253	1	3.58907e-06	2.18281	1	0.00546899	2.87235	1	1.88076e-05	0.751317	0	0.814646	3.76272	1	1.20929e-08	1.53383	0	0.168592	1.65191	1	0.0148605
Psat0s3467g0080.1	CDS	CDS	Clavaminate synthase-like	Belongs to the iron ascorbate-dependent oxidoreductase family	TGAAATAATATTTTATTTCGACTTGTCGTGCAATCTTCAAATTCAAACATGACGACAGGGTGTCTGCTTCACATAAATTGGGCATTCGCTCACATGCTGACCTTCTCTCCATTCCCGCCACCGTTCCTCAAAACGCAGTCGTTTCCCTCCATACTACAATCGCAATGTCTCTCTCCACCGTATCCATTCCCTTCTCTCACCTCCAAGATAAAGACTATGATTTGTCCTTGAAGATCGAGCAAGGGTTTGGACCTGATGGTTTGGGGATTCTATCTGTCACTGATGTCCCAGGATACTCTTCCTTGCGCAGAAATCTTTTGCATCTTGCACCGAAATTGGCAAATCTTCCTAAAGAAGTGAAGGATGATCTTGAAGATCCTAACAGCAGATATAATTTTG…	25480867	5	1	6	4	1.00705	1	0.000189704	0.709688	0	0.0792743	1.28689	1	3.09143e-07	0.823654	1	0.0157886	0.791152	1	0.00326308	0.687689	1	0.0456018	1.50376	1	6.45187e-09	0.704043	1	0.0390791	0.711347	1	0.0130503	0.40449	0	0.703891	1.7483	1	4.89221e-10	0.794033	1	0.0380093	0.681409	1	0.0256826
Psat0s3746g0080.1	CDS	CDS	THIOREDOXIN	Nucleoredoxin	AATTAAAGTACCTTTCCAAATCAACTATAAATAAGCAGTCAATGTTTTGCTTGTCTTGTTATCTATTCTCTGTTATTACCGATCACTACCAATGGCAGATTCTCTTGATGTTACTCACGATTTTCACTCTATTCTCTCTTCTGCTGATAGAGATTTTCTTGTTCGGAACAACGCCGATCAGGTTAATATTGACACCTTGAAGGGAAAGAAACTTGGTTTATATTTTTCAGCATCATGGTGTGGTCCATGTCGAGGATTCACGCCAACATTGGTGGAAGTGTACAATGAACTCTCTCCAAAGGGTGACTTTGAGGTTGTTTTCTCACAGCTGATGAAGATGAGGAGGCCTTTCAGAGCTACTTTTCCAAGATGCCGTGGTTGGCTGTACCGTTCTCTGAT…	25501353	6	0	6	4	1.05787	1	1.70816e-05	0.576893	0	0.1412	0.936491	1	2.2139e-05	0.696982	1	0.0263084	1.15814	1	5.00137e-06	0.532516	0	0.142405	0.939659	1	3.83328e-05	0.272219	0	0.5628	1.14439	1	1.32456e-05	0.395064	0	0.675027	1.31106	1	6.47363e-08	0.502476	0	0.324801	1.39943	1	7.07408e-07
Psat1g022600.1	CDS	CDS	L domain-like	LRR receptor-like serine threonine-protein kinase	GTCAATATTCTTGCCATTGTTTTCAAAGTTAAAGCGCGTTTTCTCACTATTAATCAAGAAAAAGGAGAGTGTATTCTCATTACACAGAAAACAATTATCATATAAGTCAAAAACTTGTTCATGGAAAATCACTAACCTCCACTCACCACTTCCCTCAAAATGTGTAGATACCAAACCTTAGTTTTTATCATTATCTTACATTTTAGTACGTATGCTCTATTGTGTTCCAGTGACCATTCATCATTTGGTTGCATGCAGCAAGAGAGGCAAGCTCTTGTTGAACTCAAAGGAAGTTTCAATGATCCTTCATATAGACTTTCCTCTTGGGAAGGAAACGATTGTTGCAGATGGAAAGGTATAAGCTGCAGCAACATTACAGGACATGTTGTCAAGATTGAC…	25488342	6	1	6	3	1.35037	1	0.000263623	0.757621	0	0.268955	1.69438	1	8.34929e-07	1.20346	1	0.00959069	1.30701	1	0.00072933	1.23475	1	0.0051307	1.92855	1	5.06395e-07	1.59045	1	0.00104256	1.21296	1	0.00242675	0.304016	0	0.919412	1.82019	1	6.26548e-07	0.620027	0	0.495342	1.08985	1	0.00801149
Psat1g036680.1	CDS	CDS	Calmodulin binding protein-like	Calmodulin binding protein-like	CCTTCGCTTCTCTATTCTCACCTTCAATTTCATCATTTTCTCATACTGCAACACACCAAACAAAACCTTTAACTCTGGTCCAAAACACCTTTGCAAAAATGGCTACTAAAAGATTTTTTGATGATTCCAATGATCATGATCATGATCATGATCAAGATCAAGATCAAGATCATCCAAACGACAAAAGAATGAAACCTACTTTAGCTTCTGTAGTTGAAAAAGCAGTTAAAATGCAAAACATGCAAAACCTTTTAGCAGCTTTGGAACCTTTTCTTGCAAGAGTGGTGAGTGAAGAGGTGGATAAAGCAATAAGAAAGTCCTTTCCATGTTCCATTAATAGGTCACCTTCTTTAAGCATCCAAGCACCAAATGATCACCAATCAACCTTGCAACTCTCTT…	11436711	6	2	6	2	5.88901	1	3.64448e-07	4.5251	1	0.002065	4.6282	1	3.61564e-08	3.30292	1	0.00363641	4.78527	1	1.54625e-06	2.15907	0	0.232326	5.47442	1	9.83885e-08	3.17352	0	0.0594173	4.06609	1	5.42541e-05	1.15357	0	0.873889	7.17386	1	6.51865e-09	4.15111	0	0.114655	6.26671	1	1.59247e-05
Psat1g058600.1	CDS	CDS	Formate/glycerate dehydrogenase catalytic domain-like	Catalyzes the NAD( )-dependent oxidation of formate to carbon dioxide. Involved in the cell stress response	ATGATGGCTATGAAATCTGCTGCTTCCACCTTGCTCTCTGCGTCTTCCGTCATCACCAGAAACTTTCACGCCTCCGGTGGAAAGAAGAAGATTGTAGGTGTTTTCTACAAAGGCAATGAGTATGCTTCATCGAATCCCAATTTTGTGGGATGTGTTGAAGGAGCATTAGGTATTCGTGATTGGTTGGAATCAAAAGGACATGAATACATTGTCACTGATGACAAAGAAGGACCCAATTCTGAACTTGAGAAGCACATTCCTGATCTTAATGTCCTGATATCTACACCATTTCACCCTGCCTATGTTACCGCCGAAAGAATTAAGAAAGCTAAGAATTTAGAGCTACTTTTGACTGCCGGAATTGGTTCTGATCACATTGATCTCAAAGCTGCGGCTGCG…	25495172	6	1	5	4	1.18024	1	0.0051417	0.806978	0	0.301146	0.68341	0	0.0828632	1.12652	1	0.0400172	1.26147	1	0.00310097	1.30883	1	0.00835719	1.12574	1	0.00274333	0.837348	0	0.156194	1.42867	1	0.00108167	1.16159	0	0.183239	1.28034	1	0.000850266	1.19613	1	0.0486325	1.06261	1	0.0310316
Psat1g076680.1	CDS	CDS	Unknown	Belongs to the AAA ATPase family	ATGGGAATTGGTGAAATATTGTCACAAGTAGGTTCAATCATGGCTAGCATAATGTTCTTATATGCCATGTATGAACAATTCTTCCCACAACATCTTCGAAGAAATTTTCTAAGACACACAAACAAACTCTCCACCCTTTTCTATCCATATATACAAATTAAATTCCATGAATTATCCGGAGAGAAACTCAAACACAGCGAGACTTACAAAATCATCCAAACATATCTCAATTCGAACTCAACACAAGGTGCTAAAAAACTCAAAGCCGAAGTTGTCAAAGATAGCCAAACTCCCCTTGTTCTAAGCATGGACGACAATGAAGAGATCGTCGACGAGTACAACGGAATCAAAGTTTGGTGGTCTGCGAATCACACCACTTCAAAATCACAATCGTTTTCT…	11419690	5	2	6	3	2.87226	1	1.38817e-05	1.90107	1	0.0394885	2.93359	1	8.10541e-07	1.86139	1	0.0221101	3.48643	1	1.48654e-06	2.55902	1	0.00108268	3.83608	1	1.23781e-07	3.02831	1	0.000911791	3.30794	1	4.07257e-06	1.53983	0	0.402827	3.50786	1	4.43457e-08	0.705474	0	0.723754	1.87169	1	0.00525552
Psat1g157000.2	CDS	CDS	Unknown	Major allergen Pru	CCTCAGTCTTTCCGCCGGCTCAATGTTTTGTCACCATTGTATATTTCTATATTCAAATATGCCACTTTGACTACTAATGATGTCACCAAATACTTTTCCAATAATCCCAGAGACACCACCAAACTCACACAGAGCTTCAACTCACCTAACCCTTCACATACTAGTACACATGCAACAACACCAACCAAACAACACCTTATATAATAATGTTTATCTCTCTACTCCTCAACAACTACACATTCCTTAACATCTTCTCATAACCATAGTCCCTTTGTGTTAATCTCCATTAGATATTCCTCGTCATGGGTGTACAAACTCAGGAATATGCTACCACTGCTTCTGTGCCCCCTACTAGGCTCTTCAAAGCCATGTCAATAGATTTCCATAACCTCTTCCCAA…	11420052	6	1	6	3	2.32854	1	0.00245446	1.98339	0	0.0918537	2.57266	1	0.000155307	1.34717	0	0.23699	2.41771	1	0.00113432	2.86735	1	0.000468794	2.81028	1	2.31156e-05	2.27245	1	0.00965765	2.77806	1	0.000181304	1.90333	0	0.218659	3.2656	1	1.48508e-06	2.33916	1	0.0169928	1.6332	1	0.0482597
Psat1g201320.1	CDS	CDS	Protein kinase-like (PK-like)	Leucine-rich repeat receptor-like protein kinase	ATGGAACATCAACATAAACTGTTTCCTCTTCTGCTGTTACTTCTGTTCCAAGTTTTGATTGTTGCATCACAGACAGATAGTGGAGATTTTACTGCTCTTTCGTCTCTCATACAATCATGGAAAAACAAACCGTTAAATTGGGTTGGTTCTGATCCTTGTGGAAGTGATTGGGATGGAATTCGTTGCGCCAATTCGAGAATCATCGAACTGAAACTACCGGGGTTGAATTTGGAGGGAGAACTATCTTCAGCAATTCAGTCCTTATCTGAACTTGACACACTCGATCTTTCGTACAACGCAGGCATGACAGGAACGATTCCGAAGGAAATTGGGAATTTGAAAAACCTCAATTCCTTGGCATTGGTTAACTGTGGTTTCTCTGGCCCTATTCCTGATTCA…	11440804	6	1	6	3	1.24828	1	0.00342373	0.481495	0	0.650876	1.48611	1	0.00013577	0.767161	0	0.231656	1.39587	1	0.00108164	1.41529	1	0.0033764	1.99256	1	1.79945e-06	1.65067	1	0.00183573	1.44209	1	0.00158313	0.703191	0	0.666858	2.55221	1	1.21111e-08	1.35368	1	0.0411636	1.24784	1	0.0126397
Psat1g211440.1	CDS	CDS	CEREBLON	Sulfite exporter TauE/SafE	GAAACAACTAAATTTTCTGATGATATAGTTCGTATTTCGGACTGCAATTTAAAACTTATAATATAATATGCAAAAGAACAAAAATCAATTGCTATTCATTTTATTTTGCACCATCAAGTTGTACTTTTATCACTTCTTCTATCTTCCTATAAAAAGGCCTAACAATGCCACCTAACCTCACCACCTCACTCTTCATCATTGCTAGAACACTCTCAAAACCAAAATGAGAACTAAAAGTATTATACTTCTAATTTTCATCACTATCTTTGCTTTCAACCCTTCAAATGCAAAACAAACACAACCCTTTTCAACTATGCTCAATATCAACCATATTCTAAACAAAATCCCTCAGTTGAAAGCTCTAACACAAGGATTCCAAGAATCACAGTTGCAGGTTTC…	11430757	6	0	6	4	0.930523	1	0.000176403	0.584794	0	0.142092	1.16854	1	3.73176e-07	0.679086	1	0.0323839	0.920837	1	0.000223918	0.338713	0	0.521773	1.23547	1	1.36267e-07	0.372561	0	0.345392	0.876681	1	0.000868656	0.634717	0	0.279612	1.11296	1	2.861e-06	0.811401	1	0.0211783	0.716324	1	0.00819082
Psat2g003920.1	CDS	CDS	ALDO/KETO REDUCTASE	NAD(P)H-dependent 6'-deoxychalcone synthase-like	CAATATTATTCAATTAAATCAAATCAAGTGGTAGAAATTATCATAATCCACCTACCCTCTAAACAACAAATAGAATAGAATAATGCTACTCACCATTTTTTAGCTATATATAATAGTTTCTAGCATCAAACATAATACCTCAAATTGAAACAACCTTACCTTAAACCTTCTCAACCCAACAACAACAACAAAAACAACAACATGGGCAGTGTTGAAATTCCAACAAAGGTTCTTACCAACACATCTGCTCAAATTAAGATGCCTGTGGTTGGAATGGGATCAGCACCTGACTTCACATGCAAGAAAGACACTAAAGAAGCAATCATCGAAGCCATCAAACAAGGTTACAGACACTTTGATACTGCTGCTGCTTATGGCTCCGAACAAGCTCTTGGTGAA…	11425292	6	1	6	3	2.265	1	0.000724168	1.66807	0	0.106579	2.24323	1	0.000212876	0.951345	0	0.363986	2.47193	1	0.00101587	3.07547	1	0.000201926	2.96192	1	1.14101e-05	2.89252	1	0.000827816	2.48329	1	0.000509349	1.73822	0	0.267099	3.1686	1	1.08694e-06	2.19592	1	0.0169928	2.14526	1	0.00292559
Psat3g021440.1	CDS	CDS	UDP-Glycosyltransferase/glycogen phosphorylase	Sucrose-cleaving enzyme that provides UDP-glucose and fructose for various metabolic pathways	AGTAACAAAATCTGTTATAGCAACACAAGACCAAAACGAAACATACAACGGAATAATAAAGTAATAAAAGATGGACACGTAAACCATTTTCTCTGACTATAAACTCTGAGCTCTCGCGCTCTGTTAAACACGTTGCACTTTTCATCACTCTCACTCTCTTTACTTTTTCCGCTTCAGTCAAATTCTCGTCACTTCCGTCGTCTACAACAACAACCTTCACCGTTCATCATCGTCGCGCGTCATGTCTACGCACCCTAAGTTTACTCGAGTTCCCAGTATCAGAGACAGAGTTCAAGATACTCTCTCTGCTCATCGTAACGAACTCATTTCTCTTCTCTCCAGATATGTTGCTCAGGGGAAAGGGATTTTGCAACCGCATAATTTGATTGATGAACTTGA…	25499615	6	2	6	2	1.68387	1	5.98549e-07	0.913598	1	0.0427443	1.74147	1	8.1882e-09	0.623892	0	0.156123	1.61348	1	8.34002e-07	0.861184	1	0.0254261	2.16434	1	2.95314e-11	1.15911	1	0.00183573	1.75364	1	3.83396e-07	0.463373	0	0.738579	2.33357	1	2.19059e-11	0.561036	0	0.406971	1.27529	1	0.000252623
Psat3g061280.1	CDS	CDS	Region of a membrane-bound protein predicted to be outside the membrane, in the cytoplasm.	This magnesium-dependent enzyme catalyzes the hydrolysis of ATP coupled with the transport of calcium	ATGTCTAACAATCATAATCTACAATATGATGGCACTTCATTCATCATTGATATCACCAACACCTTCACAAAAGTCACTTCTAAATACACCAATAATGCAAAAAGAAGGTGGCGTTTTGCATATACAGCTATATATTCTAGAAGGGTTATGCTTTCCCTTGCCCAAGAAGTTATATCCAGAAAAAATCCAAAACTCTTTCACACACAGTCTTCTAGCACCACTCTTGATGTAATTGAACCGCTCATTACTCGACATAACGGAACCGATCATTACTCATTGGTTTCTCATGATGTTGATAGAATCAAACTCGCTGATATGGTTAAGGACAAAAGCTTGAAGTCATTAGGTGAGTTTGGCGGAGTTGAAGGCGTTGCGCGTGTTCTTGGAACGGTTCCGAAA…	25499173	5	2	6	3	2.0026	1	5.13755e-05	1.65289	1	0.00871536	2.19849	1	1.28357e-06	1.38728	1	0.0251983	2.21923	1	1.69162e-05	1.97266	1	0.000486221	2.70545	1	6.3393e-08	1.81145	1	0.00348092	2.14144	1	3.71372e-05	0.583996	0	0.81592	3.04599	1	3.74876e-09	1.03679	0	0.294167	1.32053	1	0.0134227
Psat3g133800.1	CDS	CDS	Unknown	glutathione s-transferase	GTATACACTGTTCATACGCGTGGAAGTGTGTAGAAAAATCATACTATAGTTAAATCTTGTTGACCACCGTCTTTGTTGAATAGTAATAATCTTGGCTCTCTCTATATATAGAAGTAGGTACTAGAAATGAATATCAGAGATTAAAACAGTTGTTTGAGTAAAGATTTGAAGCACTAAGATGGCATCAAATAAGGAAGATGTGAAGCTTTTAGGAATGGTGGAAAGTCCATTTGTGAGTAGGGTCGATATTGCTCTAAAATTGAAGGGAGTTGAATACAAATATGAAGTAGAAAACTTGCAAAACAAGAGTGAGTTTCTCCTCAAATATAATCCAGTTTATAAAAAAGTTCCTGTATTAGTTCATAATGGAAAACCAATCTCAGAATCACTTGTCATTCT…	11410956	6	2	5	3	2.23763	1	1.80409e-05	1.43637	0	0.0558457	2.15346	1	4.40737e-06	1.25957	0	0.076392	2.00305	1	0.000131986	2.13713	1	0.000188684	2.32093	1	1.17443e-06	1.35537	1	0.0442946	1.41051	1	0.00606133	1.00636	0	0.462761	2.51294	1	1.45093e-07	1.62482	1	0.0177254	1.25021	1	0.0179575
Psat3g160600.1	CDS	CDS	WRKY TRANSCRIPTION FACTOR PROTEIN 1-RELATED	WRKY transcription factor	ATAAAATATATTATTTATATTAGTATTGTTAAAAAAATCTTAATATAAAGAATTAGTCTCTTGAACACAATCTAGTTTAATTTACAAAAATGAAAAAAAGACCAATCTCTAGTTTTCACAGCACACAATAGGATAAATGTCGTGCCGTTTACGACACTATATTTATGTCACTGTATATCTATATATATCTCATCAAGAGTCAAGACTTTAATTCTTCTTTCTTTACATTCCATGTATGTATCCATTATCTAAACCACACTAGCTACCATTAAACGCCGCCCCCACAATTTCCATTCCATCTTTTCTTCCCCCTCCTATGCTCCTTTGCACATATTGAAGAAATAAATGGACAACAATTATTCCATGTTGTTTCCTTGTCCTCCATCTTCAAGCTACACA…	25497756	5	2	6	3	3.96813	1	7.20854e-06	3.00067	1	0.00906577	3.74096	1	1.29467e-07	2.24621	1	0.0251983	3.22689	1	0.000114365	2.41895	1	0.0214671	3.87748	1	6.48968e-08	2.3092	1	0.0169098	3.03901	1	0.000282688	1.24433	0	0.759539	4.13735	1	4.299e-08	1.97381	0	0.17412	2.06238	1	0.0251795
Psat3g170680.1	CDS	CDS	Unknown	Unknown	CGATGATGAGAATCAATAAGGGTTGAAAGATGTGTTATTTATCCATGCTAGTTTTGTTCCTGGCAGTTGTCACTCTTACGAATATTGAAGGATATCCAAATCATCAAATATATATGCATGAGCGACCCGATGGATTGATGAATTACCAGCCACCACTAACTAATCCACAAAAACCAGCTGGTCTAAATTACGATCCGCCCAGTGGACCCTACCAACCGACACCACCACCGATGAAACTAACTCAACCTCAGCTACCTGAGATTCCACGTATAAATCACCGAATGTTACGTGGTCCTACTAAACCTAGTGCACCCGATGTTAAAATCCCGGAAACACCGCATATACCGGGTCAAAGGCCATTCCTTCGACCGCCTCCGTACAAGACTTAAGAAATAGAAT…	-	5	2	6	3	2.90456	1	0.000655797	2.46616	1	0.0456661	3.70266	1	2.32075e-06	2.73223	1	0.0116166	2.4605	1	0.0106007	2.88781	1	0.00643726	3.17361	1	0.000364955	2.7099	1	0.0337084	3.02984	1	0.00149021	0.787242	0	0.923805	4.75813	1	4.03451e-07	2.84445	0	0.0916321	3.02532	1	0.0150845
Psat4g013840.1	CDS	CDS	Serine/Threonine protein kinases active-site signature.	Belongs to the protein kinase superfamily	TTAAATAAATAATTTTTAAAAATATTTTATTTGATTTTTTTAACACGTGTCGTTTATGTATTAAATAAGTGTCAGACACCACGAAACACCTTATTCTTAGAGGTGTACTAGTACTTCATAAATATTTTTACAAAATTATAATAGTTTACTGTGATTAAATCAAACTCGAAGTTGATCCAAAATATATAAACAGTGGCGTTTACTAATCAAATAAAGAAGCCAAAAAAGGGATGATAACACTAAAAAGTGCGCGTGTTTAGAATTACATTTTACTGGGAGTGTTCTAGGAAACTTCTTTGTTAGCTTCACCTACAAGTACAATTCCGTGTTCTCACTTGTGGGCACTCTTTTCACTATCATTATTGTATTATTATAATACAATAGTATAAAATCACTTCA…	11440737	6	1	6	3	1.57282	1	1.20071e-06	0.722272	0	0.150173	1.69092	1	9.66036e-09	0.825624	1	0.0400791	1.68775	1	3.01298e-07	0.944938	1	0.0101047	1.61024	1	5.2389e-08	0.933916	1	0.015596	1.58321	1	1.57159e-06	0.416712	0	0.784745	1.94325	1	7.45728e-10	0.183783	0	0.9072	1.07261	1	0.00091291
Psat4g208120.1	CDS	CDS	Region of a membrane-bound protein predicted to be outside the membrane, in the extracellular region.	Probably inactive leucine-rich repeat receptor-like protein kinase	ATGATTTTGATGAAGATGGTTCTTCAAAGTAGCTGGGTTTTCAGTTATCATGTTTTTGTTAGTTTCTTGTTGCTGATTAGTTCTGGTATAACCTATGGGACTGAAACTGATATCTTCTGTTTGCAAACTATAAAAAAATCGATCGATCCGAATAATTATTTGACATCTTCATGGAATTTCAACAATAAAACCGAAGGGTTTATCTGTAGATTTACTGGTGTTGAATGTTGGCATCCTGATGAGAATAGGGTCTTGAATCTCAAGTTGTCGAATATGGGACTCAAGGGTCAGTTTCCACGCGGCATTGTTAATTGCTCGAGCTTAACGGGATTAGATCTTTCGGTCAACGGTCTCTCAGGGACCATTCCAGTTGATATATCTTCGCTTCTAAACTACGTG…	25500213	6	1	6	3	1.21867	1	1.50853e-05	0.520792	0	0.314619	1.26967	1	8.10362e-07	0.596976	0	0.11718	1.15042	1	3.70206e-05	0.934177	1	0.00299767	1.31734	1	3.38225e-07	0.88667	1	0.00724149	1.30592	1	7.074e-06	0.31016	0	0.828677	1.77543	1	6.51218e-10	0.573513	0	0.26641	0.799371	1	0.00822715
Psat4g209840.1	CDS	CDS	Unknown	N-acetyltransferase	ATGGAGGGAACTTTAATTTCTTCTAAATCTTATCCCGGAGAAGAGAATATTGACTTGAACCAAATCACACTCCGACCCCTTAATCTTTCTGATCTTGATGATGTCATGGTATGGACAACTGATGAAAAAGTGACCAACTTCTGCTCTTGGGAACCTCATACCAGCAAAGATGATGGCATAAACTACATTAAAAATATAGCAACCAAGTTTCTATGGTGCAACGCTATATGTTTTAATGATCGTGCTATTGGATGTGTTTCTTTGTCCTCGAGCTCGCCTCATGATAAAAGCAGGAACAAAACTGCAGAACTTGGTTATGTTCTAGGTTCTAAATACTGGGGTAAAGGGATTGCCACATGTGTTGTGAAACAAGTTGTTAAGGTTGCGTTCACTGAGTTT…	11443152	5	2	5	4	2.08515	1	1.93255e-05	1.38307	1	0.0441202	1.85846	1	1.60988e-05	1.07575	0	0.101553	2.26965	1	7.99991e-06	2.1891	1	6.3011e-05	2.05103	1	4.34685e-06	1.6064	1	0.00559412	1.77866	1	0.00055617	1.21599	0	0.289475	2.79774	1	1.44598e-08	1.47173	1	0.0410671	1.609	1	0.00334951
Psat4g221000.1	CDS	CDS	Region of a membrane-bound protein predicted to be embedded in the membrane.	Belongs to the ABC transporter superfamily. ABCG family. PDR (TC 3.A.1.205) subfamily	ATGGATAGTAATTTAAGTCGAAGTATAAGTCGGAGTTTGAGTAGATCAAGTTGGAAAATGGAAGAAGTGTTTGCTAGTGGAAGATATTCAAGAAGAACTTCCCAAGTTGATGAAGATGAAGAAGCACTTAAATGGGCTGCAATTGAGAAATTACCAACCTATGATAGGTTAAGAACAAGTATTATGCAAACATTTACCGAAGAACCTCATCAAGGAAACAGGATGCAACATAAAGAAGTTGATGTTAGGAAGCTTGATATGAATGAAAGACAACAAATTATTGACCAAATTTTCAAGGTTGCTGAAGAAGATAATGAAAAGTACCTCAAGAAATTCAGAAACAGAATTGAAAAAGTTGGAATAAGACTTCCAACCGTTGAAGTAAGGTTTAAGAATTTA…	11434035	2	2	6	6	0.620958	1	0.021728	0.769904	1	0.0394885	0.689722	1	0.00360241	0.970671	1	0.0022777	0.585143	1	0.032014	0.574719	0	0.120474	1.44533	1	1.01155e-08	0.805447	1	0.0102558	0.512547	0	0.0845379	0.606939	0	0.33283	0.764937	1	0.00138567	0.996365	1	0.00313613	0.502105	0	0.119972
Psat5g091880.1	CDS	CDS	dsp_5	Protein-tyrosine-phosphatase MKP1-like	ATGTTAGGAGAAGAAGGAAAAGAGATGAAACCACCTTCCATTAGGAGAACCTATTCACGTTCAGCTTCATGGACAGATCGTTCTCCAAATAGCCGGAAACCACCACGACCGTGTTTACCACCTCTTCAACCTCTTTCAATCAATAAGCGTAGCGTTGAGGAATGGCCAAGTGCTGGATCTGATGATCTTGGTGTTTGGCCACTTCCACAAACTCCGAGAGGGTCCATCACAAGTAATGAACCAACACAAGATTTTCAGTTTAAAAGAGATAAATTGGCTTTCTTTGACAAAGAGTGTTCCAGAATTGCGGAACATATTTACTTAGGAAGTGACACGGTGGCCAAAAACCATGAACTTCTTAGACAGAAAGGAATAACTCATGTGCTTAACTGTGTTGGA…	11418094	6	1	6	3	1.36527	1	1.94399e-06	0.63938	0	0.142836	1.53031	1	5.71419e-09	0.594775	0	0.114018	1.34115	1	1.62464e-06	1.18216	1	6.32106e-05	1.51242	1	5.85211e-09	0.920447	1	0.00350905	1.16892	1	3.26364e-05	0.270748	0	0.855428	1.80902	1	1.82949e-10	0.579855	0	0.249474	0.842892	1	0.00390791
Psat5g257040.1	CDS	CDS	Region of a membrane-bound protein predicted to be outside the membrane, in the extracellular region.	calcium-transporting ATPase 13, plasma	TTTTATTTAAAATAAATATAAAATTAAATATTTTATTTAAAGTCTATAATAAACTAAAAATAAGAAATAAGTATCGTAAGGAAATTTACTTAACCGTCTAAACTAAAATGGAGAATCTTGTTCCGATGCTCAAAGAAAGTTCCATTCATTTTCCCAGAATTTTACACTTGAAATTTCTCATAAAATACTCATGAATTTTCAAAATATACTATGCCATATTTGGAATAATAGCTTCAATGAAAAATCATAAAATAAAACCATAAAGTAACTTTACTGTTACATTGGACTACCTGTCGAGAACATAGCTGACTATGTTGTCAAACAATATGCACCACTTCCTAGCAACATCCTCAATAACGTTATAATCCTTGTCGACACGTTGTAATCTATATCTATATA…	25495503	6	2	6	2	4.4959	1	3.26534e-07	3.5254	1	0.00112079	3.35512	1	1.52949e-06	3.00625	1	0.00110819	3.03943	1	5.00137e-06	0.563499	0	0.826631	3.17896	1	2.52707e-05	1.928	0	0.131076	3.80187	1	9.17626e-07	1.79784	0	0.406002	3.06271	1	5.97684e-06	0.0801291	0	1	3.43615	1	1.50213e-05
Psat6g052400.1	CDS	CDS	CGS_like	Methionine gamma-lyase-like	ATGAAATTAAACGTATCAACTTTTGATTAACTTTTAGTAAATGACAATATAAATGAAAACTCAATTTCAACTTCTTTTTTTTTCTTCATTATGAAAATTTCCAAAAAATCAACTTAAAAATATTATTTTCCCATACCAATGTAAATCCACCCCACCCATACACACATTCACTACTGCCACAAACTATTATATATAGACGTTTCATGATATTAATCAATTCAAAACAAACTAGAGCTTCGTGCTACATTCATAGTACACACTTTTTCTCTTAATCTCTTATTTTCGCTAATTAATTGCTCCTTAATCATCATTAATCCCCATGGCTGATACTTTTCTCATAACCACCACCGCCACTGCCGCTGCCGCTGCCAAGCGAAACCGTTCCGACGAAGAAATCGA…	25484569	5	2	5	4	1.34685	1	0.000117444	0.865763	0	0.116543	1.63164	1	4.71606e-07	1.18462	1	0.00596803	0.900316	1	0.01306	0.680742	0	0.221362	1.81758	1	4.24719e-08	0.693854	0	0.170213	0.855968	1	0.0168322	0.75537	0	0.369388	1.3602	1	9.62338e-06	1.0179	1	0.0277743	0.912305	1	0.017051
Psat6g108120.1	CDS	CDS	Region of a membrane-bound protein predicted to be outside the membrane, in the cytoplasm.	Belongs to the syntaxin family	GAATAAAATCATCAAAAAAAAGGGCATTCTCTCAGGCAAACAACAATTTTCTTCTCTACCGCAACTTTTCAATTTTTCTATTACCTTTTCCATTATCCATGAAATTACCTTTGAGGCTGTTTCCCTTTAATTTCCCTCTTGATAGGAAATTTCCCACGAAGCCATTTGTACACGCCTCATTCCCCCAACCCCCTTTGACCTGTTACCCTCTTTTGCCTGTCTGCTACTACCAATCATCTAGATTAATTTAATCTTCTTATCATAATCAACCCTCCATTTGTTCTCAACAAATCTTTTCTCACTATAATAATAATCAACTTTACTTCACATCTTGCACCTTAATTATTATTGCAATTTGAACCAGTCTCCCCCACTTCCACCTTATTTTTATTATTCAAT…	11424057	6	1	6	3	2.1898	1	9.7291e-06	1.2595	0	0.0848911	2.13877	1	1.08392e-06	1.08242	0	0.101197	2.17575	1	1.1152e-05	1.96827	1	0.000269227	2.46795	1	1.15709e-07	1.94576	1	0.000766764	2.10094	1	3.86291e-05	0.763454	0	0.686644	2.99109	1	2.00655e-09	1.2375	0	0.129591	1.19332	1	0.0264551
Psat6g112000.1	CDS	CDS	Unknown	4,5-DOPA dioxygenase extradiol-like	ATGGCTTTGAAGGAAACGTTTTACATATCACATGGATCACCAGCACTAGCCATAGATGAAACAATCCCTGCGTGGAAATTCTTAACATCATGGAAACAGGTGTTTCCTCATAGACCCTCTTCCATTCTTGTTATCTCTGGTCATTGGGACACTTCTGTTCCCACTGTCAACGTTGTTAATCGCAACGAAACCATCCATGACTTTGGAGGATTTCCTAGGAGCATGTACAAGCTCAAGTATCCAGCACCAGGTGCTCCAAAGTTAGCAAAAAGAGTGAAGGAACTAATCGAATCATCCGGGTTGAGTCGAGTGAACGAGGATAAAAAACGCGGGCTTGATCATGGTACATGGGTGCCTCTGATGTTGATGTACCCAGAAGCTGATATCCCTGTCTGTCAG…	25484511	5	2	6	3	1.78401	1	2.3156e-05	1.35638	1	0.0147076	1.83018	1	7.66753e-07	1.03741	0	0.0512327	1.79725	1	7.66321e-05	1.46914	1	0.00461269	2.53912	1	1.02951e-08	1.4973	1	0.00894718	1.71919	1	0.000107468	1.03003	0	0.318256	2.39267	1	6.87192e-09	1.12732	0	0.0844199	1.07766	1	0.0278399
Psat7g011400.1	CDS	CDS	PROTEIN, PUTATIVE-RELATED	Calmodulin binding protein-like	ATGGCTGCCAAACGACTTTTGGATGATTCTGATTATGACAAACACAAACGCATCAAAACTACAACTACACCTTCTTTTGCTTCGGTAATAGGAGAAATTGTTATGGTGAGAAACATGCAAAATGTTTTCTCTGGCTTAGAACCATTACTTAGAAGAGTGGTGAACGAAGAAGTAGAACGGGCAATGAGACAATGTTATGCATCGCGATCGATAACAAAGTCACCTTCATTGAGACTTCAAGCAATGGAACATCCATCAAGCTTTCAATTCATTTTCAAAAAGAAGCTTTCACTTTCAATTTTCACAAGTAGTAGATTATTAGACATGGATGGAAACTCGATCAATGTGATTCTTGTTGACAAAAGCAATGACCAAATTGTCCCTACAAGTCTGCCTCAC…	11416741	4	3	6	3	3.01404	1	1.93255e-05	2.02684	1	0.0456661	4.15977	1	4.13502e-09	2.98055	1	0.000621222	2.96987	1	0.000228492	2.17094	1	0.0408487	2.93972	1	0.000227042	2.21273	0	0.0705076	3.51525	1	6.91627e-05	1.19337	0	0.819292	4.01372	1	8.46838e-08	1.32124	0	0.525383	2.57955	1	0.000877748
Psat7g127200.1	CDS	CDS	consensus disorder prediction	Domain of unknown function (DUF4228)	AACTCCACCTGTAATAAAAATTTTGATGCCGAATAGTGTGAATATTAAAACATTTTATTTGAACCGGAATCATATTTAATTATACATCATATTCTCACAAAAAAAATATCTATCTATTACGAAATTAAAGTAGTTTTTCTACATATACAAACAAACTAATTAAAGTCAAAACAAATCTCATATTCACATGCAACTCTCCCATGCCTTTGAAATTTCACAATTTCTTCAATCTACGCCTTGATTACCGTTGTTCACGTCTTTAATTATTTCCTGAAAATAATCACTTTTTTCATTAAAAAAATCCCACAAAGTCGACTATATTGAAACATATTTAAAATATTGTTGCCAATTGGGTCTCATGTTGAATATTGAAACATGGTTGTTGAAAATCACCTTTAG…	25493030	6	1	6	3	2.12479	1	0.00103832	1.52165	0	0.156774	2.2596	1	7.14305e-05	1.17763	0	0.197416	2.63285	1	0.000213492	2.47296	1	0.0019604	2.99185	1	3.61656e-06	2.2231	1	0.00955378	3.22089	1	7.50739e-06	1.70606	0	0.289561	3.09722	1	4.55461e-07	1.19148	0	0.384298	1.99506	1	0.0186076
Psat7g174960.1	CDS	CDS	Region of a membrane-bound protein predicted to be embedded in the membrane.	ADP binding	TACTGGAAAATTAGTCGGGTTTTAAATCAGTTTCAAGTTAGAACGGAGAAGTGAGAATTATCACGTTCAAAGGGCTTTTTCTAATAATTGAGTTTGAGTGGGTCCCGAAACCTTGAAAGCTTATTTTAACATTTGCACTGCCCTATGCATCAGAAAACAAAGGAAACTTCACTGATAAAGACAAATCAATTGAAAAGCTAAAGAGTATCAATGAGGTAAATACATGGATGGTGCATTTCAACTTTATTGTTGTTTCCTAGTAAGCAGAAAACAGCAGAAGTCAAAGTCTACCCAAGTCTTTCTTAATTATTGTGGCGCAATTTCCTTCTACTTTCCTAATTATTTCATGTAGATATCAGTTTCTCATTAGGATATTATATAACAACAACAACTTCGTTT…	25492796	6	1	5	4	1.48967	1	2.055e-05	0.887095	0	0.0882892	1.83157	1	2.89116e-08	1.019	1	0.0211087	1.97429	1	8.27826e-07	1.71054	1	4.60417e-05	1.43491	1	4.74205e-05	1.23686	1	0.00834109	2.09503	1	1.66231e-07	0.793559	0	0.431373	2.06569	1	8.67309e-09	0.605485	0	0.458823	1.09781	1	0.00414353
Psat7g184760.1	CDS	CDS	Sugar transport proteins signature 2.	Belongs to the major facilitator superfamily. Sugar transporter (TC 2.A.1.1) family	GACAAGTAACAACGGTTATATCTATGGTAGCTACTAACTCTTTTTCAAGGCTGGCATGATTAATTGAGGCTGTGAGTCAAGCAAAGCAAATCATCATTGTGAATCTCTCTATTCATTGCATATAATGACATGCAAATCATCGTTGTGAATCTCCTATTCATTGCATATAATGACATGTTTTAATATTCAACACAAGTTTATCTGTTTGTCATTTAATAGTCATCAAGTGCCACAACTAGTACAGTTTGCATTCGCATTTCACACGCAGAAATATCGTATAATAGAATTAAAATAATAAAATATAACGTGTCTAACTTGTTGAGTCACACATTTAACATTATGTTTTTAAGTAAGAGATAGACAGTGTTGACACTTCAACTTTACTACCATGTGGGAAGA…	25492740	6	1	6	3	1.4045	1	1.75798e-05	0.752824	0	0.1412	1.3258	1	6.956e-06	0.781087	0	0.0705723	1.03552	1	0.00125577	1.01663	1	0.0060192	1.60436	1	1.2985e-07	1.11684	1	0.00296824	1.10973	1	0.000731816	0.551692	0	0.581175	1.98721	1	1.6841e-09	0.833757	0	0.0918508	0.834029	1	0.0190501
MSTRG.29816.2	CDS	CDS	O-methyltransferase domain	Belongs to the class I-like SAM-binding methyltransferase superfamily. Cation-independent O- methyltransferase family	TCTAAACTTTCTAGAAAGTCCAATTTCGTCTCATTCGGACAAAGTATGAGTGACTTGCGCATGGCTTGAACATTGATGACCATTTGGAGATGTTTAGCTACTCATAACATTATAATCAAATACCAATTGATAAGATGAAGATTACATTTGAAAATCCTTAAAGAACTGACATCCAATGGCTTTCAATGCTCTCAAAATCGCCCTCTTGGTACACTTTACCGTCACTTTCAGCCAAAAATCGCAGAACCCTTGAAAAGATGTCCAATCTCTTTTTTATAGTTGTCAAATCAATCGAGAACGCATCAAAATAGGCCCTGAAAAAGACCTATCGTGCGTGTGATACCTTTCATCGCGTGCGAGATGCTGACAAAACTTTTCTATCACGCGCGATGCACTACG…	11430715	6	1	6	2	2.03624	1	0.000288029	1.03169	0	0.362166	2.41859	1	3.46878e-06	1.39314	0	0.0860297	2.07177	1	0.000296837	2.47682	1	6.3011e-05	2.62424	1	1.05675e-06	2.44717	1	0.000296325	1.99514	1	0.000494165	0.976353	0	0.612009	2.69535	1	2.7524e-07	1.21509	0	0.257174	1.32563	1	0.0494936
MSTRG.6705.17	CDS	CDS	Thiolase-like	Belongs to the chalcone stilbene synthases family	CTCTACCTGAAATTGAAAAACCTATTTTTGAGATGGTTTGGACCGCACAAACAATTGCTCCAGACAGCGAAGGTGCCATTGATGGTCATCTTCGCGAAGCTGGACTAACATTTCATCTTCTTAAAGATGTTCCCGGGATTGTTTCGAAGAACATTAATAAAGCACTGGTTGAAGCATTCCAACCATTGAACATTGATGATTATAACTCAATCTTTTGGATTGCTCATCCCGGTGGACCTGCAATTCTAGACCAAGTTGAGGAAAAGTTAGGCTTAAAACCTGAAAAGATGAAAGCCACAAGGGAAGTACTTAGTGAATATGGAAACATGTCAAGTGCATGTGTATTGTTCATCTTAGACGAGATGAGAAAGAAATCGGCTCAACAAGGACTTAAGACTA…	25494498	5	2	6	2	3.56834	1	7.56258e-05	2.96559	1	0.0175826	1.9608	1	0.00533206	0.924963	0	0.546931	3.02917	1	0.000198987	3.6439	1	3.80137e-05	2.7994	1	1.42371e-05	2.55861	1	0.0019427	2.72027	1	0.0153865	2.0781	0	0.535643	2.257	1	0.00780037	1.40562	0	0.560467	1.72673	1	0.0295341
Psat0s1360g0040.1	CDS	CDS	Protein kinases ATP-binding region signature.	Chitin elicitor receptor kinase	CATAAATGAAAATAAAATAAAAATAAACCATATACGTCAATTTTATTCGCACTAAAAATAATTAATTAATTTCAACTCTCTCACATTAATATTTCTATTTTCCATTGCATGTTTCTTTTGCATATTCAACACACCCAAATTCTTCTCCATGGAAGTGGAACCAACCAAATTCATATTATCATTTTTATTCTTATTCCTATTACTAGCATCTAAATCCTTCACTGCAGAATCAAAATGTAGCAAAACCTGTGACGTAGCTTTAGCTTCTTATTATCTATGGTTTGGTTCAAATCTCACATATGTTTCAAAAATCATGCAATCCAACCTTGTTACAAAACCTGAAGATATTGTCAGCTACAACACAGACACAATCAAGAACAAAGATTTGGTCCTATCTGA…	11432279	5	1	6	3	2.52859	1	9.03578e-05	1.62688	0	0.115312	2.98912	1	6.81247e-07	1.96908	1	0.0194631	2.91639	1	2.29113e-05	2.3681	1	0.00240564	3.07557	1	6.29516e-07	1.8611	1	0.0299717	1.9945	1	0.00148383	0.336194	0	0.969916	3.36119	1	5.60223e-08	1.65468	0	0.118926	1.50732	1	0.0352512
Psat0s1717g0120.1	CDS	CDS	Transferase family	acetyltransferase At3g50280-like	ATGAACACTCCTTCTCTAAAACACATTTCTGAATGCTTCATCAAACCATATCCCCCAATCGAAGACTCGAACCAAATATGCTACTTATCACCTTGGGATATTTGCATGTTATCTGCAAACTATATCCAAAAGGGTCTTCTCTTCAAAAAACCAACATCATCACTAGCTAATCAGCCAGATTTTATCGATAATCTGTTGATAAAACTTAAACACTCACTTTCACTCACACTTTTTCATTACTATCCCCTCTCAGGTCGTCTTGTTACCAAGAAAACGCAAGATCCTCCTTCTTACACCGTCTTTGTCGATTGCAAAAACAGTCCTGGAGCTAAATTTATCTATGCAACTTTAGATATCAACATAGATGATATCCTATCCCCCATCGACGTTCCACCCATT…	11420911	4	1	6	4	1.67595	1	0.000237136	0.74454	0	0.442681	2.07071	1	9.41196e-07	1.2302	1	0.0419506	1.82461	1	8.55168e-05	1.54427	1	0.00326575	1.94439	1	4.15659e-06	1.1855	1	0.0487914	1.37468	1	0.0043543	0.946287	0	0.463369	2.36187	1	1.2807e-07	1.22873	0	0.10451	1.11758	1	0.0272316
Psat1g182320.1	CDS	CDS	Region of a membrane-bound protein predicted to be outside the membrane, in the extracellular region.	Belongs to the peptidase A1 family	ATGTCTTCTTCTTCTCTCAGCATCCATTTCTTCCTCATATCACTATCCTTTTTCTCACTTTCTTCTTTATCAGCATCCTCTCAACCAAACTCCTTCAATCTTCCCATCAGAAAAGATCCATCAACCAATCTTTTCTATACATCACTTGGCATAGGAACTCCTAGAACAAATTTCAATCTAGTCATTGATCTTGCAGGAGAAAATCTCTGGTATGACTGTGATACTCACTACAATTCATCATCCTATACTCCTATTCAATGTGGCTCTAAACAATGTCCAGAAATTGGATGTATTGGTTGCAATGGCCCCTTCAAACCAGGTTGCACTAACAACACATGTCCTGCTTCTGCAACCAACTCATTAGCCAAATTCATATTTGGTGGTGGCCTTGGTCAAGAT…	25486104	4	1	6	4	1.23769	1	0.00328525	0.653568	0	0.459187	1.31076	1	0.000608806	0.542712	0	0.444937	1.32106	1	0.00186409	1.8848	1	6.3011e-05	1.68609	1	1.34779e-05	1.72119	1	0.00050955	1.02986	1	0.0196316	0.824927	0	0.472499	1.74136	1	7.98061e-06	1.35613	1	0.0170628	0.936138	0	0.0554976
Psat2g024920.1	CDS	CDS	SignalP-noTM	LysM domain	ACCATTTTTACAAAATAAATAAATAATATTTAGTGTATAAATACGATGAATAATATATAATGTAAGAATTGGTATAAGAATAACATTATCGGACATAATTGAAAAGATCAAATAAATAAGAACTACTTTGTTTAGGGGTCATATATTCTATATTTAGTTTGTATTTTGAAGCCGTGCAAACAAAAAATACCAACACGATGTGTATATAGTCAACCTAAATTCAGTAAAAGAATTGATAAGTATAATGTTCAGTTTCATCCTTTCTTCCAGAAAGATGACTTCCAGTCAGCTGTATGGAATATGCCTGTGACGTCTAAACCAGGGTATCTTTTTCCTCTTCAAATTTTATTATGATCAATGATATATATATTGTTTAAATTATATCTTATTTTAAAAAAT…	11433363	5	1	6	3	1.31388	1	0.000309954	0.876191	0	0.131596	1.47958	1	9.23874e-06	0.816392	0	0.105964	1.46683	1	7.7758e-05	1.36768	1	0.000925272	1.46352	1	1.22981e-05	1.20308	1	0.00581916	1.13533	1	0.0026855	0.604002	0	0.629743	1.93067	1	6.15806e-08	0.768221	0	0.259451	0.688886	0	0.131493
Psat3g021480.1	CDS	CDS	Glycogen Phosphorylase B	Sucrose-cleaving enzyme that provides UDP-glucose and fructose for various metabolic pathways	AAAGCTATGCTAAGAACAGCAAATTGAGGGAACTTGTCAACCTTGTGGTAGTAGCTGGTTATATTGATGTCAAAAAGTCCAGTGACAGAGAAGAAATTGAAGAGATCGAGAAGATGCATGATCTCATGAAGCAATACAATTTGAATGGCGAGTTTCGATGGATTACTGCCCAAACAAATAGAGCACGTAACGGGGAGCTGTATCGCTACATAGCAGATACAAAAGGCGCTTTCGTTCAGCCTGCTTTCTATGAAGCTTTTGGACTTACAGTTGTGGAGGCCATGACTTGTGGACTCCCTACGTTTGCTACTAACCATGGTGGTCCTGCTGAGATCATCGAGCATGGTGTATCGGGATTCCATATTGATCCTTATCATCCTGACCAAGCATCAGAGCTAT…	25499615	5	0	6	4	1.76174	1	3.28606e-06	0.952825	0	0.0816596	1.90557	1	1.88968e-08	1.04972	1	0.0211231	1.55457	1	1.57661e-05	0.907918	0	0.0510756	1.91977	1	2.46408e-08	0.93777	1	0.0470509	1.65584	1	1.32663e-05	0.310104	0	0.902907	2.33923	1	4.81867e-10	0.667081	0	0.390157	1.16744	1	0.00359169
Psat3g038120.1	CDS	CDS	consensus disorder prediction	polyadenylate-binding protein	GAAAACGGAGCGAGTGAGAAATACGGGAGGTAAAAGCGCGTGAAACTATTTCTTGTTTTGGTAATACCTGAACGGCCATGCATGCCGAGTCCCTCCTACACTCACTCTCACATTTCCTCATATCATCAATCATCTTGAATCTTGATTCGCTCTCACATCACAAACTCCAATTCTCTCTTTCTCTCCAATTCTCTCTCTCTTTTCCATTCCTCCCAAAAACGCGCTTCATCAATGGCGGTTTCTCCGTCCGTCGCTACTACTCCGGCTTCTCTTTACGTCGGCGATCTTCATCCCGATGTCTCCGACGCTCAGCTTCGAGAAGCGTTCTCCGATTTCAATACTCTCGCTTCCGTTCGCGTTTGCAGAGACTCTTCCACCGGAAAGTCACTCTGTTATGGC…	11434760	6	1	6	2	7.86704	1	1.11416e-10	4.39914	1	0.0394885	5.49697	1	2.16515e-09	3.3249	1	0.0166301	6.81585	1	2.39164e-11	0.892279	0	0.896452	9.70365	1	1.97222e-11	4.34193	0	0.306483	6.07695	1	1.18765e-10	2.31581	0	0.412068	5.04834	1	6.51218e-10	2.59135	1	0.0464576	5.26789	1	8.02098e-07
Psat3g077960.1	CDS	CDS	OS01G0307686 PROTEIN	Methyltransferase	GTGGGAGGACCGTGAGATAATTGTCGCTAAAAAGTCGTGGCGTGCTAGCTGGACTGGCATCTCACTGGCCGGTGAATTATTAAATTCCGTCCGCCATTTGTTCTCAAATTAAATTTGATTGGTCATTTTATTATGCAAGTGACAGAACAAAGGATATAGTATAACCTGAAATGGGAATAATTGAAACAAAATCGAAATTGGTATTGTCGATACAAATTAAAGTGAAGTCATCCTATCTGTTAATATAATAAATATCCCATTTTTCTTCTTCAAAAAATAAAATAAAAAATAAAATTCCTTCGTTATAAATAATGCAGTGATTGGGGAAATCATCATATTACTAAAGAGAGATGGCAGAACTTTTTGTGAATCAGGGAAAGGAATATGCAATTGCAAGGC…	11427818	4	2	5	4	1.19175	1	0.000737735	1.01584	1	0.0449496	1.07716	1	0.000738164	0.920043	1	0.0493295	1.14529	1	0.00140981	1.20708	1	0.00299767	1.31506	1	4.75906e-05	1.01581	1	0.0215311	1.31755	1	0.000392738	0.83397	0	0.33283	1.73804	1	3.65128e-07	0.988772	0	0.065122	0.496523	0	0.327887
Psat3g114920.1	CDS	CDS	Cytochrome P450	Belongs to the cytochrome P450 family	ATTAATAAAAAATTATTTTCTTACGAATTTTTCTACATATTTTAAGTTGAATTAAAATAAATAAAAAATTTAACATTGAGAAATTATTTCCAAAACATAAAAACTATAATGAAAAAAAACACACTCATATTTACATAGACAAGGTGACTGGTTGACTAAGTCTAATATTTAATACATAGTAGGAGATATAGTCATATTCTTAGTGTTTTAGAATTATAATTTTTAGTTATATATATCACATATGGGAAAGGGAAAAGCAACGAGCGATGGACAACCAAACACTTCTGTTAGTGATTACTTTTATGTGTGCAAGCATTCTCATCTTCATTCTTAGAAATCAAAATTCTAGAAAACTTCCACCAGGGCCACACCCACTTCCCATCATTGGTAACATCTTAG…	11435864	6	1	6	2	1.46238	1	0.000184682	0.753605	0	0.315918	1.46101	1	2.42963e-05	0.595672	0	0.315721	1.31441	1	0.000288788	1.01178	1	0.0221384	1.8859	1	6.80617e-08	1.31385	1	0.00224072	1.18642	1	0.0025625	0.457674	0	0.814646	2.20126	1	4.61756e-09	0.719111	0	0.343944	0.892148	1	0.0466996
Psat3g137000.1	CDS	CDS	Unknown	L-type lectin-domain containing receptor kinase	TGCGTGTGGGTCGTTTAAAATTGGTTACAATTTGAAAACTTTGTCTTTGAATTTAAATTGTGACATAAGAATTTTGAAAAAGAGAACAATAAATGAAAGTGATGTATTTCAACTTTATGAAATCTTAAACTTGAATGTTCCTTTCCTCACTTAACACCTAGAAAGATCCACTAACATAATGAAATTTCTGTTTCTTTACTATGAAAGTGCTAGGATCTTTCCACGTAAGCTTCGTATGAAAATTCAAATGTGTGCTACAAGCAAACCATAGAAACAAAACAACAAATATTGAACACAAGAAACATATTTCAAAACATAGCAAACTATGTCTTTCAACCTTGTAGCAATAGTTCTTATGTTTGTGAGACTAGTAGTAGTAGCAAGTGAAGATAGCAATAT…	25498550	5	1	5	4	1.11763	1	5.83688e-05	0.733409	0	0.0771851	1.29475	1	4.05955e-07	0.872235	1	0.0116166	1.01332	1	0.000330685	0.905323	1	0.00501664	1.76205	1	3.33551e-10	1.0757	1	0.00118758	0.787444	1	0.00628373	0.351224	0	0.796577	1.2533	1	9.55351e-07	0.551507	0	0.298065	0.702949	1	0.0270902
Psat3g147280.1	CDS	CDS	D-mannose binding lectin	G-type lectin S-receptor-like Serine	CTCATCCCTCCCTTTTTTGTAAGTACTACCAAACCCATTTCTTTAACACTGCCAATATCATCTTATCTTACTCAAGATAGTGTGTGTATGTGGGAACTTACACATGTTTTTCTAAATATGCCGTGTGCACTAGTCAAAGACGAGAATATTGAATGTTCAAAACAAGAAAACAATGATCACATATAAAGAGAAGAAAAATAATGCACATATCTTCTCTTTCTTATTTTAACAAAATTTATTCATTTCTACAGTAATGAGTTTAATCAAGTTCAAAAATTTGATCTCACTTTTCAACTTCATCACATTATTACTACTATGTTGTTCTTCATTCACCACATCATCATCACAACAATCCATGAAAGACAATGAAACTCTAAGCTCAAATAGTGGAAATTTCAC…	25498315	4	2	6	3	3.22046	1	3.55251e-06	2.21595	1	0.0137251	2.64805	1	1.38643e-06	1.67021	1	0.0300966	2.33779	1	0.000124529	2.24423	1	0.000925272	3.41136	1	2.5946e-08	2.7979	1	0.000207287	1.97477	1	0.00373056	1.42934	0	0.412864	3.33797	1	8.48514e-08	1.87265	0	0.0626015	1.09298	0	0.0896337
Psat3g154280.1	CDS	CDS	Pectin lyase-like	Acts in the modification of cell walls via demethylesterification of cell wall pectin	TTAGTCTATAAAATACACTTCTTTTTGTCTATATAAGAGTGCTCAAGTAAACAGATATCATAGTAAATAACCAGCAACCAGTACTAGCTAGCTTATCAGTATGGCTACCCAAGAAACATTGCTAGACAAGCCTAGAAAATCCATTCCCAAAACTTTCTGGTTAATCCTCTCTTTAGCTGCTATCATAAGCTCATCAGCCATTATTGTTTCTCATCTCAACAAACCTATATCCTTCCACCTCTCATCAGCTCCCAATCTGTGTGAGCATGCTATAGATACAAAAGCATGCTTAACTCATGTATCAGAAGTACTTCAAGGCCAAACCTTGGCTAACACAAAAGACCACAAATTGAGTACACTCTTGTCCTTATTAACTAAATCCACCACACACATTCAAAA…	11446388	2	5	2	6	1.56902	1	0.0124652	2.72365	1	0.00031585	1.1026	0	0.0539349	2.82958	1	6.6245e-05	1.26034	0	0.0628019	1.99238	1	0.00424181	1.8285	1	0.00291911	2.24241	1	0.0047632	1.88512	1	0.0105544	3.14363	1	0.000519658	1.73142	1	0.00374455	2.94065	1	9.47834e-05	0.253719	0	0.883071
Psat3g161240.1	CDS	CDS	Region of a membrane-bound protein predicted to be embedded in the membrane.	Belongs to the major facilitator superfamily. Sugar transporter (TC 2.A.1.1) family	AAAACTTTTAATGTTGAAAAGTTTATTTGATGTATTTCAATATTTAGAGAGAGTATAGAAAATCTTGCCACATCATCCAACCTCAACCTCGTTTCTCTTCTTCGGTTTGTGCTTCGTACAATATCAGAATAAACAAAAAAAAAATGTCTGCTGCAGGAGGAATACACGTAGGAGGGAGGAAGAAGGACTACCCTGGAAACCTCACTCCTTTTGTTACCGTAACATGCATCTTGGCAGCTATGGGTGGATTAATCTTCGGCTACGATATTGGAATTTCAGGTGGGGTGACGTCTATGGATCCATTTCTAAAGAAGTTTTTTCCGTCAGTATACCGGAAGAAAAACTTGGATATAACGGCAAACAGATATTGTCGATACAACAGTCAGATACTGACTATGT…	11434572	5	2	5	3	0.876769	1	0.0273822	0.425268	0	0.656904	0.71727	1	0.0398624	0.734688	0	0.170403	0.878799	1	0.0335624	1.05358	1	0.0288449	1.5692	1	6.17744e-05	1.56665	1	0.00192035	1.77932	1	5.30848e-05	1.00121	0	0.355115	1.7385	1	1.02539e-05	0.32058	0	0.866802	1.08068	1	0.0173981
Psat3g169360.1	CDS	CDS	Glucose-6-phosphate dehydrogenase active site.	Catalyzes the rate-limiting step of the oxidative pentose-phosphate pathway, which represents a route for the dissimilation of carbohydrates besides glycolysis	AAAGCGAATCAAAGAATGTTAATATTAAAAAAAAATAAAAAAATAAAAACGTCATGAATGGGGTCGATGACCAGTGAGTTGAATGAATGAAGCTACTATACAAGAAGAAGGGAGTTGGTGAATGAATGAAGCTACTAACTGTCGCTACCCACTTTTCTCTTTCTTTTTAAACTAACTCGTTACTCTCAGAACAACCTCTTCAACAACAACTATACCAGATATAAATAAATCACAGAAGCAATACTCCTAGAAGATGGGAACAAATGAATGGCATGTTGAAAGAAGATCTACCTCTGATACTGATTCTCCTTTAGCACCAAGAAGAGACGTGCTTGAAACTGGAACACTTTCAATTGTTGTTCTTGGTGCTTCTGGTGATCTTGCTAAGAAGAAGACTTT…	11427023	5	1	6	3	0.87476	1	0.000509812	0.522796	0	0.250958	1.0085	1	1.20031e-05	0.770552	1	0.0162853	0.814439	1	0.00129385	0.893672	1	0.00168645	1.15959	1	7.09156e-07	0.815744	1	0.00677498	1.07908	1	4.26925e-05	0.722177	0	0.144503	1.05526	1	5.58487e-06	0.596166	0	0.160029	0.721234	1	0.0109383
Psat3g188960.1	CDS	CDS	NAD(P)-linked oxidoreductase	reductase	ATGACAAAAGTAGGAAGAATGAAGTTGGGATCTCAGGGAATGGAAGTGTCCTCACAAGGACTTGGTTGCATGAGTATGTCTGCTTTCTATGGTCCCCCTAAACCTGAATCCGACATGATTGCTCTCATCCATCATGCCATTCAATCTGGTGTCACTTTTCTTGATACTTCTGATATCTATGGTCCTCACACCAACGAACTCCTTCTTGGAAAGGCTTTGAAGGGAGAGGTGAGAGAGAAAGTTGACTTGGCCACTAAATTTGGAGTCAGAGCTAGGGAAGGGAAATTTGAGATCTGTGGTGATCCAGCTTATGTGAGAGAAGCTTGTGAAGGTAGCTTGAAGAGACTTGATATTGATTCTATTGATCTCTATTATCAGCATCGGATTGATACTCGTCTT…	11431456	4	2	5	4	1.56003	1	4.33175e-06	1.17565	1	0.0045857	1.22932	1	2.07284e-05	0.923815	1	0.0221273	1.41312	1	1.52007e-05	1.18325	1	0.00104318	1.83068	1	4.42327e-09	1.10982	1	0.00312727	1.36344	1	5.00731e-05	0.851086	0	0.218715	1.86784	1	5.56384e-09	1.06537	1	0.0135644	0.175362	0	0.796229
Psat4g103520.1	CDS	CDS	SignalP-noTM	Endochitinase-like	AGTCTTAGAGCTTCGTTCGCTGTTTAAACTAAAGTCAAGGGTCCAAAAGCAGCCAATTTTGAAAACAAGTACGCAAGAAAACAAGTAATCCTATGATATCTCATCTATAAATAAACACCTTCCCTCGTTAATGTCACACACAAAACCGACATACTACTCTTCCAAAATGAAAAGAACTCTAAAAGTATCTTTCTTTATACTATGTTTACTACCTTTGTTTCTTGGATCTAAAGCAGAGCAATGCGGTAGCCAAGCTGGTGGAGCTGTATGCCCAAATGGGTTATGCTGCAGCAAATTTGGTTTTTGTGGTAGCACTGATCCTTACTGTGGAGATGGTTGCCAAAGCCAATGTAAATCATCTCCAACACCGACAATACCAACACCTAGTACTGGTGGTGG…	11440541	6	1	6	2	1.57255	1	4.86723e-05	0.662035	0	0.366722	1.51206	1	1.65655e-05	0.638999	0	0.253939	2.20713	1	2.42983e-07	1.92803	1	1.49269e-05	2.0215	1	4.15591e-08	1.77878	1	8.50887e-05	1.98318	1	1.29007e-06	0.53784	0	0.726957	2.5835	1	3.5834e-10	0.771997	0	0.27948	1.1588	1	0.00521679
Psat4g211280.1	CDS	CDS	alpha/beta hydrolase	carboxylic ester hydrolase activity	ATGGCTTCTTCTTCCGATGCCAACAAAGAGATAGAAAAAGAGCTTCTACCCCTTATCCGTGTCTACAAAGATGGCACCATAGAGCGTCTCATGAGCTCTCCAATGGTTCCACCTTCCCTTCAAGACCCTCAAACTGGTGTCTCCTCCAAAGATATTGTTATCTCCAATCATAACAACCCCGCCCTCTCTGCTCGCATTTTCCTTCCAAAATCCCACCACAAAAACCAGAAACTTCCCATCTTACTCTACTTTCATGGCGGGGCTTTCTGCGTCGAATCGCCTTTTTCCTTTTTGTGCCACCGTTACCTCAACCTGTTAGTTTCAGAATCTAATATAATAGCTGTTTCTGTTGATTTCAGACTCCTTCCACTACATCCTCTTCCTGCAGCTTATGAAGAT…	11437326	5	1	6	3	2.63031	1	5.45689e-05	1.74455	0	0.0713454	2.84932	1	1.6711e-06	1.42549	0	0.111553	2.87651	1	2.13603e-05	3.26718	1	1.533e-05	2.88697	1	2.34765e-06	2.57961	1	0.00085361	2.74796	1	9.46712e-05	1.66916	0	0.289475	4.0736	1	8.66337e-09	2.5357	1	0.00831726	1.76635	1	0.0271254
Psat5g040720.1	CDS	CDS	Region of a membrane-bound protein predicted to be embedded in the membrane.	wall-associated receptor kinase-like	TTTTTGACTTTTGTCTGTCTAAGAATTTTACGTAAGCCGCCAATAAAGGACATTGTACAATTGACCATAACATTCACAGATGAAATATCAGTATAACGATAAGAATTGAGTTATACTTGTCATAAAAATGTTCAACTATTGAAATATGTAAAAGACAATACTATTATTCTACTGCTACTTGTTTTTGTTCACACTTAGTATACAACTACTATATAAAGAAACGAAATCAATATTGCTGATTTAGCAATATTCCGCATGACTATCAAGACACACTGCTCTCTTCTCCCACCAATGAACTCTACAACAACCTTCCTCCTTCTAACAGCCTCACTACTCCTGCTAACATGCGCTACTCACGTCCTCTCCGCCACCCCATGCCCACCCTGCGGCAACACCACC…	11422592	5	1	6	3	1.78342	1	9.20672e-06	1.00424	0	0.0882892	1.92445	1	1.46444e-07	1.00236	0	0.0521089	1.65462	1	2.55854e-05	1.70691	1	6.44022e-05	2.18294	1	8.85896e-09	1.83882	1	8.50887e-05	1.31484	1	0.00114859	0.731383	0	0.527507	2.1208	1	2.429e-08	1.06234	0	0.0685352	1.28697	1	0.0027972
Psat5g224080.1	CDS	CDS	Unknown	Belongs to the disease resistance NB-LRR family	GCAAGCACTATATAAAAAAACAAAAGTCTAGCAGCCAAAATTGAAAAGAGTTGTATTTGTCCCCCACACTACAATAGAAAAATAGTGTCATGTAGACTAAACTATTCATTAGTCAACTTCTTCCCACAAATCACAACTATTTTACCAAAACAATGCACTTCACTTGAACTTAATTGGATTGCTTAAAAAAATTCTTGCAAAAGCTAATCTGATTCATGAACACAATGATATGATATGATATGGCAGAAACTGCTGTGTCATTTGTTTTGCAAGAACTAGGCCAATTTGTGATAAAAGAAAGTTGCAAATTTGCAGTAGAAGAAAGATCTTCGGTAGCAGGGATCGAAAGAGACTTCAATGACATCAAAGATGAACTTGAGAGCATCCATGCTTTCCTCA…	25488588	6	1	6	2	1.43575	1	0.00013392	0.674786	0	0.347684	1.44941	1	2.2628e-05	0.676188	0	0.209297	1.52694	1	5.84556e-05	1.1048	1	0.0133917	1.92425	1	1.04451e-07	1.41026	1	0.00149515	1.78632	1	8.15476e-06	0.52806	0	0.752801	2.38105	1	1.54345e-09	0.678982	0	0.390496	0.994373	1	0.0177311
Psat6g128520.1	CDS	CDS	Cotton fibre expressed protein	Cotton fibre expressed protein	ATCACAAAAAGCACTCAATTCTCAAAATGCCTATCCCTTCTAGTTTCAATATCTCAAACTCTTCTTCTTCATCATCTTTAGCTCTTACCTCAACAAAGATCAAAAAACTTATCCACGCTCTCATAGTTTCTAGCATCTACCGTATTATTAGTGCACTATCCAAAGTCAAATCTACTTTAGTTAACATTCTTAGGAACAAAAAATCCAATACTAACTTCTCTTATCCTTCAAATAAAAAACATTGCAACAAGAGAAAAAAGATTATTATGGGGTCATTTAGGCTTCACTATAATTGGTCTTCAAGATCTAATTCTCACGTTATGCCGGTTCCATCTCGAGTTTATGAAGGGTTGCCTAAAGCTCTTATTTTAGGTGAGCAAGTTCAGAATCGTGATTGTT…	-	5	1	5	4	2.76637	1	0.000680346	2.21566	0	0.0720538	3.11371	1	2.30285e-05	2.27608	1	0.0300944	3.48947	1	0.000545713	3.77155	1	0.000625793	3.68237	1	0.00017656	3.11736	1	0.0265338	3.06844	1	0.00141105	1.78915	0	0.564471	4.75513	1	9.98938e-07	2.65752	0	0.19763	2.00277	1	0.0303871
Psat7g011360.1	CDS	CDS	PROTEIN, PUTATIVE-RELATED	Calmodulin binding protein-like	ATGGCTGCCAAACGTCTTTTGGAGGATTCTGATCAAGACAAACACAAACGTATCAGAACTACAACAACACCTTCTTTTGCTTCGGTAATAGGAGAAGTTGTTATGGTGAAAAACATGCAAAACCTTTTCTCTGGCTTGGAGCCATTACTTAGAAGAGTGGTGAACGAAGAAGTGGAACGAGCAATGAGACAATGTTATCCATCGCGATCGATAACAAAGTCACCTTCATTGAGACTTCAAGCAATGGAACATCCATCAAGTTTTCAATTCATTTTCAAAAAGAAGCTTTCACTTTCAATTTTCACAAGTAGTAGATTACTAGACATGGATGGAAACTCAATCAATGTGATTCTTGTGGACAAAAGCAATGACCAAATTGTCCCTACAAGTCTGCCTCAC…	11416741	5	1	6	3	2.77093	1	1.35594e-05	1.75223	0	0.050275	2.78886	1	1.09363e-06	1.77086	1	0.0245535	3.02585	1	1.1055e-05	2.41196	1	0.00167193	3.50941	1	6.56974e-07	2.80163	1	0.0019427	2.49795	1	0.000222522	0.883557	0	0.788549	2.86311	1	1.6195e-06	0.467304	0	0.863443	1.35197	1	0.0469716
Psat7g068240.1	CDS	CDS	GST_C_Tau	glutathione transferase activity	AAAAAAAATGTATGCACCTTCTTAAAAAGTGACAAGAATGTTTGGCAATTTGCGTGAAGAGAAAGAAACAATAGCACATAAGCACTTTGTGTGAAGAGAAACAATAGCCCATAAGCACTTTATAACAGAAGCGCATATTATATATAGAAAAAACAGAGGAAACGAAATTGTAAACCAAGATAATGGGAAGCCAAGATGTGAAGTTAGTGAGCTTTTGGATGAGTCCGTTTGCTAAGAGGGTTGAGTGGGGTTTGAAACTCAAGGGTATTGATTATGAGCATGTTGAAGATGATATCTTCAACAAAAGCCCTCTCCTTTTAGAATTGAACCCGGTTTACAAGAAGGTTCCGGTTCTTGTTCATGGCCAGAAATCAATGGCAGAGTCACTAATTATCCTTG…	25501802	5	3	5	2	2.50283	1	1.54206e-07	1.56956	1	0.00747071	2.3129	1	1.64684e-08	1.43903	1	0.00803449	2.02146	1	2.60734e-06	1.88522	1	4.32453e-05	2.48883	1	1.78564e-09	1.72884	1	0.00050955	1.04677	0	0.0550454	0.481732	0	0.873889	2.26077	1	6.35503e-07	1.20533	0	0.173005	3.08754	1	3.4592e-07
Psat7g115920.1	CDS	CDS	Cytochrome P450	Cytochrome p450	AGAGACCAAAATGTGTTTCTTTTTCCTCTATAAAGCAATAAAGGGTGGCGTCTCCAAAAATACATTATTAAATAGAGACGAAATTGATATTTGTTTCTTCTACATTACTCTTTGGTCGTTGTTTATAAAATCAAATCTACCTACAGAGAAAATTTTCCAAGGCGCTAAATCAATATAATTTCTAACGCTAAGCAAGAATATGATGAAGAACTTGCTCTCATCTTCAACCCTGCCAATCACCATATGCGCTACGTTGTTGTTTCTCTTCGTTCTCTTTTGGCTACGTAGAAAAACCACTATTACAACTGGTGTTGCAGCTAAAAAGACACCACCAGAAGTCGCCGGAGCTTGGCCTTTAATCGGGCACCTCCACCTCTTAGATGGGTCCCAACCACCTCA…	25493098	4	2	6	3	0.979853	1	9.80502e-06	0.738181	1	0.00837871	1.06612	1	1.36425e-07	0.974433	1	0.000111878	0.908654	1	4.15901e-05	0.651328	1	0.0129124	1.28023	1	2.92295e-09	0.395992	0	0.234593	1.1155	1	2.78255e-06	0.333729	0	0.726034	1.12128	1	2.43589e-07	0.59678	0	0.10451	0.540999	0	0.0359451
Psat7g117880.1	CDS	CDS	Cytochrome P450	Belongs to the cytochrome P450 family	ATGTTGGTTGAACTTGCACTTGCTTTAATGGTGATTGCTCTATTTATACACTTGCGTCCAACACCCACCGCTAAATCAAAGGCACTTCGCCATCTTCCTAATCCACCATGTCCTAAACCTCGTCTTCCTTTTATTGCTAAATCAAAGGCACTTCGCCATCTTCCTAATCCACCATGTCCTAAACCTCGTCTTCCTTTTATTGGTCATCTTCATCTTTTGGATAATCCTCTTCTTCATCATTCTCTCATCCGTCTTGGAGAACGTTATGGCCCTTTGTACTCTCTTTACTTTGGCTCCATGCCTACTGTTGTTGTTTCCACTCCTGATCTCTTCAAACTCTTCCTTCAAACTCATGAAGCGACTTCTTTCAATACAAGGTTCCAAACCTCTGCTATCAGA…	25493068	6	1	6	2	3.01665	1	0.000203554	1.96559	0	0.150173	3.13951	1	1.86162e-05	1.67517	0	0.158869	3.35262	1	1.98763e-05	3.42157	1	6.3011e-05	3.60967	1	3.46709e-07	2.92247	1	0.000895612	3.14553	1	7.05054e-05	1.3298	0	0.623699	3.27689	1	1.49397e-06	1.76368	0	0.144302	2.20534	1	0.011725
Psat7g246400.1	CDS	CDS	consensus disorder prediction	Unknown	CCCTCCCTTGTCATTATAAAACCTCCAAACATACAACAAATTCCTCACAGCTTCAGCGAGGAAAATAAGTGAAGCTTGATTCAAAGTTGTGAAATATTTGGTAAATATTTAGCATGTATTTCCAAACAAATTGCTGTTTTCTTTTTCATCTTTATTGTTTTTCATCCTTACAAATTGCTGTTTTCTTTTTCATCTTTATTGTTTTTCATCCTTATAAACTTATTCCTCTCCTAAAATTGTAGAGTTCTTTCTTATGCATCATATATCCAAACAAATTGGTGTTTTTTATGCATTATATTTAGTTAACTGTATCTTCAAATACAATTATCCTGTTTCTCTTATTATGGCAGAAAAAAACTACCAACATGGTTGGAGGGAATAAAAAAACTCCGGGAAAGG…	-	5	2	5	3	5.01099	1	2.07568e-05	4.07325	1	0.0126258	4.57204	1	5.68853e-07	3.11664	1	0.0200377	4.79189	1	4.61791e-06	3.00614	1	0.0311736	3.90057	1	5.29211e-06	2.34673	0	0.0787618	3.3272	1	0.00141105	0.737886	0	0.957472	6.14136	1	2.73229e-07	3.84544	0	0.121446	2.47365	1	0.00442138
MSTRG.6532.9	CDS	CDS	Thiolase-like	Belongs to the chalcone stilbene synthases family	AGTAAACCACGTTATGTTCAGCTACCTTCCAATATTCTTCCTATAAAGCCATCTCACCCTCACATCTTCTTTCCACCACAACACTCTTCATCTTATTCCTTTTCTACAACTACTTCTGCACATCAAGATCAACATGGTCAGTGTATCTGAAATCCGCAAGGCTCAAAGGGCAGAAGGTCCTGCAACTATCTTGGCCATTGGTACTGCCAATCCAGCTAACTGTGTTGAACAATCCACATATCCTGATTTCTACTTTAGAATCACAAACAGTGAGCACAAAACCGAACTCAAACAAAAATTCCAACGCATGTGCGATAAATCCATGATCAATAGGAGATATATGTATCTAACAGAAGAGATTTTGAAAGAAAATCCTAGTGTTTGTGAATACATGGCACC…	11424172	5	1	6	2	2.2072	1	0.0031064	1.06848	0	0.535919	2.32656	1	0.000754026	1.28048	0	0.305597	2.15217	1	0.00264155	2.3049	1	0.00409627	2.85609	1	3.01366e-05	2.85991	1	0.00107438	1.88025	1	0.00932314	1.5872	0	0.351543	1.8378	1	0.00130788	1.01938	0	0.469137	1.6392	0	0.0536176
MSTRG.6705.15	CDS	CDS	Chalcone and stilbene synthases, N-terminal domain	Belongs to the chalcone stilbene synthases family	GTTTGAATGGTGCACGTGATGTTTTCAGCTACCTACCCTTCAATATTCACTCTTCTCTTCCTCGTATAAAACCATCTCTTCCCATACATCTTTCCACCACAACTCTATTTCAACACTTTCTTTTTCCATAACAAGTTCTGAAAACCAACTAAATTCTGCTGCCAAATATATCAAGATGGTTAGTGTGTCTGAAATCCGCAAGGCTCAGAGGGCAGAAGGCCCTGCAACTATCTTGGCCATTGGCACTGCTAATCCAGCCAACTGTGTTGAACAAAGCACTTATCCTGATTTTTACTTTAAAATCACTAACAGTGAGCACAAAACTGTACTCAAAGAGAAATTCCAACGCATGTGTGATAAATCTATGATTAAGAGAAGATATATGTACTTGACAGAAGA…	25494497	4	1	6	3	2.33714	0	0.456617	1.64828	0	0.853885	5.6075	1	0.00953843	3.40475	0	0.564434	2.02315	1	0.0116859	2.48504	1	0.0043704	2.96935	1	1.49484e-05	2.59464	1	0.00349605	2.76758	1	0.000300421	1.33522	0	0.603595	3.21837	1	2.3678e-06	2.3812	1	0.0180228	1.12056	0	0.2779
MSTRG.9351.1	CDS	CDS	Viral movement protein (MP)	Zinc knuckle family protein	CTCCCTAAGATTTAACAACATATATTTTCACATCTCATTCTCTACTTGCTCATTCAACTTCAACCATCTTCTCTTAACAAGTCTCTCATCTCTCAATCCTAAGTATTGAATCTGCCACCTTACCAAGAAAAAAGTCGTCTCTCATCAATAGTAATGGCTGCATATTATATTGTTGCTGGTGGAAATACAAGTGATGCTAGCGAAAAAAAATATAGCATTGTTCACTTCCAAAATCCCATCAACAACTTCGGCATCAAAATAATACCAACTAATCAAGTTTATAAACAAACACTATTTTCAATATTCAATTTCCTTAAACCCTATAAAACTAAAACTATCGAAGAAAATCTTTCTTTAGACAAATGCAAAGATGTGTATTTGCTATCAAGAGATGACATA…	-	6	0	6	2	3.42133	1	7.90428e-06	1.62415	0	0.232556	2.86432	1	8.62644e-06	1.59485	0	0.109402	3.80725	1	1.68759e-06	1.9819	0	0.0577148	2.85406	1	9.71325e-05	1.7975	0	0.128112	3.97086	1	8.97682e-07	0.354695	0	0.997728	4.36898	1	8.66337e-09	0.746298	0	0.791644	2.35056	1	0.00125358
MSTRG2.4302.2	CDS	CDS	POTASSIUM CHANNEL AKT1	Potassium channel	ATCTTCAATTCTGCTACCTTGCTTAGCACGATACAGACTTTTCCATGGAAAAAATTGTCCAAGTTATAAACTCCCACTATAAATTCAGCACTCTGCCGGGGTTAGTTATACCTCCAAACATTTTAGGCTATAACTGATAATTGAAAGTAATTTCATCCTTGAATATGATCAAACTAGGAGTGCTTGTTTGTTCCTTGACTTGCTTTGTGGAGTCCATAGCTCAGTTTTTTTATGCTTCAGCATCCAAAGAAAATATAATGAACTTGAAGAAAGAAGATGCATCAACCATTGCTAATGCTGCAGCCCAAAAGCACTTTCGACAAATCCAACACACATGCTAATAGGGTGTTATATAATTAACAGTTTTGGGGTAATATATAGTATTTAGGAATCACTTCT…	11431637	5	1	6	2	3.13899	1	2.32805e-05	1.39297	0	0.334536	2.86385	1	1.16905e-05	1.68773	0	0.0889845	3.59603	1	6.79736e-06	2.05454	1	0.0488879	3.33289	1	8.56263e-06	2.22334	1	0.0390791	3.48214	1	1.17816e-05	0.837675	0	0.855428	4.08686	1	4.80101e-08	1.37256	0	0.435812	1.68759	1	0.0245414
Psat0s1747g0040.2	CDS	CDS	Lipoxygenases iron-binding region signature 1.	Plant lipoxygenase may be involved in a number of diverse aspects of plant physiology including growth and development, pest resistance, and senescence or responses to wounding	CTTACATTAATTTGGTTATCAACTTAACTTTATGAAGTCAAGTTATAATGTTATATTACTTGTATAAAAAGTCAATCCTAAAAATAGCTATACCCAGAACTTGCCCTACTTTATCAGATTTGATTCTTAACGAGTAAGAAAAAATTTCTTATAAGAAATCTCCATTGAAATATGAGGATAAAACTTCACCTAATTATGCTCTTCTTTTCAACAATATTGTTTTGCTATTGGCTTAAAATGTCAACAATTTGAATTCAATAAATATAAGACTCCAAAATGATATCTATTTTTGCCCAATAAAGACGATTAAAGAGTCCCTTTTGGCAGGTTTCTGACCCAAATAAACACACTATACCATGAATGCATAATTTGGACTTATTTTAAGTGGATTGGTTTTAA…	25491116	4	1	6	3	0.808591	1	0.007524	0.600148	0	0.277103	1.10726	1	5.15744e-05	0.891682	1	0.0206682	1.09928	1	0.000264142	0.856949	1	0.0185727	1.54734	1	9.90136e-08	1.14692	1	0.00139156	0.837698	1	0.00818454	0.582841	0	0.495985	1.22612	1	1.1375e-05	0.727094	0	0.155358	0.478002	0	0.230615
Psat0s2493g0040.1	CDS	CDS	Unknown	Unknown	GTCAACTAAGAAATCTATAAAGAGATGCATCACATCTCACTCTGTTATTTCTTACAAGTTTCGTCCACTCTCTCTAGTAATTTCTGTTCATTTTCAACCGAAACCACACATCCTTTTAAAAAGTCACACTGAAACTATTTATAAAAGAAAATTCAACGACCGGGAGACATATTACTCATTTTTTTTCATATCAGATTCAAGTTCATTCACAGTAGCAAAAGATAACGCTACAAATACAATCTTCTTCAATTTTCCATTCTTTGTTTCAGTCTCTCAAGGTGTGTTAAACAAAGTGAACTGGTTAGTTAGTGTTGAATGATGAAAAGCCCTAGTTCTAGTTCTAATAACTCTAACTATAAGCTAGAAGATGAAAAGAGCCTTAAAGAGGAGCTTTGGTTA…	25493728	5	1	6	2	2.66074	1	1.02151e-05	1.79161	1	0.0371838	2.54239	1	8.34929e-07	1.668	1	0.0211087	2.99036	1	1.58036e-06	1.45869	0	0.0963128	2.83231	1	2.02852e-06	1.56729	0	0.0924403	3.04069	1	2.38837e-06	0.554713	0	0.913859	3.53374	1	7.32897e-09	1.00793	0	0.535448	1.63799	1	0.00792241
Psat0s2745g0280.1	CDS	CDS	50S RIBOSOMAL PROTEIN 5, CHLOROPLASTIC	50S ribosomal protein 5	CTCTAAAAAAAAAACTTTTAATCTCAATATAGTAGGTAACATTACTTCAAGAGCGACGGTGAGTGGTGAGCATGGAAGAAGACACGTCTGATGTGCCTTTCTTATCCTTAACATAACATACCACATAACATCATATAAACCAATTTTTCATTTGAAAAAGAAAAATAAAAAACCAAACACTATGGCACTTCTCTGCTTCAATTCCTTCACAACCACCCCTGTTACCTCTTCTTCCTCCCTTTTCCTTCATCCCACAGCAAACCCTATTTCTAGAGTACGAATCGGTCTGCCCACCAACTGTTTGAAGGGATTTCGAATCTTGACACCCATTGTTGTGAAACCGAGAAAAAATGCAATTTTTATTGCATCAGCTGCTGCTGCTGCTGATTCTAATGTTGC…	11422686	6	0	6	2	-1.14934	-1	1.01759e-06	-0.442166	0	0.270359	-1.22704	-1	1.0319e-08	-0.480099	0	0.114478	-1.055	-1	3.81455e-06	-0.248196	0	0.647152	-1.66173	-1	1.48893e-12	-0.609787	-1	0.0246628	-0.858246	-1	0.000177625	-0.215434	0	0.860367	-1.28222	-1	6.17408e-09	-0.439462	0	0.298065	-0.937718	-1	6.87605e-05
Psat0s911g0080.1	CDS	CDS	UROPORPHYRINOGEN DECARBOXYLASE 1, CHLOROPLASTIC	Belongs to the uroporphyrinogen decarboxylase family	ATGGACACCATCCCTACTTCCATCAACAGTGGTTTGGGATGGAGTTCTTCCTCGTTGTTTCAGCAATCAAATTGCTTCAACCTACTCTCTCTTCCTCCTAAACGAAAACCTTCTCTCACTAAGTTTTCTCTCACTTGCTCTGCCGCCTCTTCTTCCTCTGATCCTCTTTTGGTTAAAGCTGCCAGAGGAGACCCGGTTAGTCGTCCTCCTGCATGGATGATGCGTCAGGCAGGAAGGTACATGGCTGCTTACAAAAAGTTAGCGGAGAAGCATCCGTCCTTCCGAGAGAGGTCAGAGACGACTGATCTCATTGTAGAAATTTCTTTGCAGCCTTGGAAAGCTTTCAGGCCTGATGGAGTAATTATTTTCTCTGACATCCTTACACCTCTACCTGCATTC…	11416440	6	0	6	2	-1.11197	-1	4.63104e-06	-0.303137	0	0.546717	-1.66341	-1	1.59781e-11	-0.594086	-1	0.0499813	-1.03357	-1	1.1055e-05	-0.341762	0	0.433316	-1.95129	-1	1.25559e-13	-0.641459	-1	0.0230691	-0.756291	-1	0.00119075	-0.178354	0	0.90993	-1.44957	-1	7.45728e-10	-0.463516	0	0.27948	-0.920499	-1	0.000159448
Psat1g079240.1	CDS	CDS	SENESCENCE-ASSOCIATED CARBOXYLESTERASE 101	Senescence-associated carboxylesterase 101-like	ATGACACCCCTTAAACTATTTAGCAGTGGAATTGAGCATGCATCATTTGTGACAAGCTATGAAATCCTTAAAAAAACGTGGAATGTTATCTCATCTAGTTATGAAGACATAGTTTCAAACGTTGATTGTTCTATTAAAAGTGGTTTGGTTTTGTCTTCTGACCTTAAAGGGAGGAATTTTCTTCAGTTTGAGTTTTTGTGTTCTAAGAGTAACCCTTTTTTCTCTCTTAATAGTGAAGCTGTTTCGCTCTTTTGTGATAATTTTCAGAAGCTGGATCAGTTGATATCTGAGATTTTAAGTAAAAATCCAGTGACTCCATTGATTGTTACTGGAAAAGGTCTCGGAGGATCGATTGCTTCGCTCTTCACAATATCACTATTAGATAACATCGGTTCAACG…	25495233	5	1	6	2	1.45843	1	0.000203599	0.80472	0	0.254349	1.34506	1	0.000148227	0.802946	0	0.143528	1.54833	1	0.000112351	1.01977	1	0.0465642	1.35968	1	0.000163014	1.02843	1	0.0450209	1.75095	1	2.73177e-05	0.603732	0	0.683344	2.05596	1	1.07076e-07	0.741838	0	0.363277	0.990476	1	0.0243925
Psat1g086720.1	CDS	CDS	STKc_IRAK	protein serine/threonine kinase activity	ATGGTGAGCAAAAATCTAACAGAAATCAAAGAAGATCATGAATATGGTTATGATAGACACAAAGATTTGAAGGCTCTTGATGAATCAAAAGCAGGTGTAAAGGGCCTTGTAGACGCTGGTTTATCCAAGCTCCCTAAAATATTCATTCATGAACAGGATAAAACAACCACTTCCAACAATCTCAGTATTCCACTCGTTGACTTTGGACCTCTATTTACAAATCCAACAAATTCCAGTTCACGTTTTGAGATAATTGAGAAATTAAAGTATGCAAGTGAGAAATGGGGATTCTTTCAAATAATCAACCATGGAATTCCAACCACTGTTTTGGATGAAATGCTTGATGGGGTGGTTAGATTTCATGAACAAGACACTGAGATCAAGAAAGAGTTTTATTCT…	11406796	5	1	6	2	1.34942	1	0.000101225	0.858427	0	0.114503	1.3229	1	1.91365e-05	0.393042	0	0.518387	1.13282	1	0.00135613	1.16736	1	0.0033764	1.62609	1	7.41498e-07	0.976489	1	0.0286636	1.91682	1	4.49787e-07	0.583367	0	0.647624	2.24329	1	6.51218e-10	0.812127	0	0.192154	1.28083	1	0.00125358
Psat1g094000.1	CDS	CDS	Extensin-like region	Unknown	ATGTATAATTCACCTCCTCCACCGGTGTATAAGTATAAATCTCCTCCACCACCAGTTTATAAGTATAAGTCACCTCCTCCACCAGTGTATAAGTATAAATCTCCTCCCCCACCAGTTTATAAGTATAAGTCACCTCCCCCACCAGTATACAAGTACAAATCTCCTCCACCACCAGTTTACAAGTACAAATCTCCTCCTCCACCAGTGTACAAGTATAAGTCACCACCACCTCCAGTTAAAAAACCATACAAGTACTCATCTCCCCCACCACCGGTTTATAAGTACAATTCACCTCCTCCACCAGTGTACAAGTATAAATCTCCTCCACCACCAATTTACAAATACAAATCTCCTCCTCCACCAGTATACAAGTATAAGTCACCACCACCTCCAGTTAAA…	25496069	5	1	6	2	1.68258	1	1.99472e-05	0.843164	0	0.195766	0.884806	1	0.0109801	0.932151	0	0.0716425	1.46525	1	0.000158819	1.33707	1	0.00229064	1.0095	1	0.00303692	0.888309	0	0.0769927	1.82939	1	7.08885e-06	0.788822	0	0.431373	1.97733	1	1.23161e-07	0.997443	0	0.0916321	0.709682	0	0.13419
Psat1g149760.1	CDS	CDS	VQ motif	VQ motif	ATGAGTAATACTACTATGACCGCTTCTACTGATCAATATTGGATGCAATTCTATCAGCAACCTCTCATGGATGATCATGCTATAGAAAATTTCTCTGATTCTACTGTTATGACAACAAATCCTCTTCCATTAGAAACCATGGTTTTGAGTCCAACAAACTCATACACAAACAACACTAGTGACCAATTGACACCAAAGGGTGGTAATGTATCCAAACCTATTAGAAGAAGATCTAGAGCTTCTAAGAGAACACCAACAACACTTCTCAATGCAAATACAACAAATTTCAGACAACTTGTGCAGCAATTCACAGGTTGTCCTAGCACTACTTCGTCGTCGATGTCGTTGTCGTCGCTAGGTGTTCATAAAGGACCTATTACCTTAAACTTTCAACAAGGT…	11440562	5	1	6	2	2.22006	1	2.65842e-05	1.36848	0	0.0882892	2.84572	1	1.46089e-08	1.19145	0	0.113223	2.13606	1	6.94978e-05	1.99878	1	0.000750405	2.33792	1	1.17899e-06	1.62944	1	0.0102082	2.12733	1	5.26792e-05	0.923343	0	0.564471	2.86786	1	7.9237e-09	1.13571	0	0.217425	1.31047	1	0.025634
Psat1g156240.1	CDS	CDS	Region of a membrane-bound protein predicted to be embedded in the membrane.	Belongs to the CRISP family	ATAATCAATATTTTAATATATATAAGATAAGATATAAATATATGTTTATAAGTGATACTTTTGAAATTTTATTGTATATAAATAGGGTCTCTAATGAGTTACCAAACAACATCCATCAAAACCAAACTTCTCTAGACATGGTAGTGCCAATGAGCTCACTTCTCCTTCCCCTCATGGCTATCCTAGTACTATCCACATCAACACAAATCTCATATGCTCAAAACTCACCACAAGACTACGTCAACATTCACAACAAAGCACGTTCTGAAGTTGGTGTTGGCCCTATAAATTGGGACACAAAACTTGCCTCCTATGCACAAAACTATATAAACAAATTAAAAGCAAATTGCCAAATGGTACACTCAAGGGGTCCATATGGTGAGAACCTAGCATGGGGCA…	25488053	3	1	6	4	1.02772	1	0.0026318	0.749331	0	0.200358	0.87538	1	0.00462479	0.912007	1	0.0412718	1.18908	1	0.000564169	1.11046	1	0.00499807	1.19394	1	0.000107178	0.911097	1	0.0341101	1.45872	1	5.44891e-05	0.868235	0	0.267099	1.57668	1	1.27509e-06	0.968757	0	0.0516337	0.675308	0	0.10784
Psat1g166040.1	CDS	CDS	Region of a membrane-bound protein predicted to be outside the membrane, in the extracellular region.	Belongs to the oxygen-dependent FAD-linked oxidoreductase family	CGACATAGTCTAGTCCAATGTTAGGCGCGTTGTTGAAGTTTCAACCCAAAATGTCAAAGAAACGAGTATACAACATGTTAATCCTTCTTTTATAAAAACCGCACGCATTCACTACAACGTAACTCACAAAAACTAAACATTCCAATGGCAAAACCAATACTATTTTCTCTCTCTTTTTTCCTTCTAACTGTTTTCTATACATCCTTAGCAGCACCACCTGCATCAGAATCTTTCTACACAACTTTCCTTAACTGCCTCAAACAAAACAACACAGATCCATCTATCTCCAACATTGTTTTCCCACAATCAAACCCTTCCTTTTCCACTGTCCTTCAAAACTACATCCGTAACGCGCGTTTCAACACATCCTCAACTTCCAAACCATTAATCATTGTTACT…	11420001	5	1	6	2	0.739882	1	0.00168732	0.150517	0	0.8602	0.861404	1	6.2425e-05	0.447467	0	0.184968	0.808739	1	0.0007062	0.608162	1	0.0492004	0.955963	1	1.25136e-05	0.722599	1	0.0136938	0.784088	1	0.00127814	0.265207	0	0.830139	1.18576	1	1.8098e-07	0.335496	0	0.547601	0.327624	0	0.324156
Psat1g197440.1	CDS	CDS	Region of a membrane-bound protein predicted to be outside the membrane, in the cytoplasm.	LRR receptor-like serine threonine-protein kinase	ATGAAACTCTTTTACATGTTCTTGATGAATCTCCTATTGTTTATTACTCTTGCAGAATCATCATCTTCATGCAACATTGAAAACCAGAATCTTATATCAAAGGCTTTCCAATCTGTCTCTGGATTCAACTCTTCATTGTTCCAAACAAGAGGCTTATTCATCTGTTCTAAGGGTGAGAATGAGATTAACATCATAAACCTTCCATCCAAAAACCTTACCGGAAACATCTCATGGAGATACCTAAGAAACATGACAGCCTTAGAGTTTCTCGATCTCTCCGAAAATCATCTACAAGGCCAAGTCCCAAACTGGTTCTGGAAAACTACTTCATCAAGTTTATTAACAGTGAATCTCTCCAAAAACAGATTCGGTGGAAGCATTGCATTCCAAATGAAACCC…	25481372	5	1	6	2	1.85808	1	4.63104e-06	0.908568	0	0.142092	1.39219	1	5.83769e-05	0.894952	0	0.0879084	1.47636	1	0.000134539	1.22912	1	0.00538339	1.51542	1	1.91139e-05	1.29334	1	0.00507441	1.68067	1	2.92415e-05	0.590347	0	0.673758	2.15424	1	1.72705e-08	0.886404	0	0.187603	0.989185	1	0.0198733
Psat2g008600.1	CDS	CDS	(+)-PULEGONE REDUCTASE-RELATED	2-alkenal reductase (NADP( )-dependent)-like	ATGGCACAAGTGAGAAACAAACAGATTCTAGCTTCAGGTTACATAACAGGCAATCCAAAACAAACAGATATGTATCTGAAAAACTCTACCATCACCTTACAGCTTCCATTACATGCTTCTTCAGAAACTGTGTTGGTTAAGAATCTTGTTTTATCTTGTGATCCTTACATGAGAGGAACCAAAAGAACAGACAGAAACAGCCTTTTTAATTCCTTCTCTCCTGATTCACCAATTGTTGGATATGGAGTATGCAAAGTGTTGGATTCTAAACATCCGGATTTCCAAAAAGGAGACTTGGTTTGGGGAATCACCAAATGGGAAGAGTATAGCATCATTACAAAAACTGATAGTTTTATCAAAATTGAGCATACTGATGTACCTCTTTCCTATTATAATGGG…	11435486	5	0	6	3	2.663	1	3.48283e-05	1.55803	0	0.119273	2.58646	1	8.45531e-06	1.68246	1	0.0417497	2.50584	1	0.000484116	1.81394	0	0.0568961	2.04308	1	0.00147041	1.17771	0	0.292567	2.34494	1	0.000707811	-0.123263	0	1	3.31214	1	5.75473e-07	1.08344	0	0.531098	2.14787	1	0.0023108
Psat2g026400.1	CDS	CDS	OS06G0316800 PROTEIN	Cold and drought-regulated protein	GCATGCTTAATTTCATAGCCTCCAATCGTTACTACTTAAAATCAATCAAGATCAACAAAGAATTACTTCACATTTTAAAGATAAGATTGAATTAATACAGATTAGCTCCATCCCAACTACCAAGTAAAGTTTCCATATTGATTCCTTCTCCCTTCCATTATATATAGACCACGTTTTCTTACTATTTTTCTCATCCTTCACTACCAAATATTACATTTGACTACAATGGATTCTAAAATATCATTTCTCTTCCTTGGCCTATTGGCCATGGTTCTTCTTATTTCCTCAGAAGTGTCAGCTAGGGCATTGACTGAGACTTCCACTAATGCCAAAAAAGAGGAGGTTGTTGAAAAGTCAGATGAAGTAAATGATGCCAAACATTTTGGTTACGGAGGCTAT…	11425580	4	2	5	3	0.907822	1	0.0227684	0.752318	0	0.293773	0.703939	1	0.0498813	0.8635	0	0.109194	1.15904	1	0.00305161	1.28435	1	0.0040717	0.696918	1	0.0475552	0.764503	0	0.159419	1.07009	1	0.00796052	0.791864	0	0.436661	1.2897	1	0.000259257	0.864223	0	0.19763	0.741335	0	0.120112
Psat2g126520.1	CDS	CDS	Region of a membrane-bound protein predicted to be embedded in the membrane.	protein NRT1 PTR FAMILY 2.13-like	AACCCCAAAAATGTATACATATTATTTTACTTTATACGAATTAAAATACAAACTAACACCTACACGCATAAACCTACACATTCCACACAAGTGGATCCTAAAATAGATACCTAATGCCATTAGATTTATCATGCACAAACTCCATGAAATGAATTAAAATTTGAATAATTACAACACAAGTGCATGCATGGTCCCCACGTTTCCACTGACCATGGCAAACAGAACACGCAATCCTTGTTTATGTCTCTCGTGCATGAGTCGGTAATCTAGACATAGAACACGTTCAAATAATCCCTGTAAATTTTTTTGGATCTATTCGACTATTCAACAAACCAATAAAAACATATTGATATTTAGCTATCTTCTACTACCACTATCTTCAAACCTCAGCCATTCAAT…	11422634	6	1	6	1	0.796049	1	0.00204225	0.469968	0	0.343179	0.834174	1	0.000345163	0.390485	0	0.327432	0.98902	1	0.000165561	0.767368	1	0.013872	1.24065	1	4.2843e-07	0.358731	0	0.400042	0.984048	1	0.000266285	0.45821	0	0.573919	1.14742	1	2.76461e-06	0.628077	0	0.155434	0.600878	1	0.0466835
Psat2g157400.1	CDS	CDS	AAA	Belongs to the AAA ATPase family	ATGAGACCCCCTATGTTTGGTGGTTTCTCTTCCTCATTCACAAACATTGGTTCAGCATCATCATGGTTCGAGATATACGCTGCCTTTTCCACATTCATGATGCTCTTACGAACCGCAATCAACGATCTCATACCCTTCAAACTTCGAAACTTCATCATCTCAAAACTCTCTTCTTTCTTCACAAATTACCAACCCAACAATCAAGTCTCACTTCAAATCGACCAGTTTTGGGATGGAATGACCAACCATCTCTACTACGCAGCTAAAGAGTATCTCCCTACTAAAATATCCAACACTTACAAATCCCTCAAAGTTGGAAAAATATCCAAACACAACAACGTTCTGTTAGCCTTTGATGGTAAACAAGTAGTAACAGATGAATTTGAAGACATCAAAGTT…	11412855	6	0	6	2	1.9423	1	3.9276e-07	0.742861	0	0.23574	1.47089	1	5.78644e-06	0.832514	0	0.0841039	1.85522	1	8.34002e-07	0.884932	0	0.0571987	1.35692	1	3.17684e-05	0.920666	1	0.0457609	1.89108	1	6.67188e-07	0.315234	0	0.881026	2.17657	1	2.20144e-09	0.322531	0	0.772577	1.39731	1	0.000182397
Psat3g169800.1	CDS	CDS	Unknown	F-box kelch-repeat protein	TAAATTCTTAGAGATTATATATCAATGATTATAGAACTGTCTTACATATCTTATTATTCATGTGAGATGATTTATTTGAGTTTGGTGATTGATTTTTAACATAGAATTTCAATCATGCTAGAAAAGAAAAACAAAACTTTGATTCTGTTTTGAAATAGTAATTATTATTATTAGCATATTTAAATTCCAAATACAGTCTTAGCCCTTGGCAGGGCTAAGACTGCTTACATCTATTCTGCTCATAGCCTATCTGATGCGAGACCGAGATCTGTTGTCTCTGCCTCGCCTCTGTTGTAACTTATGAACCTATGAAGGAGATTTTAGGTTTTCATTTTTGTTTGTGAGATAGAAATGCGTTGATGTTGATGCTGATTTTGTCTGAATTTTCTTTCTGATATC…	25497837	5	2	6	1	1.56415	1	0.00103737	1.40128	1	0.040189	1.56213	1	0.000177844	1.03273	0	0.109815	1.30002	1	0.0104215	1.32955	1	0.0311736	2.57297	1	4.15591e-08	1.44701	1	0.0196378	1.27099	1	0.0200549	0.695731	0	0.773233	2.25737	1	1.38339e-06	0.99028	0	0.338489	1.39298	1	0.0209262
Psat3g180640.1	CDS	CDS	crotonase-like	Enoyl-CoA hydratase/isomerase	AAAATACTATTTTTATGTTTTATTTTTAACTTGTGATCATTAATGTAATTACATTCTACATTTAGTATTTTATTATATCCCAGTCCAAAAAAACTGCACCACAGTCAAGTATGAAACTATTGATTTTCATAGTTATTTATACTATAAGTCTATGACTCAATGTTCAGTCATTTCACTTCATTTCAAAGTTTAAGCTCTCAAAATCGCTTAATCTCAAAATTCAATTAACTTAATTAAAAAATGTGCACCTTAGAAAAGAAAGGCAACATCTTCATACTAACACTAACCGGAAACACCGATCACCTTCTCAACCCCACGCTTCTCAACTCCATCAAATCCGCCCTCCACCGTGTCCGTCAAGAAGCCACCGTCTCCTCCGCCCTCATAACAACCGCACAC…	-	4	2	5	3	2.21384	1	0.00127025	2.28573	1	0.0106356	1.45855	1	0.0102645	1.47204	0	0.0886847	1.79649	1	0.00422769	2.29962	1	0.000796962	1.77198	1	0.00108836	1.97519	1	0.00591296	1.19876	0	0.133737	0.815341	0	0.81592	2.10865	1	0.000360473	1.76535	0	0.080479	2.85713	1	0.0111559
Psat4g126400.1	CDS	CDS	ALDEHYDE DEHYDROGENASE-RELATED	Aldehyde dehydrogenase family	GGAAAATTCCTGAATTATTGGTAGAACTTATCCAAATTGTGCCTTAACACGTCATGATCCAAATCAAATCACACAATTTAGGTAACCAAAATCCACAATTATTGCATCAAAATATTTGTTACTAAGATTAAATGCATGGTTTGTTCATGCATTTTGTCTATAAATTCTAAGAGTCAATGGAATTTGATAAATTCAGTAAATTGTGAAAAAAGATTAAAACAATGGCTTCTTCAATGAGGATCTCAAGGTTCATCTCTAGATCAGTTTCTTCTTCTTCAGTGTTCTCTCGAGGTTTGAGTTCAAGAGTCTGTAAATACAGCACCAATGCATCTTCCATCGAAGAACCAATCAAACCAACGTTTCATGTTGATCATACTCAGCTTTTAATTGATGGAAAAT…	25501312	5	0	6	3	1.83301	1	2.63138e-05	1.13921	0	0.084946	1.93475	1	3.68806e-07	1.39936	1	0.00588378	0.925408	1	0.0418117	0.0329657	0	1	2.24721	1	2.53393e-08	0.818999	0	0.197387	1.14952	1	0.0123165	0.788397	0	0.564022	1.59553	1	2.73346e-05	0.979516	0	0.177301	1.21945	1	0.00537705
Psat4g209680.1	CDS	CDS	Gcn5-related N-acetyltransferase (GNAT) domain profile.	N-acetyltransferase	ATGGAGGGAACACTTATTTCTTCCAAACCATGTGCCAAAGAAAATAGCATTGATTTAACCCGAATCACACTGCGACCCTTTAATCTTACTGACCTGGATGATGTTATGGTGTGGACAACTGATGAAAAAGTGGCCAAGTTTTGCTCTTGGAAACCTTACACCAGCAAAGATCAAGGTATCAGGTTCATCGAAGATACAGAAAGCAAGTTTCTATGCTGCAAGGCGATATGTCTTGATGATCGTGCTATTGGGTGTATGATGATGTTCTCGCCTGATGATAAATGTAGAAACAAATCTGCAGAACTTGGCTATCATCTAGGCTCTGAATTCTGGGGTAAAGGGATTGGTACGTGTGCTGTGAAACAAATTGTTAATCTTGCATTCAGTGAATTGTCATAC…	112421957	6	1	5	2	2.77964	1	7.90652e-06	1.65478	0	0.0796827	2.41821	1	8.5328e-06	1.691	1	0.0334608	2.6911	1	5.94585e-06	2.39081	1	0.000195034	2.73219	1	7.99811e-07	2.04877	1	0.00463395	2.39893	1	0.000137505	0.774417	0	0.823634	3.209	1	6.59215e-08	1.56271	0	0.174744	2.40359	1	0.000335979
Psat5g004200.1	CDS	CDS	Universal stress protein family	Universal stress protein family	GTCCAGCCCTACCTCCGATATTCTTTTGAAAGAAAATAAATCAAAATAAATCAACCTTGAAAAGAAGAAAGTTGTTGCAATGATGAAAGTGGATGACACGCATAATAGTTGAAGGCGGCGTGCAGCTAGAAGGATTTTCTTTTGGTGAACAGAGTACATTCAATGTACATTCAAAACGCAACTTAACAGAAACAATAAAATAATAAAAATCAACACTAGTTGAACATGGTGTAACCAATGAACGTTGAACCGGTACAGGTTTTCAATTTGGACACGACAATTTTAAAGACAAAACCATAGAAAAGAAAAAGTGCCACCAACCAACAGCTTAACCTTTCTTGTTCAAAAAGAAATTCTATTCGACTACTTCTGAAAAATCTGAACTTTGAAGATTGTTAA…	11421531	4	1	6	3	1.79622	1	7.37923e-05	1.06635	0	0.1412	1.91962	1	2.73449e-06	1.13402	0	0.0534112	1.64531	1	0.000313756	1.06658	0	0.0861693	2.37305	1	2.86262e-08	0.917087	0	0.139802	0.942371	0	0.0592288	0.425445	0	0.873889	1.19595	1	0.00332177	0.51616	0	0.671734	1.34029	1	0.0105936
Psat5g018440.1	CDS	CDS	Ribonuclease Inhibitor	Belongs to the protein kinase superfamily. Ser Thr protein kinase family	ATGTCTGAGCTACCCTTCTTTATGTTGAAATTTCCCTGTTATTTGTTTCTCTTGCTAACCTTCATAATACCCTTTAAAGTAATTTCACAACCTACAAGTTCCGAAGAAACCATACTTCTCACTCTTAAACGTCAACTTGGTGATCCGCCGTCGCTCCAATCATGGAAACCGTCACCGTCTTCGCCGTGCGGATGGCCGGAGATCAATTGCACCGGTGGATCCGTCACGGAGCTTCTCCTCCCGAACAAAGACATCACCATACAGGAACTCCCTTCAACAATCTGCAACCTCAAGAACCTCACTAAACTTGACCTCTCCAACAACTCCATCGCTGGGGAGTTTCCGACGTGGATGTACAACTGCTCCAACCTCCGGTACCTCGACCTCTCCCAGAACTAC…	11428869	4	2	5	3	4.24855	1	1.50339e-05	3.62264	1	0.0045857	3.59145	1	4.8592e-07	2.50281	1	0.0118194	2.70606	1	0.0019053	2.7703	1	0.00461269	3.10969	1	3.97576e-06	1.43341	0	0.203906	2.41308	1	0.0103841	1.27188	0	0.788549	4.00179	1	1.44229e-07	2.20693	0	0.104846	2.47161	1	0.023891
Psat5g104680.1	CDS	CDS	Region of a membrane-bound protein predicted to be outside the membrane, in the extracellular region.	Inorganic phosphate transporter	CTGGTTAGTCCCTCTCTCACTTTTCTATAATATGTAAAGTTATAGCACCTCTTCCATTTGGGTTTAGTTTGTTCGTTTTACTTTTTTCAGACAGACATCACATCATGAGTGCCGGTAAAGCTAAGGCAGAAAAATTGAAAATTAACATGTTATCTTTTTAAGGGTCACATTCACTGTCTCACTCTTTTTCCTTGAGAGTTCCTATGAAAACTACTTCCTTTGAAAATTGGTCACATAATGCCATTTTCAATTTGAATAATTGACACTCCTTTTTCAAAATACGTGTTTGTTTGGTATTTGTTATATTAGTCAAAAAGTCTTTGGAGTAACAACAACCAAATATTAGTCAAGGGACCAACACAAAATCTTAATTTTCTAATTGTATGTTTTAATTTAGCG…	11432721	5	1	6	2	1.67708	1	9.94e-05	1.01083	0	0.1412	2.00524	1	6.87261e-07	1.04511	0	0.0711087	1.9452	1	1.43603e-05	1.65448	1	0.000769302	2.10879	1	3.68022e-07	1.57733	1	0.00218472	1.6848	1	0.000146199	0.665305	0	0.661656	2.57393	1	4.81628e-09	1.09675	0	0.106248	1.01869	1	0.035875
Psat5g135920.1	CDS	CDS	DEP domain profile.	Domain found in Dishevelled, Egl-10, and Pleckstrin (DEP)	ATGGAAGATCAGCATTTGTTGGAGAAAAAGGAAGCTAGTTCCGAAGCGGTTGAGAAGCTGCAAGCAGATACTTCTGCCATTCAGATTGAAGATCCAGATAAAGAGGGAAAAGCTCAGAATACTGGTCATGATGGCTCTGAGTTAGATAATAAACTGGATGATGTATCGGATGCGATAAAGAATGTCAACGATGGAAAGTCTAAGGCTGATACTGATGAAAAGATAAATGATGAAGTCATTGGAGATTCTGGTTTGGCTCAGACAAAATCTGAAGTGGAAGTCAATAATGATGGGCAAGAATATTCGGGTGATGATAAGGTGGAGTCCAATAGAGATTCCGGGCCTAAAAGTGAAGAAACAAATCTAGATGATAATTCAGGACAGAATGACTTGGCTAAA…	25489394	5	1	6	2	0.811077	1	0.000579653	0.345896	0	0.494311	0.890741	1	3.55058e-05	0.405922	0	0.245988	0.946038	1	8.18975e-05	0.698286	1	0.0144511	1.33922	1	7.14914e-09	0.832061	1	0.00312727	1.11134	1	9.19814e-06	0.367178	0	0.677627	1.36793	1	7.12928e-09	0.387428	0	0.456373	0.584479	0	0.0326101
Psat5g143800.1	CDS	CDS	P-loop containing nucleoside triphosphate hydrolases	AAA domain	ATGGAACGGAGTAAAAACGACTTGGTTAGATTGGTATTTTCTTGGTCCCTTCAAGATATACTCAACGATGAGCTTCTTATAGATAAGGTGAGGCAAATTCCAACAACATTCTCATCAGGAAGTCACTATCTCGACTCGTTTATTTTTCCTCTTATTGAGGAAACTCGCACTGAGTTATGCTCAAGCATAAAAATGGTGTCAAAAGCTCCAACATGGGAAATAACTGATATTGAACTATCCAACGATTACGAGCCTCCACTTAACTTGTTATACAGGATTGAAATCAGAACAGTAGCGGATAGTGACGAAAATGGGAGTATTTTTGAGCCTGAGACGGGGCAACTCATTGCTTTGACTGATAGGAGACCGACGTGCCTTGATGACTTGAGTAAGCCTGGA…	11413759	5	0	6	3	1.19076	1	7.83349e-07	0.39206	0	0.390345	1.21019	1	1.88968e-08	0.599609	1	0.0455368	1.02767	1	6.45324e-06	0.160872	0	0.848912	0.980962	1	3.15826e-06	0.638392	1	0.0265338	1.07562	1	4.05691e-06	0.202013	0	0.878657	0.907025	1	9.07884e-06	0.17641	0	0.821533	0.93007	1	8.3074e-05
Psat5g220360.1	CDS	CDS	OS07G0687400 PROTEIN	Sigma factor binding protein	ATTATATTAATTTAAATGTTTCTCTAAAAAGCACTCTCAATAGAATCTTCCGAACCAAGGCAGTTTCTAACCAATTTCCTTTTCCACTATCAATTGCTTTCATCAAACTAATATAATAATCTCATTCTAGGAAATTTACTTTGACTTTACATCACCCTTTTGTTTCATCATACCCTTTATATATAAATACTAACCCAACTTGTATTTTATTAATCATAATATCATCATATACTCATATACTCATCAAACAATCATAAACACTAATATATATATATATATATATTTTTTGATGATGAAAAGTGAGATAAACATGCTTGGTGTTAACAACCATGTGACGATGAAGGGGAAAAGACAGAGCAAAAAGAACACAAAAGAGGTAAAGGTTACTTATATTTCAAG…	11420359	4	1	6	3	1.61518	1	0.000857194	0.864008	0	0.375983	1.77969	1	5.05864e-05	0.98065	0	0.16185	2.49634	1	7.78474e-06	2.20434	1	0.000304433	2.13487	1	7.55215e-06	1.58747	1	0.0141465	1.7909	1	0.000484092	1.03377	0	0.462761	2.98343	1	2.73371e-09	1.40103	0	0.0771444	1.01698	0	0.111708
Psat6g006120.1	CDS	CDS	Protein of unknown function, DUF599	Protein of unknown function, DUF599	CTCAAAAACAAGTCTACATACATCTTTCATGATGTGTACACATTATATATTGCCGTTGGTATTTGCCATATATATATAATAAGAAGTGTGACATTAACTCTAAAACAACATTTATATAAAGAGAGAAGAAGAAGAAGAATAGAGAATTATATAACAAACTATATACCTACTTAGGAGAAAGGCAAAGATGGAATGGAGAAAATGCTATTTGGATGTGATTTTGGTTCCTTTGAGTTTTCTAATTAGCATTGGTTATCATTTATGGCTTTGGCATAAGGTTAGAACTCAACCACATTCAACCATTGTTGGAATCAATGCTAGTGGTAGAAGAAATTGGGTTAATGCTATGATGAAGGACAATGAAAAGAAAAACATCCTAGCTGTTCAATCACTAAGGAA…	11429802	5	0	6	3	2.98656	1	1.6245e-10	0.998077	0	0.163998	2.66287	1	2.20079e-10	1.27789	1	0.0166947	1.75287	1	1.65809e-05	0.704115	0	0.313125	1.95574	1	2.85003e-07	0.814835	0	0.168337	1.87423	1	8.00153e-06	0.890384	0	0.39951	2.42847	1	2.13721e-09	0.9815	0	0.153547	1.71445	1	5.57223e-05
Psat6g013080.1	CDS	CDS	Glycosidases	Belongs to the glycosyl hydrolase 13 family	ATGGGTTTCAACTGGGCATCAGCTGAAAAAGAAGGAGGATGGTGGAATTTCTTGAAGACTAAGGTACCTGATATAGCAGATGCTGGTGTTCAATATGTTTGGCTTCCTCCTCCCTCCAACTCTCACGACGATGGTCCTCAAGGTTACCTGCCTAAAAGATTATATGATCTTGACACATCCAAGTATGGCAACAAGGAGGAATTGAAGTCACTAGTTTCAGCATTTCGTGATCGAGGAGTGAAATGCGTATCTGACATAGTCATAAACCACAGAACAGCGGAGAGACTAGACAACAATGGACTTAGCATCTTCGAAGGTGGCACTCCCGACACTCGCCTAGATTGGGACGTGTCCTATATTTGTAGCAACGATGTCCAATTCAAAGGCACGGGCAACCCC…	-	6	1	5	2	1.39187	1	0.0270456	0.621556	0	0.692338	1.5234	1	0.0065223	0.867104	0	0.385038	2.80049	1	1.17141e-05	1.88918	1	0.00940991	2.32641	1	4.29953e-05	1.85756	1	0.0151285	2.73791	1	3.13607e-05	0.736142	0	0.81592	3.2697	1	1.52936e-07	1.30127	0	0.298065	1.52686	1	0.0419334
Psat6g043720.1	CDS	CDS	Serine/Threonine protein kinases active-site signature.	receptor-like protein kinase	GGACCACATTAAACCTTGTCATATCTACACACCATAATAATAGTTCTTCTTTCCATGTACAACAAAGTCTTAAACGTAGTGTCGCGGAAGCTACCAAGATGGCATGTGCACTTGACTTCAAATAACCTGTATACTCAAATTTTCATCTCAAGTTTTATATATGTTCAAATTTATTAGGAAGCTATAGTCAAAGTGAGTTTGAAACAAGACAATGAACAGTTGTTATTATGTTATGGGATTGTTGTTGTTCATGGTTTCTTTTGTTTTTGGAACAACAATAGCCACAGCAATTAACTGTACAGATTTCTTTTGCGGAAATCAAGCTATCAGGTTCCCTTTCAGAATCAAAAACCATCAAGCACCATCGTGTGGCTACCCTGCCTTCGATTTAATCTGTTC…	11423605	4	1	6	3	1.82566	1	8.36356e-06	1.08374	0	0.0724471	2.24231	1	3.8119e-09	1.50412	1	0.00164091	1.38605	1	0.000112709	0.969278	1	0.0291794	1.80578	1	1.70765e-07	1.18929	1	0.00738292	0.621183	0	0.0978702	0.0922906	0	1	1.78128	1	4.17166e-08	0.518041	0	0.481743	0.936752	1	0.0158981
Psat6g112320.1	CDS	CDS	FAD-binding/transporter-associated domain-like	Belongs to the oxygen-dependent FAD-linked oxidoreductase family	GCTTATGTAATCTATGGTGGTTGTTCGGATGTTCTAGCATTGTTTTGCACTATACATTGTTCAATTTGAAATCCCCGGTTTTCTCTCTTTATACACTATACTGTTTGCTACCTCTACTTTATTTTATGAATTCCAATTCCTTTTCTTTCTCACTCCCAATATCAGGTCAGAAGTATAAGTTCAGAAAAATTACCAAATTTTGTACGTGTGAATGTGTTTTTTTTTTTTTTTTTTTCAATTTTGCATGTCTGAATGTATACTTTTGAACTCTGTATAATTTTTTCAGAGAAATATTACCGCATACCTCTACAATTTACATATTTACATTGAAACACCCCTATATAAATAGTTTATTTGAATAGTTCCCTTATGATGCAACTCAATGAGCTGCTCATAGAC…	25484495	1	3	6	4	1.45766	1	0.00774125	2.04408	1	0.00220458	2.93978	1	9.66036e-09	2.75644	1	9.54146e-06	0.679254	0	0.398586	0.968201	0	0.358634	1.87377	1	0.000267966	0.13632	0	0.984554	0.687823	0	0.395427	1.60929	0	0.144503	1.27009	1	0.0137025	2.40497	1	0.000206918	0.990447	0	0.15819
Psat6g146200.1	CDS	CDS	Barwin domain signature	Pathogenesis-related protein	ATGGAGAGCACACAGAGAAGTTTAAGCTTGTTGGTACTTTGTTTCCTCCTGATGGGAACAACAATGTTAGTGAGTGGTCAGAGTGCAAACAACGTAAGAGCAACATACAATAACTACAACCCTCAGAACATAAACTGGGATTACAACAGAGCCAGTGTGTACTGTGCTACCTGGGATGCTAACCAGCCTTTGTCATGGCGTAGCCAATATGGTTGGACTGCCTTTTGTGGACCCGCCGGACCTACAGGCAGAGATTCTTGCGGCAAATGCTTGAGGGTGACAAACACTGCAACTGGAGCTCAGGTAACAGTGAGAATAGTGGATCAATGCTCTAATGGTGGACTGGACTTGGATGTGAATGTCTTCAATCAAATTGATACAAATGGAGCTGGCTACCAG…	25484634	4	1	6	3	1.76147	1	0.0237947	1.13367	0	0.475082	2.68558	1	0.000146933	1.31853	0	0.236984	2.3686	1	0.00263508	2.58813	1	0.0040717	2.89112	1	4.80168e-05	2.22024	1	0.0196378	2.42466	1	0.00199254	1.00428	0	0.758427	3.61032	1	1.43452e-06	1.81892	0	0.145919	2.73234	1	0.00206485
Psat6g166680.1	CDS	CDS	L-LDH-NAD: L-lactate dehydrogenase	Belongs to the LDH MDH superfamily	AGAAAACGGAAAGTAGAATGGTCTCAAAAAGTGTTTGTTTGTTGACTATTAAATTATTTCTTAACTTTCCCTCCAAGAAATAGTCCAAAACCATTCTCTTCCACCGTTGTTTACAATTTCCTTTTCTTCTCAAAATTTCTATAAATACATGCTTCCAATTAAGACACACATCAACAATTTAAACTTTCTCACCACCAAAAGAAAAAACACCAAAATGCATAAAAGCACATCAGGTTCATCCTTGGGGCCGGATGGATTGGACCTAACTCAATCCTTCTTCAAGTCCATCTTAAACGCGGCACCACCATCTCCAACCAAAAGGCACAACAAGATCTCAGTTATCGGCGCAGGTAACGTGGGAATGGCTATAGCCCAAACCATTCTCACACAAGACCTCGT…	11427630	5	0	6	3	1.97136	1	0.0220269	1.23473	0	0.506673	2.11841	1	0.00518689	1.35279	0	0.318075	2.48844	1	0.00464877	2.0583	0	0.0861693	2.83125	1	0.000797803	2.24375	0	0.0813979	3.28141	1	0.000285756	1.52068	0	0.660191	3.65778	1	5.58487e-06	2.77812	1	0.0242583	3.74189	1	0.00212315
Psat6g194680.1	CDS	CDS	ENDOCHITINASE	Belongs to the glycosyl hydrolase 18 family	CTCCACCACCTATAAAAGGCTATGCATTTATCAACATTCTCAACACAACTCAAAAAACAACCTTAAAAAAACATGGCATCCTTAAAACCACTTTCAATCCTATTGTTCCCTCTTTTCCTAGTTTCCCTATTCAAATATTCTCATGCTGCTGGAATTGCAGTCTATTGGGGCCAAAATGGAGGTGAAGGTTCCTTGGCAGATGCTTGCAACACAAACAACTACCAATTTGTAAACATAGCTTTTCTGTCCACTTTCGGCAATGGCCAAACCCCGCAACTAAACCTTGCTGGCCATTGTAATCCAAGTGCCAATGAATGCACAAAGTTTAGTTCCGAGATTCAAGCATGTCAAGCGAAAGGAATCAAAGTTCTTCTCTCTCTCGGAGGCGGCGCCGGAAGC…	11428131	5	1	5	3	2.17699	1	0.000358598	1.38599	0	0.159706	2.17322	1	0.000102025	1.51002	0	0.066844	2.94542	1	6.78476e-06	2.74727	1	8.86807e-05	2.8285	1	1.93256e-06	2.97499	1	8.50887e-05	3.30703	1	1.48483e-06	1.04168	0	0.618938	3.69773	1	1.67888e-08	1.21981	0	0.333284	1.46849	1	0.0350367
Psat7g023960.1	CDS	CDS	30S RIBOSOMAL PROTEIN S6 ALPHA, CHLOROPLASTIC	30S ribosomal protein S6 alpha	ATGGCATCTTCTTCACTCTATTCAATTCCTCTTTCATCTTCTTCGTCTCTTTCCGCTCCTTCCCTTCGCACATTCTCCTTCACCTCCACTCTTCCATTTCCCGAATCTAATTTCTACTTTCACCAAAACAGGAAACACCATTTCAACTTCACCGTTAAAGCAGAAACCCTAGATTTTACCAGTTCGTTCTTTGAAGGCGGATTTGGTTCAGGCGATGACCCGTTTATTCCCGGAACCGGTTTTGCCGTTGAAGAGAAACCGGAACCACAATGCCCGCCCGGACTCAGACAGTTCGAAACCATGGTTGTTTTGAGACCTGATATGTCTGAGGATGAGCGTCTTGCACTCACTCAGAAATACGAGGAGCTTCTTGTTGCCGGAGGTGGAATGTATGTAGAG…	25502223	6	0	6	2	-1.13579	-1	4.31145e-06	-0.436163	0	0.325787	-1.4836	-1	4.61981e-10	-0.638064	-1	0.0349183	-1.17438	-1	1.6951e-06	-0.341774	0	0.456771	-1.96765	-1	1.38346e-13	-0.589905	-1	0.0490642	-0.729396	-1	0.00244386	-0.153174	0	0.935673	-1.27342	-1	2.55945e-08	-0.442351	0	0.333284	-1.07061	-1	2.51112e-05
Psat7g070240.1	CDS	CDS	Cytochrome P450	Belongs to the cytochrome P450 family	TTCAATTATCATTCGCAACTTAGAAACCGATGAAATCATTACAAATACACCCGTTGTTATCTCAACATTTACCGAAAAGATAGTTCATGTGAATTTTTTTTTCTAACATATGACATATTTCTTATTCTCTAATATTTTTTTATATATTATATTCTTTAAAAATTATGAGTAATTTTATAAAGAATATGTTATGTTGCCTTTCTTTTAGATTCATTTGCTTTAGAGTGGGTTTTGGTCTAGCCGTCTCTCTTTTTTTATCATATTTTTCTTTTTTTTATATATGACATTCATTTATTAAAAAATATAGAAGCAACGTGCATATTTTAAAAAGAATGATTTAGATTATTTTTATAAAAATTATAGTTAATTTTGTCCATGTAAGAAAAATTAGTTGGAATA…	25488209	3	3	6	2	1.78323	1	3.87835e-05	1.45611	1	0.00837871	1.25428	1	0.000903399	0.716433	0	0.242798	1.02875	1	0.0148568	1.1109	1	0.0311736	1.22279	1	0.000893661	1.19006	1	0.0186034	0.671291	0	0.166597	0.642125	0	0.65626	0.936258	1	0.0126883	0.739249	0	0.373531	0.849335	0	0.0904537
Psat7g107040.1	CDS	CDS	STKc_IRAK	G-type lectin S-receptor-like serine threonine-protein kinase	ATGGACTCTGCAAAAAATCTTCTCTACCTTGTCATAACCCAAAATCATAGATATAATAATTTGCAGCTAAACTGTTTGATCATATTCCTTTTCATATTCTCTTTTTGCTCTTGTTCTACTGATACCATATCTATTCACAAACCCATTACAGATGGTGGTGACCTCCTCGTTTCTAAATCTAAAACCTTTGCTCTTGGATTCTTCACTCCTGGAAAATCCACTTCTCGCTATGTTGGAATTTGGTACTACAATTTGCCAAATCAAACTGTTTGGGTTGCCAATAGAGATACTCCAATCAACGACACTTCTGGAATCCTATCAATCGACCCGAGTGGAAATCTAGTACTCCACCACAATCTCAGCACCATTCCAATTTGGTCTACCGATGTTTCATTAACA…	25493234	5	1	6	2	1.59858	1	7.71438e-05	0.819541	0	0.269255	1.7257	1	2.83412e-06	1.0072	0	0.062438	1.78932	1	1.12332e-05	1.36198	1	0.00270682	2.13615	1	3.46937e-08	1.46913	1	0.00193432	1.48751	1	0.00029986	0.227649	0	0.961538	2.34205	1	6.1448e-09	0.788763	0	0.322634	1.15734	1	0.00896146
Psat7g115360.1	CDS	CDS	Unknown	Belongs to the universal ribosomal protein uS5 family	GATAGTTTAATACTCCTACTTATTCACATTTGAATAAAATAAAATGAGTCCAGCATATCCCATCTAAAAGAAAAAACCTTATCTCTGGATAGTTTTTGCATCCTTTTATCTTTTTCGTTTCATGTCATCAACAACCGCTCAACAATACTTCCTTTCAGAGTGAGGCATCGTCTTCCTCTCTTGTTCAATTCAATGGCTTCTGCACATTCTTCAGCTCTCAGTTCTTTCTCTTCTCTCTCTTTCCGGTCCTCTTCTTCCTCCTCTTGTTTCTCTCTCCTCCCCACAACCAACAAACTCACATTCCCTCTCCTCACCAAAACCCCACTCTCCATCTCCACAACCACCACTCTCTCCTTCACCGCCAAAGCCAACTCCTTCGACGACAACGCACCTAACTCC…	25493131	6	0	6	2	-1.03842	-1	9.7291e-06	-0.389072	0	0.386546	-1.42465	-1	5.94283e-10	-0.611979	-1	0.0393054	-1.03507	-1	8.74081e-06	-0.196182	0	0.785046	-1.59706	-1	1.23318e-11	-0.515928	0	0.0880703	-0.700182	-1	0.00276536	-0.182156	0	0.904399	-1.20668	-1	4.36513e-08	-0.381214	0	0.426229	-1.00391	-1	4.0483e-05
Psat7g138320.1	CDS	CDS	Region of a membrane-bound protein predicted to be embedded in the membrane.	Proline-rich protein	ATGCAGATTTTCACTCGAAGCCAAGGAGCACTTGTGTGCTTTTGGCTGTCTCTTGCTTTTTTGGTAATAGGATCTTGCCATAGTACAGTTGAGGTAGTTGGCATTGGAGAATGCGCAGACTGCAAGCAGAACAACATTAAAACTAGTCAGATTTTCTCAGGGCTAAAAGTAACAATTGACTGCAAGGAAGAAAGTGGACATTTTAAAACAAGAGGGGCTGGTGAGCTTGATAACAATGGAAATTTCAAAGTATCACTTCCAGAGGACATTGTTAAAGAAGGTGAACTGAAAGAAGAGTGTTATGCTCAGCTGCATAGTGCATCGGCTATACCATGTCCTGCTCATGATGGTCTGCAAGACACCAAAATTGTTATTAGTTCAAAATCTGATGAGAAACAT…	-	5	1	6	2	-1.048	-1	3.04214e-05	-0.615204	0	0.109503	-1.27912	-1	6.86578e-08	-0.668505	-1	0.0385689	-0.888037	-1	0.000375971	-0.413976	0	0.340217	-1.05576	-1	3.76428e-06	-0.323416	0	0.420006	-1.01762	-1	7.6344e-05	-0.808445	-1	0.0438652	-1.316	-1	4.69428e-08	-0.575398	0	0.172196	-0.792041	-1	0.00314834
Psat7g174920.1	CDS	CDS	Coil	ADP binding	GATGGTGCATTTCAACTTTATTGTTGTTTCCTAGAAAGCAGAAAACATCATAGGTTATATTATATTAAGACTATGTACCTGTTACTTATAATATTAATACCGCGTGAGAAAGTCTCATAGGTTATATTATATAACAACTCTGTCATCCTTAATCTTTTGATAAAATAGTTGTACCAATCACCCAAAACCATAAGTTTCCTTTTACACACTATACTACATACATGGCAGATAACGTGGTTGCATTCCTTTTGGAACACTTATCCCAATTGCTGCAACGCGAAGCTAATTTGCTGTGTGGAGTGGAAGACAAAATCATATCCCTTCGTAACGAACTTGAAATCATAAACATATATCTCAAAACTTCTTCCGAAGGGAAGATCAACAGCAACAACAGAGAAA…	25492796	5	1	6	2	1.28468	1	0.000300608	1.03809	1	0.0421882	1.92628	1	1.82792e-08	1.25866	1	0.00451538	1.63644	1	1.53112e-05	0.697931	0	0.269057	1.34009	1	0.000100788	0.513487	0	0.42251	1.7677	1	9.05206e-06	0.376246	0	0.873889	2.11995	1	1.46047e-08	0.645619	0	0.466835	1.65252	1	2.96654e-05
Psat7g215880.1	CDS	CDS	EPSIN-2-LIKE	ENTH domain	AAATCACATATGTCATTCCTATATTCAGTAACTGTTCTTTTCAAACATTAACCATCAATCGTGCCAAAGGGTCGTTACATTTGTAATAATAATTATATCTTAATCATATTAATTAATGGATTAGTTGAAATTTCTGACCTCACCAACCTATAATCTAAATCCATTTTTTTTTATATTCTCCTTTCTCTCTCTCTCTTTTTCTATATCCCTTAAACACACTGTTAGAACAAAAACAACACCGCCAAAAAAAAATGAGTACCTCTTTCTTTGAATTCAAGAAACAAGCTTCTTTCTTCCTCAAAGAGAAAATCAAAACCGCTAGATTAGCTTTAACAGATGTCACTCCTGCACAACTCATGGTAGAAGAGGCAACCAATGGAAATCCATGGGCTCCAACTA…	25492518	5	1	6	2	0.849164	1	0.00432018	0.174913	0	0.883342	0.939739	1	0.000440974	0.33473	0	0.535001	0.667104	1	0.0343954	0.825274	1	0.0252878	1.05896	1	0.000111391	0.852863	1	0.0245734	1.16235	1	0.000219904	0.503138	0	0.632707	1.19559	1	1.54346e-05	0.326244	0	0.702865	0.47748	0	0.221411
Psat7g229360.1	CDS	CDS	Signal peptide region	Unknown	GCAGCTGTGAGTGGAATCAGTAAGACCATGAGTAGTATATAAGCAAGTAGTGACTCTTGTGTTTCATGCACCAAACTCAAAAGTCACTAACATGGCTTCCTTAAGCTTCTTAGTGTTGCTTCTTCTCGCTCTTATCATTCCACAGGGGTTTGCCAACTATGAGAAACCTCCCGTCTATCAACCACCAGTGTACAATCCACCAATCGAGAAGCCTCCAGTTTATAAGCCACCAGTGTACAAGCCACCAGTTGAACACCCGCCAATTTACAAGCCACCAGTTGAGAAACCACCTGTGTACAAGCCACCTGTGTACAAGCCTCCAGTCTACAAGCCACCTGTAGAGAAACCACCAGTTTATCAGCCACCAGTTGAAAAGCCTCCGGTTTATAAGCCACCTGT…	25491731	4	3	4	3	2.29758	1	0.000281368	1.9422	1	0.0273202	1.43026	1	0.0103729	2.67049	1	0.000231217	3.10889	1	8.65495e-06	1.83473	1	0.0370212	2.68186	1	1.19796e-05	2.95808	1	0.000168308	4.55013	1	2.07075e-07	1.10991	0	0.837276	3.98094	1	4.13833e-08	2.12235	0	0.0802009	1.1211	0	0.240855
MSTRG.19029.1	CDS	CDS	Region of a membrane-bound protein predicted to be embedded in the membrane.	Protein disulfide-isomerase LQY1	GTGGAAGATGAAAGCATGACAATGTGGTTGTGACATCTCCAGAACACCACTGAATGGATGATGTTTGGAGTTTCATTTCATTCCCTCATTACAACAACATCTCTAACATCCATTCACTCAACACTTTGTTGAAGTTGAAAGCATTGAAAAATGACAGTATCTTCTTCTCTTTCTCTCCCTCACTTCCGTTCCTCCTTTCTTTATTCCCCTCTTAAATCTTTCTCTCCCTCTCCATCATCTAGAAATATCTTAATTCAGCCAAAACATACATTTTATCCACGTATTAGAGCTCTTGAACTTGATCAAAACACGGTTATAGCTATAACTGTCGGTGTTTTGAGTGTGGCTGTTGGAATTGGCATTCCGGTGTTCTATGAAACACAAATTGATAATGCAGCT…	11416394	6	0	6	1	-1.0515	-1	3.6227e-06	-0.365366	0	0.389981	-1.29516	-1	1.5712e-09	-0.491374	0	0.0988657	-1.05017	-1	2.94183e-06	-0.250798	0	0.628836	-1.5453	-1	7.30495e-12	-0.476852	0	0.0998362	-0.913389	-1	4.32284e-05	-0.302853	0	0.731449	-1.3389	-1	1.08806e-09	-0.321808	0	0.500363	-1.0149	-1	1.59247e-05
MSTRG.22310.8	CDS	CDS	Unknown	Heavy-metal-associated domain	AAATAATAAATTTCTCACCTAAATTTGCTATACGTAGGTTCCACTTCCAGTGTTCCACGAAGGAACGTTATACTAGAAGAAGTCCTTAATATCTGCTACTTAAGTTTCGTAGAAAACCACACACACTATTTGTCTTGACTTGTTTACGTTGACCCTGCCTCTCTCATCAACTCTTCCTTCGTTGCTATAAAAAGCCTCAAAGAATCATCTTCACTTCATAAACTAAATTTCATTTCCAAATATCATATCCTCACTACATCTCTATATTTCCATTTGGCATCAAGAGTTGTTCTACCTTATATCAAAAGCTTCCATAACAATGATGAAAGTAGTGTTAAAGTTGGAGATACATGACGACAAAATCAAGCAAAAAGCTATGAAAGCTGTCTCTGGCCTTTC…	120575727	5	1	5	2	2.00477	1	5.32448e-05	1.03569	0	0.25094	1.91191	1	1.77173e-05	0.994086	0	0.15715	2.26174	1	1.89098e-05	1.91505	1	0.00111466	2.20576	1	9.48527e-06	1.74397	1	0.00855993	2.19984	1	1.92695e-05	1.08187	0	0.412068	2.55684	1	1.02925e-07	0.879312	0	0.432054	1.09947	1	0.045088
Psat0s1420g0040.1	CDS	CDS	Region of a membrane-bound protein predicted to be embedded in the membrane.	Hydrophobic seed protein	ATGGAGTCCTCCTCAAAGTTCTATGCTTATCTCATCATTTGCATGCTTTTCATCTCCTCAGCTACACCTATTCTTGGTTGTGGCTATTGTGGAAAACCACATAAAAAACACAAACCAGGTAAAAAACCAATCGTCACTCCACCAACCGTTAAACCACCAACGGTAAAACCACCTGTCACAATACCACCTATCACAGTCCCTCCCGTTGTACCTCTTCCACCTCTTCCAGTACCTCCCGTCACCGTTCCTCCGGTTGTACCTCTTCCACATGTTCCAATCCCTCCAGTTGTACCTCTTCCACATGTTCCAATCCCTCCGGTCACAGTGCCTCCAGTTGTACCTCTTCCACATGTTCCAATCCCTCCGGTCACAGTCCCTCCAGTTGTACCTCTTCCACAT…	11440673	6	0	6	1	-0.836232	-1	0.00274219	-0.275053	0	0.705939	-1.30417	-1	7.25831e-07	-0.501388	0	0.213841	-0.892198	-1	0.0015323	-0.243067	0	0.782477	-1.20388	-1	2.84326e-06	-0.44184	0	0.293349	-1.02716	-1	0.000378169	-0.526214	0	0.496548	-1.09416	-1	2.10124e-05	-0.426986	0	0.489418	-0.759195	-1	0.0147124
Psat0s1505g0120.1	CDS	CDS	Unknown	RING-type E3 ubiquitin transferase	ATGGCGGGGAATTTCAGATTCATGATGGATCAGAACGATATCGTGAGGTTCTTGACTACAAGTATTGATAGTTTCATTCAAGATAGGTTAATCAACAAAGAGCAAAGAACACAGCATAAAGATCAGTGTGCTGAGAGGTTAGCAGCTGAAGATGGAAATGGTGAGAAAGAAAGTGAGGTTGAGTATTCTGATCAAGCGGTATTGGCGAATCTTGATTGGGGAATTGAAGCTCTTGAAGAAGCTATTAATACTTATAATATGGAAACTAAGCTTGCAAGATTGGATTATGCTGAGAAAATGTTGCAGGTGTGTGCAATGTTGAACCCTAAGCAGAAAACTGCTGGAGTGCCGAATTCGTATTTATCAGCTTGGGCGCATTTGAATTTATCGTATTTGTGG…	11418360	4	1	6	2	1.11791	1	0.000104371	0.871607	1	0.0314865	1.13823	1	9.06101e-06	0.588732	0	0.13623	0.902514	1	0.00151736	0.61606	0	0.130251	1.5112	1	2.4009e-08	0.790484	1	0.0265338	0.767269	1	0.0147652	0.374148	0	0.799698	1.52835	1	3.90623e-08	0.57257	0	0.309022	0.489863	0	0.185153
Psat0s2053g0120.1	CDS	CDS	N-terminal region of a signal peptide.	Belongs to the glycosyl hydrolase 28 family	ATGCTAGTAGCATTGCTGTTGCTGGTGCTGGCATTGAGCAATGAAGTGAGAGTGAATGGTGAAAGGGGTGGTAGGCAATGTGGGGCGAATCCGTCGCTAAAGCCAAGACCACACAGTGTCTCCATTTTGGAGTTTGGTGCAGTGGGAGATGGTAAAACATTGAACACTCTTGCATTTCAGAATGCCATATTCTATCTCAAGTCATTTGCTGACAAAGGTGGTGCTCAACTATATGTACCACCTGGAACATGGCTTACTCAAAGTTTCAATCTCACTAGCCATCTTACACTCTTTTTGGAAAAAGGTGCTGTCATTATTGGATCTCAGGATTCCCATCACTGGGATGTTGTTGATCCTTTACCGTCTTATGGTCGAGGACTTGAAGTTCCTGGAGGAAGA…	11420255	5	0	6	2	-0.852203	-1	0.000231349	-0.070631	0	0.973921	-1.1145	-1	3.20276e-07	-0.304147	0	0.415862	-1.05976	-1	7.85454e-06	-0.423813	0	0.251565	-1.1462	-1	1.23998e-07	-0.496361	0	0.108721	-1.1326	-1	3.77558e-06	-0.295448	0	0.780376	-1.15849	-1	1.68266e-07	-0.0889135	0	0.965356	-0.954151	-1	0.000116461
Psat0s2917g0160.1	CDS	CDS	PROTEIN EDS1-RELATED	Lipase (class 3)	TGGAAACTTTGGTTTCAAACTCTCAGCAGCAGACACTTTCCTCATTTTATTATTTTTTTATTATCATTTAAAAAAAGTTATAATAGGCCAATCAGGTTCAAGTTTTAAGTCAAGCTACTCAAAGTCTTTGTAAACAGTAACCCAACAACAATAAAAAAAAACATCTCTGTTCACTTTGTAAGCACCAAAAGTCCAAAACATTAACCAAACTTCCCAAACACCACACAGAAACAAGGAACTGAGACAGACACATGGCTGCATCAAGAGGTGCTGGAACTGGAATCAGCATCAAGGAATTGAGTCCAGAAAGAATTGAAAAATCATTTTCTGCATCCTTGAAGGCTCACAGTTACAAGGCACCTTACTTTCTTGAAAAGAACAGTAGAAGCAACCCTAAAG…	25489579	5	0	6	2	0.903771	1	0.000206235	0.312159	0	0.566085	0.689747	1	0.00171924	0.377996	0	0.312316	0.84731	1	0.000526583	0.524375	0	0.136002	0.972283	1	1.27773e-05	0.685128	1	0.0245734	1.08102	1	2.29543e-05	0.232954	0	0.869009	1.25118	1	1.0045e-07	0.223775	0	0.763919	0.522673	0	0.071617
Psat0s3685g0120.1	CDS	CDS	rnase_8s	Holliday junction resolvase	GTTTTATTTTGTATACTTATATGTCATTGTTATAGGACATGTTTTGTACACTTTCATGTCATATTTGATCATTTACATGTCCTTTATTAGCCACTTAATGATATGTTTTGAATAAACACATTATTGTTCATTCATATTGAATCACAATCATGTTTTGTGGCATTTACAATACTTACATGACATGTTTTGAAGCATCATATTCTTTCAATATCATTTGACAACATAAACAATCATAATTTTTATTCAAATAATTTAATAGTTAGTGATGACATAAGCTTCTTTTTTTTGTTATCCCTTCTCTCTCTAATGTGGACGCCGCAGCAACTGCTCCAACCAGTGCCACCCCACACACTCTTCCACTCTTATTCGCCTTCAAATCTTACAAAGATTCCATCTTTT…	25491693	5	0	6	2	-1.05955	-1	6.57887e-05	-0.428737	0	0.410214	-1.90303	-1	1.59781e-11	-0.729247	-1	0.0279327	-1.24995	-1	4.76423e-06	-0.321858	0	0.576994	-1.80256	-1	5.55052e-11	-0.519378	0	0.155075	-0.843246	-1	0.00181688	-0.112821	0	0.989585	-1.45477	-1	1.68191e-08	-0.295207	0	0.665779	-0.822418	-1	0.00423186
Psat1g004640.1	CDS	CDS	WD40	The coatomer is a cytosolic protein complex that binds to dilysine motifs and reversibly associates with Golgi non- clathrin-coated vesicles, which further mediate biosynthetic protein transport from the ER, via the Golgi up to the trans Golgi network. Coatomer complex is required for budding from Golgi membranes, and is essential for the retrograde Golgi-to-ER transport of dilysine-tagged protei…	GTCAAAGTTTAACAATACATCAACTTTGAAGTTCATAAGAAAAAAAACTCTTCATTTCTTAACTGCAAAGCATCCTTAACTATATAAACACAAAAATACTCCAACCAAATCCAACATCTTCTACCACTTAATAACGTTCTAGCAATCGTTTGGATCAACAATTCAATTTGAAACCACCAAATTTCTAATATGGAACAAACTCTCTCCCTTGAAATTGAGCATGACTTTGTTCAAAACAGTGAAAGAGTGAAATCTGTTGATATGCATCCAACTGAGCCATGGGTTCTTCTAGGTTTATATTCAGGAACTATTTCTATATGGAACTATCAAACAAAGGTTGAAGAGAAGTCTCTCAAAATTAGTGAATCACCAGTGAGATCTGCAAAGTTTATTGTTCGT…	25487932	6	0	6	1	1.712	1	0.000281368	0.729735	0	0.483315	1.53632	1	0.000223421	0.232236	0	0.881442	1.66772	1	0.00270758	1.05345	0	0.253901	2.33179	1	2.43626e-05	0.861027	0	0.449059	1.84244	1	0.000198865	0.428762	0	0.897676	2.54453	1	8.49977e-08	1.00062	0	0.346259	1.07212	1	0.0368535
Psat1g016560.1	CDS	CDS	L18_bact: ribosomal protein uL18	50S ribosomal protein L18	ATGTTAGCTTCTTCGCTCTCATTCCTTCATTCTTGCACATTTCCCTCTTCTTCTTCCTCTTCGTTGTTCACAATTCCATCTCCGAATCCCAATTCTCCGTCTTCATTATCCTTTGTGGTTGAAGCCAAATCAACTACCCGAAGGGAAGACAGAACTGCTCGTCATGTTCGTATCAGGAAGAAGGTTGATGGAACAACCGAAAGACCAAGATTGTCTGTCTTCCGATCCAACAAGCATCTCTTTGTCCAGGTAATTGATGACACCAAGATGCATACACTTGCTTCAGCTTCCACAATGCAGAAGACAATTGCGGAAGAGTTCAACTACACTTCTGGCCCTACAATTGAAGTAGCAAAGAGGGTGGGTGAGATCATTGCAAAATCCTGTCTGGAGAAGGGA…	11444979	6	0	6	1	-1.22765	-1	5.52198e-06	-0.540868	0	0.229999	-1.70949	-1	1.41761e-10	-0.66793	-1	0.0485373	-1.2323	-1	3.86022e-06	-0.311075	0	0.598745	-1.79835	-1	1.72074e-11	-0.461555	0	0.209888	-0.937469	-1	0.000393244	-0.217242	0	0.88834	-1.48777	-1	6.43277e-09	-0.549715	0	0.235142	-1.20591	-1	1.59247e-05
Psat1g036000.1	CDS	CDS	Protein kinases ATP-binding region signature.	Wall-associated receptor kinase C-terminal	ACTAACATATTTATTATATTTTTCATTCTCTTTACAAGAAATCCTACCATATGTTCGTTTAGTAATTTATTAATGGATCATCTATTATATTATTTTGTTGAATGAATCATTATTAACACTTTTATATAAAATAAATACTATTTTACATTTAACTCGTCAGTCTGTCTCTTCCTGTCCGTTGGTTTTCATATAATATAATGAGATGAGATAATTAACGAAATTGAGTTGAAACTTAAAATAATAAAAAAGGTAAATGAATCAATTTGTGATCCTATCCATTTTAATAGTGCTAATACATAACAATTTAATAAATTTAATAAACTATTTAAGGTGATAACATAAAAGATAGATTGTATATTGTATCTTCAACCAATTAATACGAGAGTAGAGACTTGTTCC…	25496819	4	1	6	2	1.42368	1	1.72938e-05	0.60567	0	0.328254	1.54501	1	4.13004e-07	0.814814	0	0.0639897	1.15516	1	0.000377334	0.885484	1	0.0278714	1.40135	1	3.79001e-06	0.978428	1	0.015596	0.908703	1	0.00711565	0.26888	0	0.898691	1.43327	1	2.35612e-06	0.365332	0	0.68592	0.662895	0	0.0880444
Psat1g068880.1	CDS	CDS	Protein CHLORORESPIRATORY REDUCTION 7	Protein CHLORORESPIRATORY REDUCTION 7	CTAGAATTTGTGATTGTAATTCACACCAGCTATATCATATCATATCATATTGTGATGATAACTTTGGTTTCTTATTATTCAAATTTTCATATACATGAACTAAGCTTATCTTAAAGTAATAATAATTCTTATGGAAGTTATTCTGCAGCCTCAAGCCTTCAATGTTAGAGTTCAGTTTCTCCACACTACAAGAAGTTATCATGTACAGAATCCAGTAATGCATATAACATCACCACCATGCCAAATTCAATGTTTTAGTTCTTCTATTCATCAGAGACTGCCTCAAGTTGCAGATGATTGCAGAAGTAAAACAAAGGTTTTTGCGATGAGAAGGAGAAGGTCGAATGAAAGGACAGAAACTTATGTGCTATTAGAACCGGGGAAGGATGAGAGGTTTGT…	25495344	6	0	6	1	-1.36429	-1	1.82771e-05	-0.45421	0	0.475606	-2.21382	-1	2.93721e-11	-0.716432	0	0.0812345	-1.25895	-1	5.27305e-05	-0.259659	0	0.78121	-2.07983	-1	8.3957e-11	-0.630956	0	0.128222	-1.11056	-1	0.000404281	-0.212834	0	0.923805	-1.83287	-1	3.22278e-09	-0.315654	0	0.700905	-1.07863	-1	0.000817233
Psat1g080440.1	CDS	CDS	RuBisCO, small subunit	RuBisCO catalyzes two reactions the carboxylation of D- ribulose 1,5-bisphosphate, the primary event in carbon dioxide fixation, as well as the oxidative fragmentation of the pentose substrate. Both reactions occur simultaneously and in competition at the same active site	CTTTCATGTGGCCAATATTACGTAACACCATCTCATATTCAATCCAACGGTCGAAATTTTTCATCAACCAATCCTTTTCATTCTATACCATTAGATTAGTGTCATCCAAATTTCACCATTATATATAGCAACTTTGAGTTGGAGCATGAAGCAGAAGCAAAAGTTGAGAAGGAAAAATGGCCTTGATTTCCTCCGCCGCAATCACCACCGTTAATCGGGCCACCCGGGCACAAACCAACTTGGTTTCATCGATCACCGGTCTCAAATCGTCGGTCGGCTATCCGGTTACCAAGAAGGCCAGCGATGACATTACCTCCTATGCAAGCAATGGTTCAAGAGTGAATTGTATGCAGGTGTGGCCACCAATTGGCAAGAAGAAGTTTGAGACACTTTCATACC…	11420076	6	0	6	1	-1.10997	-1	2.07278e-05	-0.46973	0	0.336998	-1.40837	-1	1.57288e-08	-0.441545	0	0.239947	-1.16703	-1	8.74081e-06	-0.260745	0	0.706038	-1.6675	-1	1.1765e-10	-0.381596	0	0.331892	-0.863998	-1	0.000996233	-0.389754	0	0.673758	-1.45063	-1	1.06876e-08	-0.421524	0	0.439313	-1.08495	-1	7.76038e-05
Psat1g098880.1	CDS	CDS	Region of a membrane-bound protein predicted to be embedded in the membrane.	Sucrose transport	TTTATCCAGATAAGGACACTATACCAAGCCATTACCACAAGAATATATAGTCTTAGAGTGATGCAGACCCATCCATATTCCCATTCTTCTCATCACATTATAAATTCATCACTTCTCTTCTTCCTATATTCACACACCCTTAACCTTTCTCTCTAACTCTTTAACCATGGAGGTTAAATCTCCCACCAAGAACAACAACAATAATGACAAGGGGTCCTCTTTTGAAGTGGATGGTGTCCAGCCTACCCCGAGCCCAATCCGTAAAATGATCGCCGTAGCGTCCATCGCTACTGGCGTTCAGTTCGGATGGGCACTTCAGCTCTCCCTCTTGACGCCATACTCGCAAACTCTCGGAGTTCCGCATGTATGGTCGTCTTTCATCTGGCTCTGTGGCCCAAT…	25495950	4	1	5	3	1.19266	1	0.000104713	0.79408	0	0.0848911	0.927433	1	0.000791042	0.946808	1	0.0143385	0.821293	1	0.00826721	1.06063	1	0.00234606	1.00777	1	0.000231437	0.826418	1	0.0299717	0.905457	1	0.00396929	0.535491	0	0.559707	1.2692	1	6.98631e-06	0.744481	0	0.129591	0.597315	0	0.106138
Psat1g164920.1	CDS	CDS	PCMH-type FAD-binding domain profile.	Belongs to the oxygen-dependent FAD-linked oxidoreductase family	AACAGTTTATTCAACCCTAGAGATCCTTATAAATATCACTACATATCATGCCCAAAAAACTCAATATTTATATCCTCTTTTCTTTATTACTACAATTACACCAACATCATTAAGAAAAAGAAGCAAATATGAAACTTGCACTATTATTATCTCCCACTTTTGCGTTACTATTTCTCTCATGCTTAACTTCAGCTACAAATTCACCTCACAACACTTTTATCCATTGCCTAGTGAACCACTCACAACCTTCACACCCTATAACTTCATCAATCTTCACGCCAAGCAATTCCTTATTCTCTTCAGTTTTACAAGCCTACATAAGAAACCTTCGTTTCAACACATCAACCACAAGAAAACCATTTCTCATAATAACAGCATTACATGTTTCCCACATACAAT…	25486319	3	2	6	2	1.81039	1	0.0133025	1.06271	0	0.506238	3.46796	1	1.87409e-06	2.00906	0	0.0859853	2.13213	1	0.0412259	2.9525	1	0.0043704	2.96088	1	0.000562379	2.69044	1	0.0265338	1.56872	0	0.14537	1.74714	0	0.495985	2.86663	1	0.00178156	2.69562	0	0.0959711	1.83774	1	0.049851
Psat1g218080.1	CDS	CDS	Serine/Threonine protein kinases active-site signature.	Belongs to the protein kinase superfamily. Ser Thr protein kinase family	ATGAAGGAAAGAATGACTTCATCTTCTTCTAAAGCTTCTTTTCTTTTTTGGGCAATTTTGGTGCTTCATTTGCTGCTTAAAGCCTCTTCCAATCCAGAAGGTGATGCACTGAATGCATTGAAGAACAACTTGCAGGATCCTAACAATGTTCTTCAAAGCTGGGATTCTACCCTTGTCAATCCCTGCACGTGGTTTCATGTTACATGCAATGTTGATAGCAGCGTGACCCGTGTTGATCTTGGAAATGCGGCACTTTCTGGTACACTGGTTTCAAACCTTGGCGATCTCCCAAATTTGCAGTACTTGGAACTTTATAATAATAATATAACAGGTAAAATCCCAGAAGAGCTAGGAAATTTGGTAAACTTGGAGAGTTTGGATCTTTACTTGAACAATATG…	11421599	4	1	6	2	0.968096	1	0.000676365	0.40045	0	0.516696	0.687615	1	0.00800902	0.581684	0	0.149906	1.16963	1	6.11163e-05	1.01499	1	0.00190976	1.461	1	2.05401e-07	1.39844	1	8.50887e-05	1.03323	1	0.000456157	0.19306	0	0.932406	1.39804	1	3.01179e-07	0.531125	0	0.371299	0.469326	0	0.215296
Psat2g004960.1	CDS	CDS	Region of a membrane-bound protein predicted to be embedded in the membrane.	calcium-transporting ATPase	ATGTCTGAAACAAACATTTCTTCCGATGGTGGCAATATAGAACTTGGTGCTAGCTTACTCATTAGTGGTAGCAAATACAACAAGATATGGCGCAAAAGTTTATACGTCGGATTCATGATCTCCTTGAAGAGGCCTACAACTTTTAGTAACAACTATGAAGAATCTACATCATCATTACTATACGATTCATTGCATCATAGTCCTCCTGCTAGAACCTCGTCAGCCAAATCTTTTGTTTCAATTGATGTAGACTCTCATGTCCAAGAGGAGGAGCGAGAAGAAGACGACGTGGTAGAAGAGCATGTTAAGACTGATATTGCTAGAATTGTGAAGGAGAAGGACTTGAAATCTCTTGTTGAACTTGGTGGAGTTGGTAGAGTTTGCCATGTTCTTCATGGT…	11434874	4	1	6	2	1.97752	1	0.00313426	1.31073	0	0.302725	2.54043	1	2.76412e-05	1.48116	0	0.11718	2.72473	1	0.000179607	2.08399	1	0.0196176	3.39154	1	1.15086e-06	2.07438	1	0.0375445	2.17854	1	0.00184093	0.663775	0	0.873889	3.68841	1	1.10053e-07	1.53421	0	0.302098	1.73958	1	0.015097
Psat2g026880.1	CDS	CDS	Hydrophobic region of a signal peptide.	Cold and drought-regulated protein	ATTCATCCTTCCTTCCATTATAAATAGACCACACTCTCTTACTATTATTTTCATCCAATACTACCAAATATCACATTTCAGTTGAGCTTGAGTTGAGTACAATGGATTCCAAAATAGCAATTCTCATCCTTGGCCTAATGGCCATGGTTCTTGTTATTTCCTCAGAGGTTTCAGCTAGGGATTTAACTGAGACTTCAACTAATACCAAAGATGACGTTGTTGAAAAGTCAGATGAATTAAATGATGCCAAATATTACGGTGGAGGTTACAACCATGGTGGCGGCGGAGGTTACAACGGTGGTGGAGGAGGCTACAACCATGGTGGTGGAGGCGGATACAACCATGGAGGTGGTGGTTACAATGGTGGCGGAGGAGGCTACAACCATGGAGGCGGTGGTT…	-	1	3	5	4	0.800862	1	0.0168862	0.924293	1	0.0494651	0.926912	1	0.00185536	1.50843	1	0.000111878	0.600219	0	0.0914937	0.702759	0	0.13233	0.736718	1	0.012193	0.597625	0	0.20631	0.449529	0	0.298961	1.08336	1	0.0493715	0.951968	1	0.00196139	1.36849	1	0.00116244	0.692446	0	0.12848
Psat2g050920.1	CDS	CDS	B3 DOMAIN-CONTAINING TRANSCRIPTION REPRESSOR VAL1	B3 domain-containing	ATGGGGGTTGAAGTTTGCATGAATAGACTGTGTAAGGATGGTTCGAGTGGTGAATGGAAGAAAGGGTGGTCTTTGATGTCCGGTGGATTCGCAAAACTCTGCAACAAGTGCGGACTTGCCTATGAGAATTCAGTTTTCTGTGATGTATTCCACCGTCACGAAGCCGGTTGGAGGGAATGCAGCAATTGCAACAAGCCGATCCACTGTGGATGTATAGTATCAAGGTCTTTGTTCGAGTGCCTTGATTACGGTGGTATAGGCTGTATTAGTTGCATCAAGATTTCCCATTTTTGTCCGGATACTGAAAAATCTAATAGGTTCACTCTATCGACCAAAAACAATGCGAGTGATCGATATGCTGAACGTGCTGGCAAAGGAAACCTTTTGCAGTTGTGTAGA…	11431594	6	0	6	1	3.56756	1	3.26534e-07	1.27974	0	0.389981	4.26591	1	1.18492e-09	2.15424	1	0.0477937	3.32336	1	9.5903e-07	0.623614	0	0.814774	3.36973	1	9.57113e-08	-0.423956	0	0.879767	2.14086	1	0.00085915	-0.178314	0	1	3.11627	1	2.30011e-07	0.798949	0	0.703726	2.19276	1	0.00097148
Psat2g054640.1	CDS	CDS	Region of a membrane-bound protein predicted to be embedded in the membrane.	Exocyst subunit exo70 family protein	TTCATATATTGAAATAGTTTTGGGTCTGTTTCCTCGAAGTTCATTAGAAATAAAAGGATAGCTTCCTAAAGAAAACAAAAAATTGTTCACATCTCTGTATATATATGTCTATGAAAGTAGTTTCAACTCACATAAGAGAGAACATGAAGCATATTATAATCCAAATTCGGAGATGGCTGATGCATATAAAGGTATGGAGAGTTGTGGGCTTCACTTCAGCTGTTGTTGGATTGGTTAGTTATGCTCTCAGTTCTTCCTTCAACCATCTATTTGGAAATTGGAATTTGTGGAAGATAATTCTTTACTGTGTTTTTTGCTTCATCCTCTGCTTCCTGATTTTATTAGCAATGATTTGGAACCACTTGAGAAGTCTCAGGTTCAAAGTTCAATTCGCATTTT…	112421800	6	1	5	1	2.79908	1	0.000498363	2.46851	1	0.0314865	2.83514	1	2.82639e-05	1.60184	0	0.145454	1.83606	1	0.0366621	1.29365	0	0.425115	5.3126	1	2.40262e-05	4.35197	1	0.0216333	2.75841	1	0.000629392	1.64722	0	0.475541	3.54787	1	8.98663e-07	1.90305	0	0.173637	2.06914	1	0.0179858
Psat2g058000.1	CDS	CDS	Unknown	zinc finger CCCH domain-containing protein	TGTCTCTGTTTTTTCATTTTTAAGGTACGGTTCATTTCTCTTGTTCTTGCATGTTGTTTTCACTTCTTCATGATGATGGGTTCTTGAATTTTTGTTTAAAAATGATTCCTTTATTGGTTCCTTTGAAGCTTTAATGTAATGTTCAGAAAAAAAATTGGGTTTGGTTTGTTAGTTAATTAATTCATGGAAGAAAAACAACATATGACAGATCCTGTTGAGGTATTAAGGGAAGATATTTCCATGTGCAGCGGTATGGGGTATGAGAATGAGAATAAAGAAGGGCGGCGTCGGGATGTTTATGATTTGCTTGAATTTTCAGCTGCAGATGATGTGATTGGTTTCAAAGATGCGGTCGAAAACGAGGGTTGTGACGTCGATGAGGTTGGTTTGTGGTATGGA…	11408632	4	1	6	2	0.930031	1	0.000447281	0.448291	0	0.402528	0.883687	1	0.000212517	0.591477	0	0.109815	0.803286	1	0.0024664	0.7176	1	0.027891	1.01559	1	2.57156e-05	0.698399	1	0.0393431	0.55637	0	0.0554143	0.194801	0	0.922586	1.3297	1	1.23723e-07	0.62226	0	0.170573	0.622746	1	0.0462009
Psat2g058520.1	CDS	CDS	Alternative oxidase	Belongs to the alternative oxidase family	ATGAAACACTTTTTAGTAAGGTCAACAACACAAGCTCTGCTCCGCAGAAGTCGGAACTTCTCCACTGCAGCGATCGCTCAGCCAAGACACCACCACGGCGGCGGCACGTATGGAAGCTTCTACTTGCAGAGGATGTCTACTCTGCCAGAGAAAAAGGATCAGCAGCCAGAGGAGAACAAGAACGAGACCAACAATAAGAACAGCAAAGCCGTCGTTTCGAGTTACTGGGGGATCGCTAGGCCTAAGCTTCTCAAGGAAGATGGAACTGAGTGGCCATGGAATTGTTTCATGCCATGGGAAAGTTACAGCTCAGATGTATCCATAGATGTCACAAAGCATCATGTCCCAAAAACATTTACGGACAAGTTTGCTTTCAGATCTGTCAAGTTTCTAAGGGTT…	11410953	5	1	5	2	1.32241	1	2.37436e-05	0.639529	0	0.24902	1.15805	1	3.42464e-05	0.648968	0	0.132279	1.25668	1	5.0697e-05	1.2933	1	0.000142831	1.55196	1	1.02001e-07	1.30363	1	0.000291704	1.17682	1	0.000219904	0.478608	0	0.665257	1.67115	1	2.52135e-08	0.608782	0	0.299339	1.05886	1	0.0023108
Psat2g116000.1	CDS	CDS	Glutathione S-transferase, C-terminal domain	Glutathione S-transferase	ATGGCCACTAATGAGTTGAAGCTTTTGGGTGGTTGGTACAGTCCATTTTCAGTGAGAGTGCAAATCGCCCTTAGCATCAAGGGTTTGGATTATGAGAACATTGTAGAAAACTTGAAGCTCAAAAGTGACTTGCTTCTTCAGTCCAATCCTGTATACAAGAAAATCCCAGTTCTCATTCATGGAGATAAACCCATCTGCGAATCTGCAAACATAGTTGAGTATATTGATGAAGTTTGGAACGAAAATGGTACTCCCTCTATTCTTCCTTCAAATACTTATGATAAAGCCATTGCTAGATTTTGGGTTGCCTACATCGATGACAAGTTCTTCAACTCCATGCGAAATGGTTTATTTGCTCAAGATGAAGACTCAAAGAAGACCTATTTTGAGCAACTAGAA…	11413719	6	0	6	1	-0.839443	-1	0.000405569	-0.280847	0	0.614803	-0.92245	-1	2.30285e-05	-0.336927	0	0.372793	-0.807691	-1	0.000720588	-0.204757	0	0.785046	-1.19426	-1	1.02784e-07	-0.418628	0	0.225592	-0.834021	-1	0.000674522	-0.292781	0	0.79861	-1.18535	-1	1.92249e-07	-0.467829	0	0.30007	-0.820573	-1	0.00135711
Psat2g116840.1	CDS	CDS	Fe(2+) 2-oxoglutarate dioxygenase domain profile.	Belongs to the iron ascorbate-dependent oxidoreductase family	ATGGAAGTAAATAACACAAACCAATTAGAGGAATCCACTGATCTCACTTCAGATAGAAAAGCTGAAGTTAAAGCTTTTGATGATTCAAAAATAGGTGTCAAAGGTTTGGTGGAGTCTGGGGTTTCAAAGATCCCGCGCATTTTTCATACCGGAAAATTAGACATCGGTGAAAACTCTAGTGACTCCAATTTGACTGTTCCCATCGTAGACTTCCAAGACATACACATCAATCCGGCTTCGCGTATAGAGGTAATTGACCAAATTAGAAGTGCTTGCCATGATTGGGGATTTTTTCAGGTGATTAATCATGGAATTCCCATCACTGTCTTGGATGAAATGATTGATGGAATCCGTAGGTTTCACGAACAAGATGCTGATGTGAGAAAAGAGTTTTATACT…	11409009	4	0	6	3	0.971144	1	0.000443874	0.467849	0	0.400794	1.20279	1	2.54225e-06	0.580233	0	0.136974	0.827802	1	0.00292537	0.670693	0	0.0669434	1.23531	1	1.32967e-06	0.753076	1	0.0299717	0.759278	1	0.00889211	0.330182	0	0.814646	1.70532	1	1.54345e-09	0.879126	1	0.0209393	0.664785	1	0.0384232
Psat2g158280.1	CDS	CDS	NAD(P)-binding Rossmann-fold domains	NmrA-like family	GAAAAACAAACCACTACATTAAGATTTTAATATTTAAATAGATAATTAAAGTCTAAAACCAATGCCTCATCCTTCAGTCAATGCCTATACTAAATGATGTGAAAGGCGGAAAGCTATATGATACTCAAAAACCCAACAACCTCAAGGAGTTCACATGTTCCAATCAACTTAATAAAGGTCAATGAATTCTTAGAAGAGACGAATTTTTAGGATACAATATTGAATGAAACCAATGGCCATTGACTAAGGACATTTATGTCAATTTGGGAATGATGCTGTCCTACAAATAGCACCCTCAATCCCTTTGCTCTACACATCCACATCCACAATTAAGTTAATCACAAACTCACAAGTTCTTTTTAATTTCTACTTCAAACTTTTAATCTCTAATCAGGATCA…	11416966	4	1	4	4	1.60523	1	0.00151405	1.08261	0	0.222157	1.25193	1	0.00662926	1.53655	1	0.0180563	1.24326	1	0.0176604	2.26416	1	6.3011e-05	1.24376	1	0.00791658	1.82656	1	0.00259104	1.4667	1	0.00597316	0.814504	0	0.655223	1.84356	1	9.96129e-05	1.33663	0	0.10229	1.18405	1	0.0411013
Psat2g181840.1	CDS	CDS	Region of a membrane-bound protein predicted to be outside the membrane, in the extracellular region.	Thaumatin family	AAATACTTGACTTGTCTTCAATTTCATAACTATTATGAATTTTCAAAAACAAACCACGTTTTTCTTTTTCAACATATCCACACGTTGAACAAATCAACCAAATAATAATAATAATAAGAATTATTAACATTATTATATATAGATAGATATAAAACCTACTTCTCATTCATTTCTCATCAAACACAAAAAATGGCAATCACCATGGAAAAAAGCCTCTTCATCTTCCTTTTCATAGCCATAACCTCCATAGCTTCAACACAAGCAGGAAATTTCAACATCACAAACAAGTGCAACTACACCGTCTGGGCCGCCGCGGTCCCCGGCGGCGGTGTAAAACTCAACACCGGCGAATCATGGAACATGAACATCGCAAACGGCACAAACAACGCAAGAATCTGG…	11436800	4	1	6	2	2.1761	1	0.0113136	1.00536	0	0.649617	2.89038	1	7.17624e-05	0.888685	0	0.595493	2.21058	1	0.00897588	2.45868	1	0.0104902	4.11165	1	2.85058e-07	3.2338	1	0.00129403	2.29987	1	0.00359586	0.685328	0	0.893233	4.11629	1	1.03149e-07	1.77853	0	0.249474	2.06481	0	0.054897
Psat2g186440.1	CDS	CDS	ttLC_FACS_AEE21_like	acyl-activating enzyme 1	ATGGCGATGGAGGGTACTATCCAGTGCGAAGCAAACTACGTTCCTCTCACTCCAATCAGCTTCTTGGAGCGCTCTGCCGTTGTTTACGATAACAACGTCTCAATCTCCTACGGTGATGTCACCTACACATGGTCTCAGACTCATCAACGATGCATCAAACTCGCTTCTTCCATTTCTCAACTCGGCGTTTCTCCTAGTGACGTGGTTGCTGTATTGGCCCCTAATATTCCAGCCATGTATGAATTGCATTTTGGTGTTCCAATGTCGGGGGCTATTCTATGTACACTGAATACTCGTCACGATTCATCCATGGTTTCGGGACTGTTAAAGCATTCTGATGCCAAAGTCCTTTTTGTTGATCATGAGTTACTTGATATTGCTAAGGGAGCACTTCAAATC…	11440944	6	0	6	1	-1.18874	-1	2.93829e-05	-0.690559	0	0.113919	-2.00507	-1	2.56481e-11	-0.798099	-1	0.0264245	-0.941068	-1	0.000809925	-0.254227	0	0.762779	-1.57551	-1	7.12925e-09	-0.28607	0	0.577321	-0.955835	-1	0.000917577	-0.248086	0	0.878589	-1.76237	-1	1.15191e-09	-0.659523	0	0.159719	-0.998689	-1	0.00087322
Psat3g029760.1	CDS	CDS	C-terminal region of a signal peptide.	YLS9-like	GAAGCTCCTTGTCACGCTGATCATTCTTGCCGGTCTCGCAGTCCTTATCTTCTATCTCGTTGTTCAGCCCCGCCCCTTCAAATTCTATGTCACAGAAGCCAACCTAACTAAATTCGACTACACAAACAACACAATACACTACAATATGGTTCTCAATTTCACAGCACGCAACCCAAACAAAAAACTCAGCATCTATTACGACAAAGTTGAGGCTCTAGCGTTCTACGAAGGATCCAGGCTTACTAATAATGTTGATGTGATCACACACATGAACTCGTTTCGCCAATATAAGAAGAGCACTGACCCGATGAGCGTTGTTTTCTCAGGACAAAAACTGATGGTTCTCGACAACGATCAAGTCTCAGAGTTGAACGAAGATAAGAGTGCTGAGGTTTATGA…	25499467	5	2	5	1	2.52992	1	3.4354e-05	1.9324	1	0.0225907	2.59425	1	1.68728e-06	2.03723	1	0.00596803	2.78432	1	1.9734e-05	2.58803	1	0.000312846	1.78658	1	0.00122891	1.06683	0	0.26655	2.11396	1	0.000578827	1.18221	0	0.509899	2.97737	1	3.07682e-07	1.73583	0	0.0828611	1.41639	1	0.0245092
Psat3g063440.1	CDS	CDS	PROTEIN EDS1-RELATED	Lipase (class 3)	ATGTTTGGTTAAGTTCTAACTTATCTCTTCTACCCATCCCTATAGTCTTAGCACCTCTTCGAGCCCTTTATCAGAATCCTATTAGAAAGAGTTTATCAAGTTTTGAATATCTTTCTCAAAAATGTTGTTATGATTGAGTACTTGTATATATTAGTGCCCACGTGATATTTAAAAAAAAATGAGTTTCTTCACCATGATGCTTTAGGAGAGTAAATTACAAGCCATGGTTTGATTGGAGCCCAAAAAAAAGCATATTTGTTATGGAGCCCACTTAGAAGATTGGCATGGACTTTAATTCAGTCATCAACATCAACTAAGTAATTTCACCCATCACCATTCATTCCAATTTCCACACTAATTACCAATTAACTAATCAAACAATTGCAAGCAAACTTCTGT…	11426996	4	1	6	2	1.26004	1	1.20981e-05	0.570146	0	0.262955	1.44567	1	6.69478e-08	0.625145	0	0.109472	1.31327	1	6.25098e-06	0.852236	1	0.0104412	1.56791	1	1.03818e-08	0.897459	1	0.0082817	1.43897	1	1.521e-06	0.31744	0	0.830139	2.06811	1	2.89185e-11	0.490004	0	0.406809	0.818888	1	0.0076679
Psat3g097520.1	CDS	CDS	Region of a membrane-bound protein predicted to be embedded in the membrane.	receptor-like protein kinase At1g67000	ATATAGACAATGATGACTGCAGGAAATCCTTCTCCAAATTCTCGTGCTTTGAATTAAACTTGAAAGTGAAAGTCGAGTTGAATGAATCAACTCATTTTTATCTTTATATCACCAAAACCAATCCTATTATTCACATTTCATACACTATTACTTGTTTGTTCTTACGCAAGAATGAAACCTCTGTTTCATTCATCTTCTTTTTGCTTTTTCTCTTTGTCACTTTTGATGATCTTGATCATAAATATTCCAACATGTCTGTGTGAGGATGATGGATATTACAAAAACTGTAACACGGCTTTTATCTGCGGAGACAACAAACAAGACCTCAGGTATCCGTTTTGGGGAGGAACCAGAGAAAGTTATTGTGGTGGTGTTGCTGATGATATTAATACGATGCTT…	11440978	5	1	6	1	2.04079	1	0.000760495	1.40005	0	0.176073	2.59056	1	4.57768e-06	1.49252	0	0.0873887	2.17604	1	0.000890149	2.27589	1	0.0018357	2.76443	1	5.68148e-06	1.73397	0	0.0524425	1.83166	1	0.00702784	0.739813	0	0.842355	3.62585	1	4.39879e-08	1.75357	0	0.163435	2.23857	1	0.00621922
Psat3g107160.1	CDS	CDS	RL5-like	50S ribosomal protein L5	CCTAAATTTAAATCTTGCCAACTTTCTATTAAAGATGACACTTCATGATTTAAGTTTTAACCCTGAAATCTATTACTCAAGAAACTCAATTCCCTAGTTAATTATATTACTAATATTTAGAGTAATTTCATTGTCCTTACCTTTTTGTATGTACATACAGTTTTGTTTTCGACCCCTTATCTCTAATATTTACCCCCTTATCCTATTAATACAATTTTCTTAAAACTTCGTAAATATGGTTCAAAACAAGGGCGCTTTGTAACACCTACTAAACCCCCTTCCATTTTGCTTCAAACAACGCTATCCATATTTCCTCTCACACTCACCATTGCTCAATCCACAACAATGGCTACAACCCCTTCGCTTCTACACTCTTCCGGCTCCTCTTTTCTCCCTCAA…	11405167	6	0	6	1	-1.09412	-1	1.28509e-05	-0.395311	0	0.423479	-1.48542	-1	1.28981e-09	-0.656323	-1	0.0391019	-1.03841	-1	2.69231e-05	-0.27729	0	0.64336	-1.7229	-1	1.23318e-11	-0.427614	0	0.227782	-0.74934	-1	0.00280584	-0.222776	0	0.873889	-1.38623	-1	9.43291e-09	-0.431014	0	0.385701	-1.10845	-1	2.67346e-05
Psat3g188920.1	CDS	CDS	AKR_AKR13D1	reductase	AAAGGATGGAATGATACATTAGATCTCTTATTTGATATTGTTAACAAAATCAAAAAATACATTTTAAAAATTAGAAAAGGATAATATTAAAAATAAGTTGAGGAGGTAGTCGGCATAGTACACCTTTAATTTTGTCTCACCTTTACATAGTATTATATATATCATAGAAGATTTGTCTGGTATTTCATTCAGAGTAAAAGCAATGTCAAAAGTAGGAAGAATGAAGTTGGGATCTCAGGGAATGGAAGTGTCCTTACAAGGACTTGGTTGCATGAGCATGTCTGCTTTCTATGGTCCTCCTAAGCCTGAATCCGACATGATTGCTCTCATCCATCATGCCATTCAATCTGGTGTCACTTTTCTTGATACTTCTGATGTCTATGGCCCTCACACCAACGA…	11431456	4	1	5	3	1.55393	1	0.0126995	1.9706	1	0.0126258	1.94438	1	0.000384273	2.63527	1	0.000162614	2.0027	1	0.00147272	1.53434	0	0.0703667	2.69895	1	6.23331e-07	0.892805	0	0.352326	1.69506	1	0.0301548	1.77417	0	0.286798	2.88679	1	3.86921e-06	3.39937	1	1.93518e-05	1.22818	1	0.0372604
Psat4g003720.1	CDS	CDS	DOMON_CIL1_like	Auxin-induced in root cultures protein	AAAAAAACTTGTTTTCTGATTAGTGGTAGTACTATTTGATTGTACTAACTATGGTTTCTATGTTTAATGATTCAAAAATTGTACAATTTCCTTTTTACATGTACTTATTTTTTTGACAATTTCCTCTTTACATATAAAATAAGATTTGTATGATTTTTTCTTCACAAATATTAATATTATTATCCCTCCTTTCCGCCCTCATTCCACATCAACAACCAAACCCCACCAACTCTTTATAAATAATTGAATCCTCTTCTCTATCCCTCTCATATTCTATTCAACTATTTACATCCCAACAAGACAAAAACAAAACACAAATTTCTTCTACAGTTTCAAGATCAACCCATTACAGAATCCACACAAAGGAACAACAAGGATCATCAGTTTCATGTCAATGGC…	11437588	4	1	6	2	1.51759	1	1.83306e-05	1.0889	1	0.0242275	1.21358	1	7.55029e-05	0.761903	0	0.10921	0.97643	1	0.00350823	0.789733	0	0.0772306	0.896213	1	0.00232967	0.75657	0	0.0838277	1.37452	1	0.000177114	0.740685	0	0.441	1.57744	1	1.0852e-06	0.667945	0	0.338489	0.879427	1	0.0197257
Psat4g016600.1	CDS	CDS	UNCHARACTERIZED	nuclease HARBI1	AGCCATTGTAGTGTGTTAAACATCTAAAAAAAATTGTTTTTGGTTTATTAGTTAAATGGCTTGTGTTTATTGGGCACTGTCTTTGTTAAATCCCAATAAACAGTGTTGATTTGATTCTCTTAGTTGACAGAACCTTCTGACACATTTCTCTTGTATTTCCATCGTTTTTCGTATTATTCAAACGCGTTGCGTTGAGAAATGAGAACAACCAAAACGAGAAAAATAACACGTTTATTATCTTTTCCCTAAACACTCATCACTGTTCACTATCCCATCCTTCATAGTCATAGTCATAGTCAAACCTACCGCGTGCGTTCACACGCTTCCGTACCTTTCCCTTTCCCTCCTTACTCATATAAACCCATTTCACTTTTTTTCTTCTTCTCAAACTCATCCTAT…	112421114	3	2	5	3	1.1309	1	0.0163464	1.1892	0	0.0828046	1.63402	1	0.000113976	1.75981	1	0.00186424	1.62881	1	0.000662757	1.73987	1	0.00101669	1.32604	1	0.00516589	1.64057	1	0.00796185	1.21578	1	0.0130745	1.55386	1	0.0279699	0.933895	1	0.0257501	0.401268	0	0.78605	0.878536	0	0.123273
Psat4g040120.1	CDS	CDS	PROTEIN P13.9, PUTATIVE-RELATED	Unknown	ATGGCGCACTCTTTGTCTTTTGCTCCTATCTGTTCCTTGAAATCTTCAAACACACCTGGAACTCTTATCGGTAATTCGGTTGCCCGAAAGGCTTTTTTGAAGAAGGACGTTTGTCTGAATTCTAAAGTTAGAAACTTTGAGTCTTTGGAAGTTAAGGCTACAACAGGAGATAGTACTCCAGCTACAAAAGTTAGGAGCATTGTCTGTCCTGATTGTGATGGAAATGGTGCAATATTATGTACTCAATGTGAAGGTGGTGGAGTTAATTTGATTGATCACTATAATGGACGATTTAAAGCTGGTGGATTATGCTGGCTATGCAGAGGTAAAAAGGATATTTTGTGTGGAAGCTGTAATGGAGCTGGCTTTATTGGTGGATTCATGAGCACATTTGATGAA…	11439220	6	0	6	1	-0.960651	-1	4.53119e-05	-0.167332	0	0.824336	-1.27101	-1	1.69975e-08	-0.313773	0	0.404864	-1.07827	-1	6.53319e-06	-0.159857	0	0.857968	-1.73359	-1	2.49459e-12	-0.543254	0	0.0738243	-0.855518	-1	0.000350798	-0.0556901	0	1	-1.41857	-1	1.76711e-09	-0.316482	0	0.562775	-1.03402	-1	3.47719e-05
Psat4g163000.1	CDS	CDS	EF-hand calcium-binding domain.	calcium-binding protein	GGTTAATTAAGTTAAACGCATGATTAATTCAATTGATATTACAAAATATTAATTGATATAGTTAAATTAATTATAATTTTAATTATAAATTAAATTAATCAATTATTTAACTAACTTAATCACATTTTCACACCTAATTAACTAAGGATCGTAATGGTATAAAAAAAAAAAGAGGACTTTTAGTTCTTCCCCTCATATTGACAAAAAAGACTTTTACTAACTCCCCCCAAAAGCTACGGTGAGAGTGATTCCAAGAAGCATAGGACTTTTACATCTATATAAAAGCCCCATTTTTCCTAACGAAATCACTCATTAAATTCCCATTACTTTATAATATACATCTCTTCCAAAGTCATTTTCTTCATCCACCCTTCTTCCCACGTTTACCAACTACAACAA…	11439861	3	2	6	2	1.46321	1	3.98407e-05	1.06892	1	0.0309979	1.91211	1	1.79526e-08	1.17023	1	0.00734725	1.51578	1	2.69231e-05	1.00222	1	0.0215799	1.53825	1	2.6981e-06	0.858031	0	0.0667469	1.12982	1	0.00193403	0.379018	0	0.842355	2.07435	1	5.21002e-09	0.610979	0	0.414221	0.761801	0	0.0642376
Psat4g168720.1	CDS	CDS	Plant lipoxygenase signature	Plant lipoxygenase may be involved in a number of diverse aspects of plant physiology including growth and development, pest resistance, and senescence or responses to wounding	TCTCCCGTGAATCCATCTAAATTAATTTCAATTAATGAGTAAAAAAAATGCAAGGTCGCAATAATGCTAGTTATTATGCCTATTATACATAAAATAAAATGAGTCAACTATTAAAATCAATTTTTTACTTTGACTAAAACTAAAAATGATATGCATAAACATAAACACGAAAAAAAAACGTGTGGACGGTGAAGAATATTCATGATTCATATTTTGCCACCTTTTATTTAATCTACTTTTCTTGTGTCCTCTCTCTTTTTTTGATGCATAAGTTCAATTTATCTCTCTATATATTTAATACAATTCTAAGCCAGCTAACATTAAAACCGACACGAGCACTAACCATTTCTCACTGTTCCACTTTCTTCATTCCTCAAAACCTCAAACATAGTGAACAAA…	11430427	4	2	4	3	0.63661	1	0.00133664	0.499581	0	0.104159	0.588684	1	0.00104353	0.460214	0	0.0940362	0.681222	1	0.00067105	0.883793	1	6.3011e-05	0.75729	1	3.16125e-05	0.918414	1	8.50887e-05	0.973406	1	4.05691e-06	0.569859	0	0.151386	1.16827	1	5.24902e-09	0.731141	1	0.00519133	0.620835	1	0.00492473
Psat4g201520.1	CDS	CDS	C2 domain profile.	BON1-associated protein 2-like	ATGGGTTTAACCTCACGCACACTAGAAATCACAGTTATATCAGGTGAAAACATTCATGTAACCGAGGACGCATATGTTGTCGTTCGAGGTGAGTCTCTTGATTGTTACACGACAAAAACTGTGAAAGATAACAAATCGAGTTTTCTTTCATGGGATGAGATGTTTTTGTTGGACATGCCATTGCATGCAAGGTCAATCACGTTTGAAGTGCAATGCAAGAGATTCAAAAGTGTTCGGCCTATTGGAGTGGCGAGAATCGCGGTTGCGGACTTTCTCAACGGCGTCGAATCGGAAAACTGGAAGAAAAATGGAGTTATTCATTTTGGTGTGAGGGTGGTTGTGCCGGAGAAAATTTCAGTTACGGTGGCGGAAAAGGAAACTGTGGTGAATGGAAAGAGT…	25502312	4	1	5	3	4.97109	1	0.000206699	4.19166	1	0.0394885	4.59101	1	1.56878e-05	3.53085	1	0.0298299	3.47609	1	0.00323853	2.30164	0	0.282438	3.81355	1	0.00474068	3.15838	0	0.165849	4.4783	1	0.000278589	0.598058	0	1	4.95273	1	5.35336e-05	3.58136	0	0.173637	2.55458	1	0.0390148
Psat4g215000.1	CDS	CDS	Unknown	SANT SWI3, ADA2, N-CoR and TFIIIB'' DNA-binding domains	ATGGGAAGAGCTCCATGCTGTGCCAAAGTTGGATTGCACAAAGGTCCATGGACTACTAAAGAAGATGCATTGCTCACCAAATATGTTCAAGCTCATGGTGAAGGCCAATGGAAATCACTTCCCAAAAAAGCTGGACTTCTTAGATGTGGAAAAAGTTGTAGACTTAGATGGATGAATTATCTTCGACCGGATATAAAAAGAGGAAACATAACTCAAGAAGAAGATGATCTCATAATAAGATTACATTCTCTTATTGGAAATAAATGGTCACTTATAGCAGGAAGATTACCGGGAAGAACAGATAACGAAATAAAGAATTACTGGAACACGCATCTTCTCAAAAAGATCCAAAGAAATGAACAAACATGTAATGTTACAGAACATGAAGAACAAGAACAA…	25500654	4	1	6	2	1.8617	1	0.0189819	1.39371	0	0.357087	2.59455	1	0.00018361	1.23863	0	0.326753	1.97703	1	0.00991485	2.32378	1	0.00643853	2.63458	1	9.5373e-05	2.34907	1	0.00919021	1.76121	1	0.0167195	1.16695	0	0.629743	2.3191	1	0.000191093	1.39698	0	0.29435	1.97889	1	0.0210006
Psat4g224360.1	CDS	CDS	rplD_bact: 50S ribosomal protein uL4	50S ribosomal protein L4	TAAAATCTCTTTTAGAGTTCATCAAAGTTAATACATACATGTTTTATTTTCACAATTAAGTGGCCTGTGGTGGCCATTATTATAAATCAAAATGGACATTTTGTGAAAGCATTCATATGTAAGCTATACTTTCATATTTCACCTCTATCCTCTTCTACAGGAGATCATCTATGCATGTTATGTAATGTGGTATAACTTTTTTTAATACCTTCAATTTAAATTATTTTATTCCCACAAAAAGTTAATTTCAAAATAACATAAATAATTTTTTGTTTGAGAAAAAGAAAATAGAAAGCAGCAAAAAAACCTTACCAAAACCAATCAAATTTGAAGGGATAGGATAGAATAGAAGAAGATACAACACAAGCAGAGAAAGCAAATTCTCAGTTTTTTTTTCCA…	-	6	0	6	1	-1.23205	-1	1.01759e-06	-0.360823	0	0.465782	-1.70692	-1	1.59781e-11	-0.589812	0	0.0632592	-1.29482	-1	3.01298e-07	-0.32431	0	0.504788	-1.92457	-1	1.9136e-13	-0.548279	0	0.0763434	-0.865418	-1	0.000387844	-0.0855678	0	1	-1.42227	-1	2.49291e-09	-0.373033	0	0.469137	-0.97428	-1	0.000116461
Psat5g001240.1	CDS	CDS	C-terminal region of a signal peptide.	Belongs to the universal ribosomal protein uL3 family	TATGAGTAGAGGAAAGGCCCAAAATAAAATGAAGTCGGGTCGGGTTGTAACACAAATACTGTAAAATGAAATCCGTAATCCATAGGCGAAAGAAGATAAGACTCGTTTTTAAAGCATTGTTGTCTATGGCTCTCTCTCTTTTCACATAACAACTTAACTAACCATTGACACTTAGAGCATCCATCCATCATGTCGCTCGCTTCCATTTCTTCGGCATTCTCCTCATTCTCAATTTCATTACCCTCCTCCTCCCGTTCTACTTCACTTTCATTCTCAACTTCAATTTCCAAGAATCCCTCTTCTCAATTCCTCAAATTGCAGCAACATGATAGACCAAAAAGACGAGTGGTTGTCATGAGTATGGAGGCTGGCGTTGGAGTCATGGCTACCAAACTCGGA…	11419287	6	0	6	1	-1.28913	-1	3.5713e-06	-0.472179	0	0.346845	-1.78862	-1	7.87552e-11	-0.724097	-1	0.0315444	-1.20663	-1	7.73196e-06	-0.337225	0	0.551065	-1.90338	-1	7.09568e-12	-0.518965	0	0.157004	-0.893318	-1	0.000918212	-0.339179	0	0.775451	-1.48218	-1	1.18913e-08	-0.476148	0	0.367342	-1.23772	-1	1.59247e-05
Psat5g020240.1	CDS	CDS	2g34	Glyco_18	AACTTAATACATTTACACTTTTCAATAACTCTTAGATGAAAAATTACTTATATTTAATTTTAACATTTTTATTTTTAAATTAACAAATTGTTAACCGTTTTATATTATATTTAATAGATTACCAGAGTTCTCCAACTTCTTTAACCTTTAACTCTCAATTAGTTCAAATCAGTTAGTTAAACTACCCCTCTCTCACCCTCTTTAATTTATTTTTTTCTTTGGTGTCTTATGGATAAATTACCGACAATTCATCAATGAATAATCTAGACACGACTACATTAAATACATCAATCAAGACAAGAGTGAACAAAATGTGCTGTTATATAAGGTAGGAGTAAGGTTGTAGGAGATAACTTATTGAACAAGCAAGAGAGAAGAGTCAACAAAATGTGCTGTTAT…	25490140	4	1	6	2	0.66795	0	0.189298	-0.0343774	0	1	0.8636	1	0.0346416	0.0290278	0	0.999983	1.48028	1	0.0031841	1.4296	1	0.0169538	1.59913	1	0.000385389	1.42812	1	0.0215311	2.10476	1	3.32583e-05	0.408676	0	0.902253	2.83854	1	8.66337e-09	1.17588	0	0.173842	1.51979	1	0.0065776
Psat5g118160.1	CDS	CDS	Ribonuclease Inhibitor	Leucine-rich repeat receptor-like serine threonine tyrosine-protein kinase	AAAAAAGAGACCAATCAAAATTAATATTAAAATGCTAAAAACTTCTAAAATGGTGTAAGAAAATTCAAAGCTGAAAGAAGACTGAGTACAAAGTCTGTGAGTAGTCCACACGTTTTATGCCTATAAAAAATAAACAAAAACAACTCAAACAACGATCAAGAACAAAGATTTCAGAAGATCCATTTCCACTTCTAATTTCCAAACAGAAACACCAAAACACTTATAGCCTCAATGGCTAAAAACAACACTATACACCAAATCCTATTACTCTTCTCATTCCTCTCTCTTCTTTTTTCCATTCATGCCAAACTTCACCTCCACCCTTCCGACGCAAAAGCCCTCACAACTCTCCAAAACAACCTCGGACTCAAAACCAACACCACCAACCACCCGTGTAAC…	25489526	5	1	5	2	1.58642	1	0.000320226	0.727159	0	0.412093	1.73007	1	2.17283e-05	1.08525	0	0.0705723	1.77115	1	9.18772e-05	1.38706	1	0.00795729	1.51101	1	0.000222986	1.41607	1	0.00955378	1.92007	1	3.34477e-05	0.435404	0	0.855428	2.14033	1	4.25059e-07	0.601017	0	0.564819	1.01155	1	0.0462705
Psat5g146400.1	CDS	CDS	Prokaryotic ribosomal protein L17	Belongs to the bacterial ribosomal protein bL17 family	GGGAAGTGTGAGAAGCAAACAAAGAAGGTGTGAATAGTAAGTATGAACGAATTTCCCTGAGCTATTAGTCTTTTCTATTGTAAAACGGCCCAATTTGAAATTTCCGCTACTCTATCTCTCTCCAATCTCTATCCACTTTTCTTTTATCCAGTAAAACCGAAGCACTGGTTCTGGAGTTGCAGTTCTTCCTCAAGCAAGAATGGCGAACGTGGCAGTTATGGCTACCACCACTAACAACACCACCTCCACCAGCCGCTGGAACATGTCTTCTCTCCGCTCCGCCTTACCTTCCATTACTCCTCCTTCCGCTTCATTGCTGCGCTTCACCGCATTTCCTCCTCCTTCTTCAGCGACACTCCGAATTTCGAAAATCAAATCCAAATCCCCACTTCCTCCAAT…	25489166	6	0	6	1	-1.23741	-1	9.45596e-07	-0.471516	0	0.272476	-1.39043	-1	2.68604e-09	-0.626354	-1	0.0412893	-1.24966	-1	6.46333e-07	-0.303506	0	0.549912	-1.77181	-1	1.79485e-12	-0.551422	0	0.0723183	-0.789422	-1	0.00103354	-0.261141	0	0.830139	-1.29907	-1	1.72814e-08	-0.513948	0	0.220438	-0.980431	-1	0.000101485
Psat5g176800.1	CDS	CDS	Unknown	Unknown	CTTAGCAATTAGGAACTGAATACTCTTTTTTTTTCAAACGAAACAGTTGAAAACATTTATGTTGATCCAACGCGTCATTGCATGGTTAAGAAGTTGTTCTTAATTTAAAGCGTTCTCATACTGATTCTAAAGTTCTTAACCTTGCCATTGGCATTTGCTACTATATAAACCCTAGTTTCACTTCTCTTTCTCCATACAAAATAACTTCAAGTTTTTTAAGTTTCTAGCCAAAAGCACAAGATGGCTTCAAGTTCTAGGGCTTTTCTTTTTGTGCTTCTTGGTGCTCTTGTTTGTAATAGCATTGATGCAAGGAAGCTTCGGAGTGATAAAGGTTTAAGGGATGAAAAGAATTTTTATCATCCAGGGTTCGGTGGAGGTGCAGGAGGTGGTGGTGGTTTT…	-	3	4	1	5	0.431111	0	0.413549	0.393089	0	0.708865	0.02136	0	1	0.670491	0	0.277355	0.953885	1	0.0313662	1.63132	1	0.000508031	0.390552	0	0.40517	1.66017	1	0.00118758	0.861399	0	0.0750359	1.53546	1	0.0140856	0.757077	0	0.081823	1.39442	1	0.0240815	1.49967	1	0.00183537
Psat5g251880.1	CDS	CDS	Region of a membrane-bound protein predicted to be outside the membrane, in the extracellular region.	NDR1-like	CTCCTTTTAACCGGACTTAAATTATCTTTGTACTAAAGTTTAAATTACCTTCTTTTTTTTATACAAATTACACTCTTCTTTTAACCGGACTTATCTTACTATATTATGAATTACACTCTCTTTACCTGATAAATACCAAAGAATTTAAAGAAAAAAAATAAAAATAATAAAATTGGGATCACACGGCAATAATGGCTACGTACATGTTGAGCTTGCATTACTCTGATTTAACCTACTAGTAGCATTAATATCCAGACAGAACTTTCTTTTTAACATTTTTCAATTTCAATCATAATATAAGACATAAAAATGAAAATGCACGTTCAAGTAAATGACGCATGAAAAACATGGAAACTTCCTAGTTCACATCCCAAAACCACAGATAAAACTAACCAACCC…	11410692	5	1	5	2	1.51244	1	7.71438e-05	0.60569	0	0.459187	1.45444	1	2.16899e-05	0.863786	0	0.102826	1.66282	1	3.26908e-05	1.13525	1	0.0193583	1.09635	1	0.00252687	0.762534	0	0.195227	1.67976	1	3.84995e-05	0.488805	0	0.810656	2.21961	1	2.16077e-08	0.754161	0	0.397735	1.16441	1	0.00578373
Psat5g268920.1	CDS	CDS	COUMAROYL-COA:ANTHOCYANIDIN 3-O-GLUCOSIDE-6''-O-COUMAROYLTRANSFERASE 1-RELATED	Anthocyanin	ATGATGAAGTTGATAGAAGAGAGTCGAGTTTCACCACCACCCAATTCACTTCCATCGCCAACCACTCTCCCTCTCACTTTCTTCGACGTTTCATGGTTTTACTGCCTACCACCAGTTCAACGCATCTTCTTCTACGACTTTCCTCATCCAACACACCACTTCCTTCAAACAACACTTCCCATTCTCAAACACTCTCTTTCTCTCACCCTCCAACACTTCTTCCCCTTTTCCTCCAATCTCATCATCCCTCCAGATTCCCATGACGCCCCTTACATACGCTACCTCCACGGCGACTCTCTCTCCTTCACCGTCTCTGAATCCTCCGCAAGCTTCAACATCCTCGTATCTGATTCACAAGACGCTCAAAACTGGCACCCTCTTGTTCCTAACTTGCCTTCA…	25487570	4	1	6	2	3.44954	1	0.00089663	3.10074	1	0.0399723	3.97859	1	1.31375e-05	3.45626	1	0.00651491	4.31629	0	0.106374	5.24198	0	0.0632415	3.79038	1	0.0113507	3.13753	0	0.230743	3.21778	1	0.00134131	1.61235	0	0.714938	5.32008	1	2.97742e-07	3.32994	0	0.0821005	2.28127	0	0.0519272
Psat5g299400.1	CDS	CDS	Unknown	Aux IAA proteins are short-lived transcriptional factors that function as repressors of early auxin response genes at low auxin concentrations	ATTGATTAAACGTTGAAATAAGGTTCATTCTCTCACTGCAATATTGAGAATCCAATCAACCATATTAAAAAAAATAGATAAGTCATATTCATTTCGTCACTTCAATTTATCTACAAACTCTTAAAATTAAGTGAATAATAACAATCTAACGGTAAGGATCCGATAGACTTCGTAGCTAAGGTTTATGATTTAGAAGCTAAAGTAATAGTTGATATAGATGGATACTATTATTTTCTTCACATTTTTAATCAATTACAACCGTTTCTCCATTCATAAAGGTAATAAACATGAGGCTAAAAAGAAAAACAAAAGAGGGGGCAGAGAAGAAGAGCGATGATGAAACGAGAATGGAGAAACACACACGTGGAAGAATCATAGCCGCTCTTTAAAACATGCCAC…	-	5	1	6	1	1.38483	1	0.000339785	0.406335	0	0.691163	2.07353	1	5.08061e-08	1.0492	0	0.0542321	1.56438	1	5.95876e-05	1.20474	1	0.00746353	2.20354	1	8.42463e-09	1.54617	1	0.00085361	1.02046	1	0.0110682	0.354093	0	0.873937	2.11253	1	2.20312e-08	0.821132	0	0.262012	1.15201	1	0.00660597
Psat5g299840.1	CDS	CDS	Region of a membrane-bound protein predicted to be outside the membrane, in the cytoplasm.	Belongs to the ABC transporter superfamily. ABCG family. PDR (TC 3.A.1.205) subfamily	ATGGAAGGGGATATATACAGAGCAACCAACAGTTTACGTGCTCGAAGTTCAACACTATGGAGAAACAGTGGCGTTGAGGTTTTCTCTAAATCATCTCGTGAAGAAGATGATGAAGAAGCTCTTAAATGGGCTGCACTTGAAAAACTACCTACTTACAACCGTTTGAGAAAAGGTCTCTTAACCGCTTCTCATGGAGTTGCCAATGAAGTTGATGTTACTGGTATTGGATTTCAAGAGAAGCAGAAGCTTTTGGAGAGGCTGGTTAAGGTTGCTGAAGAGGATAATGAAAGGTTTCTCTTGAAGGTCAAGGAAAGAGTTGATAGAGTTGGACTTGATATTCCCACAATTGAAGTTCGATATCAGAACTTGAAAATTGATGCTGAAGCTTTTGCGGGAGGG…	120575725	4	1	6	2	1.02847	1	0.000232996	0.370121	0	0.546552	0.907811	1	0.000336563	0.381009	0	0.397333	0.850259	1	0.00251243	0.783659	1	0.022112	1.0817	1	1.92762e-05	0.898761	1	0.00683604	0.856011	1	0.00292479	0.304677	0	0.835215	1.27699	1	1.14573e-06	0.403356	0	0.525345	0.538653	0	0.115772
Psat6g002480.1	CDS	CDS	DUF668 FAMILY PROTEIN	Protein of unknown function (DUF668)	ATGGATGTGGGATTTCGATTTTTCCCGACGATTATGGGATCGGTTTGTTCGGCTGGTAAAGCCGAGAGTAATAAAAATGGTGAGAGTGAAGTTTCTGGTGTTGGGAATCTTAACAGGTTAAAGAGCTTTGTAAACAGAAAGGGAAATTGTTATTCAAATTCAAAGAAGTCGAACTCTGGATTTTCTACTGAATTCAAACTAGTTGATGATGATACAAATCTCAAATTAACAAGGAGAAAACAGGTCTCCCAAAGAGGGTCCTTGCTAGGAAGAGCTAGTGAGAAGGCAGTGGAAGTTTTGGACACTCTGGGAAGTAGTTTGCCAAAGTTAAGCACCAGTGATGGTTTTATAACTGGCATGGTTCCTAAAAGGAATAAAATATCTATGTTGGCATTTGAA…	11414589	4	1	6	2	2.36616	1	7.95956e-06	1.06247	0	0.266376	2.25254	1	1.35582e-06	1.11292	0	0.118644	2.06726	1	7.02463e-05	1.65762	1	0.00534392	2.96001	1	1.89232e-08	2.09146	1	0.00129403	1.82424	1	0.000454796	0.669142	0	0.788549	2.75055	1	2.71276e-08	0.922469	0	0.397349	1.28481	1	0.0219547
Psat6g104760.1	CDS	CDS	Aldo-keto reductase signature	Aldo/keto reductase family	ATATACAGAAACCCCTAAATTTTTCCCCTAATTCAATTACGAAAACATGCAAATAATACTGACCTGTATTCGAAACTCCGTCTTCAATCCTTCACTTCCTTGATTTTTCCAGATTGTGCTCCTTCAATCATTTCTTCGAAATCGTTCCTTCGAAATTGCCTTCGTGTATCTCCAGCTTAGGGTTTCTTCGTTTTGAACAACAATAAAACGTTATGGTTGCTATATTGAGCCCCATATCCTCTTTATCAAGTTAACATGCCACTTAGAAGCTATTTTCTAATTTTGACTAACGTCCACTAACGAAAGGACAAACGTGACAATGTTTCAAAAATTAAAGGACCAAGGTGACACGAAAAAAATTTCAACCCAAAATATAGTTAAGAGATCAAAAATATATTT…	11424945	6	0	6	1	-1.16926	-1	4.7707e-06	-0.315753	0	0.549448	-1.70784	-1	2.93721e-11	-0.630023	-1	0.0472476	-1.0829	-1	1.42698e-05	-0.116926	0	0.934398	-1.73376	-1	1.42459e-11	-0.373875	0	0.306746	-0.690447	-1	0.00548361	-0.215985	0	0.873937	-1.33137	-1	1.65131e-08	-0.404375	0	0.415019	-1.27372	-1	2.81308e-06
Psat6g114960.1	CDS	CDS	Ribosomal protein S16	Ribosomal protein S16	AGAGATAAGAGAAAACACGGTATAAGATAAGAAGATTGAGAGGGAACGGTAACAGTTTACGCATAAAGGGATAGACAGCAGCGAACCATTGTACAAGAAAAAACTACCTTCGGAAGACAGGTGAAAATGGTGGTGAGTATTCGATTGGCCAGACACGGTTGCACACACAACCCATTCTATAGGGTTGTTGTTGCTGATAGCAGATGTGCAAGAGATGGCAAGAACATTGAGGTTGTAGGTTACTACAATCCTATTGCAGCTAAAGATGATGAGAAAAGAGTGAGTATCAAACTTGAAAGAGTGAAGTACTGGCTTTCTGTTGGTGCTCAACCCTCAGAGCCTGTGGAGAGTCTTTTATTTCGAGCTGGTTTACAAGTGAAACGTAAAGGTGGTAAATAT…	25484461	6	0	6	1	-1.05886	-1	4.06825e-06	-0.303571	0	0.516402	-1.41469	-1	2.3034e-10	-0.51206	0	0.0879084	-1.03112	-1	4.76423e-06	-0.206713	0	0.744396	-1.49663	-1	2.33807e-11	-0.43919	0	0.148306	-0.796104	-1	0.000394233	-0.211074	0	0.86336	-1.34412	-1	1.40487e-09	-0.388822	0	0.379903	-0.932432	-1	6.71816e-05
Psat6g115320.1	CDS	CDS	SignalP-TM	Belongs to the peptidase A1 family	ATGTCTCTCTCACCTAAACTCTTCATCTTTTTATCTTTCCTCTCTTTCATCATCTCCATCTCCATAGCTCAAGCCTCTTTCAAACCAAAAGCACTCGTTCTCCCCATCACCAAAGACACTTCATCCTCAACACCTCAATACACAACCCAAATCAAACAAAGAACACCACTTGTCCCAACCAAACTAACTCTTGATCTTGGTGGTGGCTACTTTTGGGTCAACTGTGAAAAAACTAACCATGTCTCATCCACCTCAAAACCAGCCCTTTGCACCTCATCTCAGTGCTCCCTCTTCGGTTCACACGGTTGCAGTAGTGAAAAAATCTGCGGCCGTTCACCAACCAACACAGTAACAGGCGTGTCAACATACGGTGACATTCATTCAGATATCGTTTCAATC…	11408499	4	1	6	2	1.58488	1	8.01525e-05	0.802158	0	0.285958	1.41587	1	6.83254e-05	0.898689	0	0.102034	1.47958	1	0.000215887	1.4745	1	0.000925272	1.76125	1	2.21198e-06	1.12658	1	0.0267923	1.11675	1	0.00754589	0.25838	0	0.943028	1.93365	1	3.79001e-07	0.406238	0	0.740806	1.12332	1	0.01247
Psat6g125800.1	CDS	CDS	EUKARYOTIC ASPARTYL PROTEASE FAMILY PROTEIN	Belongs to the peptidase A1 family	ACCAATTTTATTTTGATATAAAAGTCAGTGTTCAGCGCCGTCAAGCGGTGGCACAGAGAAACGTGGAAACTTGTTTTTGACTTTCAGCGCCATATCAAATAAAAACTGGCAACTCAAAATGCATAAATAGAGCTGCCTCTGCAACATCCTCTCCAACTCATCGATACCCATGGCTTATTCCAATTTCCAACACTCCATTATCCTCCTCCTATTACTTTTCATTTTACCCACTTTCTCTCAGCAATCTTTCAGACCAAAAGCCCTCGTTCTCCCCGTCACAAAAGATGGCGAAACAACTCTCCAATACACAACTCAAATCAACCAAAGAACCCCACTAGTCCCACTAAACCTCGTCGTCGATCTCGGCGGCCAGTTCCTCTGGGTCGACTGTCAAAACAA…	11425066	3	2	5	3	1.85571	1	0.00106754	1.92242	1	0.00871536	1.5288	1	0.00196495	1.09301	0	0.163363	1.79893	1	0.00103776	2.36855	1	6.69375e-05	1.952	1	6.42431e-05	2.04197	1	0.0011206	0.77337	0	0.217715	0.85015	0	0.619571	1.56608	1	0.000739744	1.31388	0	0.10362	1.7364	1	0.00548152
Psat6g154120.1	CDS	CDS	OS06G0632400 PROTEIN	Encoded by	AGACAACAACTTATAGCAAATAAACATAGCCGTTAATCATAATGGGAGCTGGTTTTTTCTCTATTTTCGAATGCTTCACATCTAAGAATAAACATAGAGCAGGTTACTATGATTATGATTTAGGGCGCAGGACTTGGCCTAGCGATGAAGACAAAGGTAACTGGGGAGTTGCTGAGCCCAATATTAATAGAAGAGCTGAAGATTTCATTCGCAAATATAAGAATCGTGTTTCAGAATCCGAACGCTATCAAGTTGATCCTGCTGCTTAGAATGCATAATATCAGTCCCTTAAAAAAACGCATAATATAAGTCTTAATAACATATGTATATATATCATTGCATGGTTCGGTTGACTTATATTTATAATATAGTACTTTGTTCATCCTTCTTACTGTACTT…	-	6	0	6	1	1.75574	1	0.000191351	-0.105519	0	1	2.18621	1	6.81247e-07	-0.218501	0	0.904348	2.71823	1	3.01298e-07	-0.334194	0	0.901725	1.7351	1	0.000123384	-1.82658	-1	0.025247	2.75898	1	3.03919e-07	1.21984	0	0.343408	2.79173	1	4.61756e-09	-0.00730974	0	1	2.81923	1	6.81842e-06
Psat6g169320.1	CDS	CDS	ARYLACETAMIDE DEACETYLASE	Gibberellin receptor	ATTTAATTAATAAATATATTTTACGTGGGACCCATTTGAACAGTTTAATTCGGCCGCCAGCTTTGTCGTCTCTCTTGTCTCCGTTTACATCTTCCTTCCCTCCGTCGTTTGACTACTCCTTTCTCTCTCTACACCTCTCTCTGTCTTTCTCTCTCCTCAAACCTCTCTTTCTTATCTCTCTCATTTCTCTCATTCATTCATTCATATCATACCTCATCATATATGTCAATGAATCAATCAATGTGATCGATCTTTCTCACTCTTTCTCTCTTTCTTTTTCACCTTCTTTTCTTCTTCTTAAACCGACAAATCAACCTTACCCTCTTTCTTCACTTCTTTTTGTTTTTCTAACCCCTAATATTTGTTATGTGGCGCCATAAAGGTTCGGTTATGGCTATT…	11416837	4	1	5	3	0.806698	1	0.000281368	0.666248	1	0.0355436	1.0716	1	2.91156e-07	0.740349	1	0.00734725	0.607914	1	0.00696802	0.465692	0	0.152089	1.13775	1	5.44383e-08	0.354838	0	0.288725	0.46864	0	0.055966	0.386762	0	0.580687	1.17904	1	4.29654e-08	0.706142	1	0.0195011	0.591612	1	0.0171158
Psat6g172920.1	CDS	CDS	Protein of unknown function, DUF594	Domain of unknown function (DUF4220)	ATTTTCTACATGTACTATCAATATCTACTATTTAGCATTTTTATTATTGGCATGACGAACGATGCGGAGATATTTGTGGTTGATTGGTGGCTGTATATTATTGACCAGAATTGCTACTTGATAAAACACGTCTTTCCTACTAACAAGACAGTCCCACAAATCAAATGGACATAGTTTTGTTTATTATACATACATGTACTGCTACAAGGTAAGTAAAACATCTCTCTCCTTTAGTTATATGCTCAATTTGGTTTGTTTGGCATTTTTCTATCAATACATTCAATACAAAATTTTAAAAGGTGTGAGCGCAGAATAGTAATCAAAAGTTGAAGCACAGAAGCAAGCAATGTTACTAGCAGTTGTTGCCACTGCCAGCCTGATGATATATTCAAGAGAAAC…	25484816	3	1	6	3	0.952133	1	0.00747307	0.466617	0	0.552941	1.24711	1	8.29381e-05	0.740259	0	0.133637	0.965736	1	0.00758214	1.06737	1	0.0104096	1.42681	1	1.41664e-05	1.23761	1	0.00350905	1.19804	1	0.00154464	0.708364	0	0.496116	1.54095	1	3.5528e-06	0.662857	0	0.371544	0.827091	0	0.0535735
Psat6g187000.1	CDS	CDS	Region of a membrane-bound protein predicted to be outside the membrane, in the cytoplasm.	ABC transporter G family member	AAGAAATGAAAAGCAAAGAAAGAAAAGAAAGTGGATACTTTTCCATTCCATGAACCAATTTAACCAAGCGGCTAGATGCATATACATGATTGCCACGTAGCAACCCCTGAAATGGAGCTTCCACATTGACATGTGGCAGTTTTATGGGTTCTGATCCCTCCATAAATACCCCATTGTATTCCTATCCCTTGTTCCTCTCACTTCATTCATTCACTACTCACACTTCCTCTTCTTTTTCTCTATTCTACACCCTTCAATTCCTAGTATCATTTCTTCAACTTAGCAAAAAAAGTAATAATGCCAACAACACCATCAACAACATCAACGTTTGATGGCCTAGAAACTCCAAACGCAAACTCATCCAACACTCATGCTTCTCCCAAACAAAGCCCCCGAGAA…	25484977	6	0	6	1	1.06865	1	5.93449e-05	0.272205	0	0.691845	1.45921	1	1.12472e-08	0.378754	0	0.372608	0.924867	1	0.000512791	-0.132324	0	0.933309	1.60778	1	1.47187e-09	-0.027192	0	1	1.0256	1	0.000281994	0.47124	0	0.602982	1.45231	1	4.299e-08	0.704029	0	0.10916	0.835714	1	0.00475753
Psat6g196040.1	CDS	CDS	consensus disorder prediction	Heavy-metal-associated domain	ATGAAGAAAGTAGTGTTAAAGTTGGAGATACATGAAGACAAAATCAAGCAAAAAGCTATGAGAGCTGTCTCTGGCATTTCAGGGGTTGAATCTGTTTCAATGGACATGAAAGACAAGAAACTAACCTTTATTGGAGATGTTGATGCAGTAAAATCTATATGTGCAAAAATTCAAATATTTGGAGTACATTACATGTTTCCTCAAAGAATTCAAGCTTCTCCAAAGATAACGCCAACGACAATCAAGGCAGGGGAAAAAGCATATGGCTATCAAGGAACTTCATGCTCTGCAGTCATTATAGAAAAAAAAAAAAAAGCTCACACAGTTGAAAACTATTATTTCAAGCATGAATTTCCCCTAGGGTACAAGACAAGAGGCCAACTCCATCAAGATTCCAAA…	120575727	4	1	6	2	2.42456	1	1.33614e-05	1.40906	0	0.0929669	2.32301	1	2.64427e-06	1.3024	0	0.0804052	2.58917	1	6.53319e-06	2.00372	1	0.00165439	2.51062	1	3.2179e-06	1.95379	1	0.00577559	2.23132	1	0.00016708	1.04152	0	0.591607	2.80031	1	2.12288e-07	1.23804	0	0.263892	1.34595	1	0.0212861
Psat6g197760.1	CDS	CDS	SignalP-noTM	PAR1 protein	TGAAATACAGTAAAACATGATTACACAATTTTCACAAGAAAAAAGACTAAGAAAAAAAGGAGAGCATGTTTGAATTATGTATATTTATCGATAATTTGAAAAGTCCGCATCTACTACTTTTTCTTTCTTGTGTCATCATTTCCACAGAAAAACCACTATAAATGCACTAACCATAAACCTACATTAACTACATTCCTCCAAACACAAACTTAAATAAATTTCCAACCAGTTTGGTCCCTAGCTTTTAGCCATGACCTCTAAATATATCTCAAGAAGTTTGGTTATAGTCTCCCTTCTAATATCTCTGGTCCTACCATTCACTCTTGGAGGGATAGAATGTGAGAATCTAAGCACAGAAACATGTTCATTTGCTGTTTCATCTAGCAGCAAAAGATGCGT…	11421575	4	1	6	2	2.07118	1	0.00180918	1.00367	0	0.467042	1.91614	1	0.00135575	1.14101	0	0.23384	2.86154	1	4.56623e-05	2.09443	1	0.00904914	2.21898	1	0.000381409	2.09725	1	0.0130234	3.75603	1	5.75264e-05	0.647561	0	0.951713	4.54072	1	7.04654e-07	1.76145	0	0.495217	1.24244	0	0.130525
Psat6g226800.1	CDS	CDS	N-terminal region of a signal peptide.	endonuclease	CATTCACACAGTTCACACTTGAAACAACACAATCTTGCACCTTAACATAATTACCTTAAATAACAAGTTTCTCAAAAGACACATTCACACGTTATATATAAGCACAAAGCAAGTACATTGTGGTCACTGTGAACTGAAAGAAACAAAAATGGAGTGTAACAGAATCCAGTTAGTGGCAATATTGTCATTCATTTTTTTGGTTCAAAGCATTCAAGGGTGGGGAGAAGAAGGACATGCCATTACTTGTAAGATAGCTCAGGCTCGTCTGACCGATGCAGCTGCAGATGCTGTGAAACAATTGCTGCCTGCTTATGCCAATAATGATCTGTCAAGTGTTTGTACATGGGCTGATCGTGTCAAGTTTGCTCTTCGTTGGACGTCTGCTTTGCACTATGCTGA…	11424647	1	3	5	4	0.928917	0	0.275661	1.73731	0	0.0882892	2.11117	1	0.000589664	2.22697	1	0.00868335	1.55787	0	0.0544417	2.44471	1	0.00269983	2.08224	1	0.000818291	1.70228	0	0.0626354	2.20948	1	0.027137	3.05421	1	0.0189261	2.92544	1	8.3057e-05	2.71726	1	0.0142492	1.37907	0	0.135221
Psat6g229920.1	CDS	CDS	UNCHARACTERIZED NODULIN-LIKE PROTEIN	Nodulin-like	ATGGCCATTAAAATTAACTCTATAGGTGTTCATGGTTGGGGCGACATGAGGAGTCTCACTGTCCAGTTTATAACTGGACGGTGGTTCATCATGTTCGCCTCCTTCTTAATCATGGCAGCCGCCGGAGCTACCTACATGTTTGCCCTATACTCCGGCGACATAAAAACAGCACTTGGCTATGATCAAAGCACACTCAACCTCCTTAGTTTCTTCAAAGATTTTGGTGCCAACGTTGGTATCCTTGCCGGATTTGTGAACGAAATATATCCACCTTGGGTAGTTCTAACCATTGGTGCTATTCTCAATTTCTTTGGTTACTTCATGATTTGGTTATCCGTAACCAAGAAAATAGCAACACCAAAAGTTTGGCAAATGTGTCTTTACATTTGCATTGGTGCT…	25485543	5	0	6	2	2.13857	1	0.00213477	1.51098	0	0.236222	2.90403	1	1.44788e-06	0.933797	0	0.419702	1.60294	1	0.017531	1.6343	0	0.0525545	2.44083	1	2.56422e-05	1.81247	1	0.024491	1.55111	1	0.0212483	0.740249	0	0.829999	2.56116	1	5.02205e-06	0.884055	0	0.547492	1.50032	1	0.0466835
Psat7g025920.1	CDS	CDS	Region of a membrane-bound protein predicted to be embedded in the membrane.	DNA-directed 5'-3' RNA polymerase activity	AATTATTTCGTTTCAATACTTTTGGTACAAAAGAAAAGGGGATTAGCGATTATTCAATATTTAATCAAATCATATGTTCGGATCATTCGTATCCCGCTATTTTTCACGATACTTTTTATTTCTTGACGAAAAGGCGAAGAAATCGATTTCTTATTCCATTTCCATTCCAATCGATTCAAGAACGAAAGAACGAACGAATGTCCCCTTCCGGTGTCTCCATTGAAATACCTATCAATATTATATTATTCATTTTTCAATCAATTATTTTCATTTTATACTTATAATTCTAAAAATAATTTGATAAAATCACTATTTTATTTATTTATAAGTTTTTCTTAATCGAAATAGTGATAGAAACGATTGCTTGTTGTTTTAAATATTCTATTTCTAGAATTGATA…	-	6	0	6	1	1.49449	1	3.69534e-05	0.307657	0	0.776306	2.24882	1	3.38278e-10	0.61868	0	0.254865	1.13103	1	0.00163615	0.292834	0	0.811578	1.91352	1	1.84653e-08	0.18401	0	0.859847	0.925154	1	0.0413489	0.0846134	0	1	1.87179	1	4.67219e-07	0.805581	0	0.324801	1.34703	1	0.000394037
Psat7g041800.1	CDS	CDS	MACPF DOMAIN-CONTAINING PROTEIN CAD1	MACPF domain-containing protein	ATGGAACAATCAAAGAGTGTTTCGCGTTTTGAAGCAGCTCAGAAAGCAATAAACTCAATTGGGTTGGGTTTTGACATCACAGTAGATATCAACTTTGGGAATTGTAAGAGCAATGGTTCACCTTTGATCTTCATCAATAAAGAACAACAACAGTGTCGTGATTTGAAGATTCCTGGTGGTGTTACAATTCCTAATGTTCCAAACTCTATCAAATGTGTCAGAGGAGAATCTATTAGAATTCACTTAGATGTTCTCACTTCACACCAGATGTTGAAGCATTTCAACCATGAAATGCGTCTTGTAGGAGAAACTGCATCAGGCCATTTCTGTGCTTCATTTGGGTTATCCTGTCGATGCATCAAACACTTGGCTTACATTAAGTCTCTTGCTTATGATGGT…	11439016	5	1	6	1	1.00658	1	0.0146804	0.19371	0	0.926001	0.99673	1	0.00473193	0.330671	0	0.709779	0.93911	1	0.00683306	0.944798	1	0.0245443	0.925579	1	0.0026946	0.855977	0	0.0544594	1.26069	1	0.00282014	0.0423891	0	1	1.09266	1	0.00264617	-0.0101881	0	1	0.849896	1	0.0272042
Psat7g055240.1	CDS	CDS	Unknown	50S ribosomal protein L29	AAAAAATAAAATAAAATAAAATAGAACTCTTTCTCATAAAAGATGAAGGGGGATAGATAGGGTCTGGATATTATCTTCAACACTCATTCATTGCATACATTTTCTGTTCATGCGATAAACAAGAGAGCGCGGAAACAAAATGCTGAGCCTCTCCGTTACTTCACCATCTTCTTCAACACTTTCCTTTCTTCCCAAACCATTACAACTCAAATCCTCCTTCAATGGCATTCGGCTACGTCAACCTAGCACTTGCACAATTCCAGCCACGAAACGCACCGCTTTGGTCCCAGTGATGATGGCAAAGAGAGAAGAGCAATTGAAGGAAATTAGAACTAAAACCAACGAACAAATCAACGAAGAGGTTGTTAAACTACAAGGCGACTTACTCGTGCTTCGTCT…	25501907	6	0	6	1	-0.958675	-1	9.91055e-06	-0.338132	0	0.43198	-1.41493	-1	8.63323e-11	-0.598769	-1	0.0263902	-0.988362	-1	5.00137e-06	-0.301493	0	0.470152	-1.75139	-1	1.37158e-13	-0.551215	0	0.0366393	-0.684282	-1	0.00148465	-0.134954	0	0.940202	-1.32985	-1	7.45728e-10	-0.524929	0	0.111969	-0.929324	-1	4.00344e-05
Psat7g057920.1	CDS	CDS	RING-H2_PA-TM-RING	RING-H2 finger protein	TCAACCAAAAACACACCTTTGTTATTAATTGAAATATTTTCACACAAATCATAACAATGTTCATAAACTACCCTTTAAAATTTCAACAGAATCACAATGTTGCCAAAAACTCGTAAATCTAGAGGGCTCCACCACCACTAAAATAACGCGTAAACGCAGAATCAAAATCAAAGTAAACTCGGAAGTTTCGTATTGAATGTGAAAATTGCCTTAAATTCTTATTATCTTCCTAATCAGTATCATCACGCCACTCATTTCTTCACACATATTTTCCATGTTCCACTCTCAATCAAATCTCAGCAATGCTTTTTCATCTGAGAAATCTGCTTCATCTCTATCAATGCAATGATAGCCCAAATCCTTCTCCTCAACAACCACCTTCCTACTACCAAACCGATC…	25501862	4	1	5	3	1.85159	1	0.00121587	1.31624	0	0.177435	2.31251	1	1.66741e-05	1.89813	1	0.0116166	2.01338	1	0.00080535	2.11687	1	0.00155174	1.757	1	0.00249892	1.83684	1	0.0208925	2.38217	1	6.85611e-05	1.10899	0	0.536227	2.54581	1	3.02845e-06	0.994478	0	0.47473	1.1542	0	0.0790598
Psat7g087960.1	CDS	CDS	Region of a membrane-bound protein predicted to be outside the membrane, in the extracellular region.	Belongs to the cytochrome P450 family	ATGAACACCCTTTCACTCCTTTCCTACACCCTCTTTTATCTTGTTCTATTTTACACTTTCAAACTTCTCTTCAAATCAAGAAAATTCAAAAACCTCCCACCAGGTCCACTTTCTCTTCCCATAATTGGCAACCTCCACCACCTTAAACGTCCCCTCCACCACACCTTCAAAGGATTATCCAAAAAATACGGTGATGTCATTTCTCTTTGGTTCGGTTCTCGTCTCGTTGTTGTTGTCTCTTCACCTTCTTTAGTCCAAGAATGTTTTACAAAAAACGATGTTGTCCTAGCAAATAGACCTCGTTTTCTCTCCGGTAAATACATCTTCTACAACTATACCACCTTAGGATCCACATCCTATGGCGAACACTGGCGAAACCTTCGTCGCATCACTTCGATC…	112421340	5	1	6	1	2.14958	1	0.00874304	0.755158	0	0.745086	2.78027	1	0.000213946	0.444827	0	0.868905	2.8905	1	0.00113554	2.55484	1	0.0169908	2.69211	1	0.000361717	1.98697	0	0.0752553	3.02025	1	0.000181929	0.938142	0	0.80868	3.40793	1	2.92245e-06	1.14188	0	0.51375	1.4363	0	0.152411
Psat7g138240.1	CDS	CDS	Unknown	Unknown	ATGGTTTTTCCACCATTTCCACCAAAGTTTTTCCATAAGCATCACCCTCTCTTTCCTCCTATTCCTATCTACAAGAAACCTCTCCCTCCACCTGTGCCTATCTATGAGAACCCTCTCCCTCCCCCTACGCCGGTATATGAGAAACCTCTCCCTCCTCCTGTCTATGAGAAACCTCTCCCTCCACCGGTCTACGAGAAACCTCTTCCTCCTCCTGTCTATGAGAAACCTCTCCCTCCACCTGTCTATGAGAAACCTCTTCCTCCTCCTGTGCCCGTTTATCATAAACCGCCTACGCCTGTTTATCATGAACCGCCTACTCCTGTTTATCATGAACCGCCAACACCTGTTTATCATAAACCTCATGTGCCCGTTTATCATAAACCGCCTACACCGGTTTAT…	-	5	0	6	2	-0.98925	-1	0.000268168	-0.598527	0	0.189394	-1.36233	-1	1.33881e-07	-0.765671	-1	0.0270765	-0.763868	-1	0.00547945	-0.406715	0	0.42845	-1.23247	-1	1.14417e-06	-0.576109	0	0.122876	-0.883012	-1	0.00161965	-0.773131	0	0.144503	-1.32048	-1	3.61647e-07	-0.619904	0	0.181122	-0.714697	-1	0.020309
Psat7g179640.1	CDS	CDS	N-terminal region of a signal peptide.	Belongs to the glycosyl hydrolase 17 family	CCGCAACATGAGTAAACGCAACTGGCAGATTACATACGCCATGCGACTTGTCAAAGCCATCGGTGTGGCGTTGTGATATCCTCATTTGCAGGGAATTCCATAAATTTCAAAATGTATATATTTTTTTCCATGGAGTGATTGACGGGGAAAATAATTTCATTAACATATAGTGACCCAATTGCCAAAACTATGCCTATATATAGGTTGCAAACTTATAGTTTTTATATAATCAAAAACAAACACAACCATGTCTATCACATTGGTGCTTATTGGAGTATTGTTATCTTCTACTGCAGTAGAATTTACGGGTGCACAATCCGTAGGTGTTTGTTATGGAGGATTTGGAAATAATCTCCCAACAAGGCAAGCAGTGATAGATTTATACAAATCAAATGGAAT…	25492868	4	1	6	2	2.23839	1	0.000283939	0.975311	0	0.420358	2.04855	1	0.000235799	1.13406	0	0.184202	2.85037	1	1.08315e-05	2.42679	1	0.000501311	2.29608	1	4.11193e-05	2.09298	1	0.00369453	2.97157	1	7.50739e-06	0.513461	0	0.884416	3.51417	1	2.89166e-08	1.12485	0	0.343679	1.14503	0	0.121765
Psat7g242760.1	CDS	CDS	PAR1 PROTEIN	PAR1 protein	CAACGATCAAAACATTACAAAGTACATAAAACCAATGAACCAATAACTTTAATAAAAAAATTCATGTCTTTGTTTAGTTATTTATATTAAAATCAAAGACATTAGTAGACTTTTCACCTTCCAAACGCGTCATTAAGTCCAATCGGAACGCGCGTTTTAGTTTTACCACTTCCAATCAGCCTATATATAAACCATATGCTGATCATTCTCAATATCTCAACACTTCTCATTACATATACACTCAAAAAGAGAAAAACCTGTTTTTTCTTCCTTAAACTACACCCTTTGTTTATAACCATGTCTTTCTCAAACAAACTATCATTGGTTTTATTACTTTCTTCTTTTCTCATCCATGCATCTTTTGGTAAGTATTTTGTAATTTATAACCTACTATTTTTC…	11422490	5	1	5	2	2.25021	1	0.000309954	1.52904	0	0.120524	1.68126	1	0.00256787	1.43865	0	0.0930945	2.4474	1	8.55168e-05	1.87294	1	0.00941737	1.74327	1	0.00198474	1.8057	1	0.0196378	2.65703	1	3.01206e-05	0.857946	0	0.735014	2.87172	1	8.85137e-07	1.15768	0	0.345373	1.11851	0	0.120003
Psat7g246120.1	CDS	CDS	consensus disorder prediction	30S ribosomal protein S31	ATTTGCTAACTAGATGTGCATTCTTAACCATTGGATCTAAATAATCTCTCCGCGAGCGCACATATATTCCTCAAACCAACCTTATCGCACTTTGCTTTCTATCCTCTCTCCCTCTCAGTCATGGCTACCGCATCATCACTCCTTCTAGCATCACCTTCTCCACTCTCCATTCAATTTCAATCTTCATGCTCTCACCTTTCATTCTCTCGCTCCCAAATTCTTCACTCACCGCTCATCACTTCTTCATTGCCGTTGCTCTCAGCTTCTTCAATCTCCTCTCTTTCACCAACCACTCTTTCTGTGTATTGTGGTAGAGGCGATAGGAAAACTGCAAAGGGAAAACGCTTCAGCCATTCGTTTGGAAATGCAAGACCAAGGAACAAGAACAAGGGTAGAGGA…	-	6	0	6	1	-0.962031	-1	1.30965e-05	-0.39866	0	0.328775	-1.12649	-1	4.38407e-08	-0.423233	0	0.161635	-0.959203	-1	1.21397e-05	-0.150554	0	0.85238	-1.56803	-1	4.05263e-12	-0.455606	0	0.122972	-0.775715	-1	0.000461777	-0.198456	0	0.873889	-1.2851	-1	2.70843e-09	-0.327819	0	0.489418	-0.947121	-1	4.3734e-05
MSTRG.24929.2	CDS	CDS	consensus disorder prediction	glycine-rich protein	CTTAAATGTTTCACTTGCCAAAAACATACACTCTCTTCTTCCATTTTGTTACACAACAAAGAAAGAAAAAATGAAACATGGAATCGTCCTTGTTTTGCTCATCATGAGTATGTTGCTGACGGTTACTACCTCTGTGTCCTTTAGCAGATCCATATCAGTAACCAAGCCTTCTCCGCCATCAACCATACATTCACCGTCATCAACCAAGCCTTCACCATTTTCAACCAAACCTTCTCCGCCATCAGCCATACCTTCACCATCATCAACCAAACCTTCACCATCTGCTGGCAACAACAACAACGGCGGTGGAAATGGCAACGGTGGCTCCTTTGGATTTGGACCTGGAGGAGGTTTTGGCATACCAGGTTTCGACAACACCATCCCAGGAGGAGGATACGG…	11446003	5	0	6	1	-1.04451	-1	0.00268157	-0.905617	0	0.0801412	-1.62863	-1	8.03995e-07	-0.979722	-1	0.0266814	-0.846257	-1	0.0137471	-0.48891	0	0.448235	-1.63281	-1	3.25401e-07	-0.698716	0	0.130781	-0.865418	-1	0.0137475	-0.349341	0	0.842355	-1.7648	-1	8.38774e-08	-0.553303	0	0.434415	-0.980137	-1	0.00827134
MSTRG2.16988.1	CDS	CDS	consensus disorder prediction	Unknown	AGCTCCTTTAATTAATTTTTCCTTTTGTTTTGGTATCTCTTCAAACTCATCATCTCAAGTTTCTGATTATGATGAAAAACCATCTCAATCCAAAAGTTCATCTTCAGAGAAACCAAAGAGAAAGGAAAAATTAATTAAAGGAGCTCCAATTGTAGTTTACCATTTCCCTGTTAACTCTTATCTCTCACGTTTGTAATTATGCGGTATTAATCTTTATCCACTTCTTATCAAGACTATAGCAATCAATTATTTATTTATTTACCGATTTTTATAATTAGTTTAAAAGTAGTAATCTCCATGGTGACTTGATTCACAATAATCGAGGGTATTCAAGTCATTCCACAAAAATCATAAATAGCCACAAAATTTACATAGAAACTTTTAACAAACGATAGTATA…	-	4	1	6	1	1.57294	1	0.000356314	0.748838	0	0.406103	1.56534	1	6.1933e-05	0.770671	0	0.224895	1.7121	1	0.000436136	1.3173	1	0.0321936	1.3889	1	0.00122688	1.07711	0	0.101587	1.48377	1	0.00182394	1.14322	0	0.287113	2.11255	1	3.72336e-07	0.648969	0	0.535448	1.08378	0	0.0778553
MSTRG2.18443.1	CDS	CDS	Unknown	Belongs to the universal ribosomal protein uS17 family	GTATTAACATGCACCGTAGGCACAGACAAGTAAGAGAATCAAATAAATAGAGTCAGTTTTATCATCTTTCTTATCCATTCAACAATGTCGCTTCTGCAACTCCCCGCTAAGCTCTCATCACCATTCTTCACCGGAAATGGAATCGGCCTCAACCGTTTCTCAAACCCCATTTCCTCTCCCCAAACCCAAACCCAGACCCGTTCTCTTCCGTTTCCGGCAATCAAAGCTATGAAAACAATGGAAGGAAAGGTCGTATGCGCCAGCGGCAACAAGACGGTGGCGGTGGAGGTTACCCGTTTGGCACCTCATCCGAAATACCAAAAGCGAATCAGGCTGAAGAAGAAGTATCAGGCTCATGATCCTGAAAACGATTTCAAGGTCGGTGATATTGTTCAGCTT…	11432384	6	0	6	0	-0.880433	-1	5.12061e-06	-0.289712	0	0.451546	-1.00762	-1	1.56317e-08	-0.454594	0	0.0683236	-0.957335	-1	8.34002e-07	-0.336132	0	0.269057	-1.39665	-1	1.24278e-12	-0.466224	0	0.0472429	-0.680608	-1	0.000334912	-0.23061	0	0.795014	-0.973571	-1	4.4053e-08	-0.366468	0	0.298065	-0.821973	-1	3.32891e-05
Psat0s1688g0080.1	CDS	CDS	P450 superfamily signature	Cytochrome p450	AGAATGTCAAAGATTCTTGATTAGTAGCAATAATTTCAGTATATATAGAAAACTATTTTATTTTGCCACCAAATTGGACTCATTTTAACATTGACTCTATTTTGTTTCCCCTTATAAACTTCTCAATAAGTCCACAAACAAACACATCACTACTAGAGTTGCTTGTCGCAAACCAAACCATTCTTTGCAGACATGTCTTCTGCAGCAATACTTGTTTTCCTTTTCATCACTTTCACTTTCACATACGTTTTATTCAAGCTTTTCTCACAACCAAAACCCAAAAACAAGAAGCCACCAGGTCCATCCCCGCTACCAATAATCGGAAACCTCCACCACATACTATGCGCGCTTCCACATCGAAAGCTTCATACACTTTCCCAAAAATATGGTCCAATCATG…	11409441	3	1	6	2	1.77393	1	0.000207712	1.31724	0	0.0586304	1.55608	1	0.000242961	1.09482	0	0.089873	1.19512	1	0.0110399	1.33647	1	0.0157234	1.75222	1	3.06707e-05	1.51276	1	0.00594278	1.04843	0	0.050882	0.862579	0	0.569402	1.96607	1	1.17268e-05	1.23792	0	0.109179	1.3691	1	0.0210814
Psat0s2229g0040.1	CDS	CDS	Region of a membrane-bound protein predicted to be embedded in the membrane.	Leucine-rich repeat receptor-like tyrosine-protein kinase	ATGAACATGAACATGGTCAGGTATGAATACACAACCACTTTACTAGTTATGTTTTTGTTCTGTCCTATGGTTTTCTCTTTCTTGTCTCAAAACCAAACACAAACCATGAACACTCTCTCCAATCTCCTTAACATCCCTGATTGGAATACCAACAAGCACCCCAATCCATGTACATGGAAAGGGGTCACTTGTGACCTTTCCAATTCATCTGTCATTAAAATTGTTCTGTCTGGACTTTCTCTCTCTTCACAATCTCTTCCTGTTTTTTGCAAAATTGAAACTTTGCAGCACCTTGATGTTTCTAATAACCTTCTGGACTCTATCCCAGATGGGTTTATCTCCGCTTGTGGAAAAATTGAGAGTTTAAAGCTTTTGAATTTTAGTAGAAATGTGTTGAAT…	25484960	4	0	6	2	1.2767	1	0.000189373	0.592128	0	0.375407	1.56456	1	9.55688e-07	0.765982	0	0.107526	1.31709	1	0.000138428	0.868072	0	0.0521657	1.50457	1	2.98367e-06	1.16681	1	0.00488013	1.55019	1	1.69571e-05	0.473321	0	0.752801	2.08696	1	2.6151e-09	0.661	0	0.333076	0.736559	0	0.0683312
Psat0s2956g0120.1	CDS	CDS	FLAVONOID 4'-O-METHYLTRANSFERASE	Belongs to the class I-like SAM-binding methyltransferase superfamily. Cation-independent O- methyltransferase family	TCATTTCCTAAACCAATCTCAAATTACATTTATATCTCTGTAATGTCGTCTTAATTTTTTTTATAAGGCTCGATTTAGCCCTGTTTGATAAAATTTTGTTGTAGTCAGTTTTACATGTTTTCAAAGATGGATCTCGTCGTATTTGTGTTTGATAGTTTCTTAATGAATTATTTGTAAAAATGTATAATTCTTTGTTTTTTTATAATAATTTTGTAGTGGATTTTACATAATTGGACCGATAAGGATTGCATAAGGATATTGAAAAAATGTAAAGAAGCTGTAACAAGTGATGGAAAAAGAGGAAAAGTGATTGTGATAGATATGGTGATAAATGAAAAGAAAGATGAGAAGAATCTTACTCAAATGAAGCTTCTTATGGATGTAAACATGGCAAAAGAA…	11430715	3	1	5	3	1.7035	1	0.000909902	0.793454	0	0.475606	1.36677	1	0.0038712	0.654238	0	0.477776	1.6935	1	0.00142815	1.94357	1	0.000954211	1.68272	1	0.000660938	1.58864	1	0.0191255	1.78985	1	0.000809765	0.733403	0	0.752801	2.6851	1	2.5073e-07	1.31099	0	0.17412	0.914479	0	0.125894
Psat0s3244g0040.1	CDS	CDS	Domain of unknown function (DUF1338)	DUF1338	ATTAAAACTAACTTTCGGATAGAATCTCACGTGTTGACACAATCACCGATATGCATTAACAGTTCTTTCCTAAAATAGGAAAACAATTTATTATGCATCATACAATTTAATATATATATATATAATACATATAATGCATGCAGAAGGTACTTAATTGATTTTCATCATTTTCTATCTTAATTCTATCTTTATTTATTCTATATTTAACAACGCTCTAAAAAATTAATCGCATGCACCGCTTTAGTTTATTCAACAAAATCATGTATTCAACAACTGCGATGTCGTATACTTCATCATCACCTTCAATCTTTTCCCGCAAATTTTCTGCAATTTCCAAACCTACTTTCTGCAATCTACCATGTTCCACCCCCAACCATTTCTCTCTCGGGTTAGCCACTT…	11419069	4	0	5	3	0.880999	1	1.28509e-05	0.567569	0	0.0449496	1.24541	1	3.51049e-10	0.723788	1	0.0026434	0.837837	1	2.69231e-05	0.366443	0	0.258194	1.52587	1	5.36272e-13	0.396365	0	0.157559	0.678388	1	0.00122873	0.349018	0	0.606144	1.31697	1	3.5834e-10	0.549337	0	0.0758378	0.806087	1	0.00017619
Psat0s3920g0080.1	CDS	CDS	STAS_SulP_like_sulfate_transporter	low affinity sulfate transporter	ATGAGAGAACAAAGGGTCCTTCATATTGAAGATACTAGTCAAATTGAGAGATCTAGGTGGGTTTTGGATTCTCCTAATCCACCACCATTATGGAAGAAGCTATTGTGTTTCATCAAAGAGACCCTTTTGCCTCATGGAAACAAGCTATGGTTTTGTTCTAACAAGAAGAGTTTTCAATCACATGCTTTGTGTTTCTTGCAGAGTTTGTTTCCTATTCTTGTTTGGTTGAAAGATTACACTGCCTCTAAGTTTAAAGATGATCTTTTAGCTGGTTTAACTCTTGCCAGCCTTTGCATACCTCAGAGTATAGGATATGCAAGTTTGGCAAAAGTTGATCCTCAATATGGCCTATATACAAGTATTGTTCCTCCTCTTATTTATGCTGTAATGGGAAGCTCA…	11442270	6	0	6	0	1.89116	1	9.33103e-13	0.272623	0	0.627148	1.3394	1	2.65561e-09	-0.126824	0	0.846204	1.65476	1	1.59473e-10	0.0837654	0	0.977329	1.08372	1	6.03669e-07	0.0471973	0	0.990384	1.53487	1	2.28956e-09	0.422398	0	0.55499	1.31503	1	9.17432e-09	0.472101	0	0.298065	1.27353	1	8.02098e-07
Psat0s4427g0080.1	CDS	CDS	C-terminal region of a signal peptide.	kDa chaperonin	TCAAAAGAACTATACTAATGTGAAAATATTATTATAATTTTACAACAACAAAAAAAAAAAATATATATATATATATATATATAAAAAAATGCTGCTTAGTAGCCTCTTTTTCTGTCTTCAGTCTTGAAATTTTATAACTTGTGATTTTGTGGATAATAAAACCTAAAAAGGGTTTAACTCTTCATCTTCAATTTCCAATCCATTCTTCTCTGTGCTTCCTCTCTTATCCATTTCCATGGCTTCCACATTTCTCACCGTACCAACTCCTTTCCTTCACAAATCAACCGCAGCTTCATTCTCCAACTCCAAACTCCCACTTTTGAAGAGGAACTCTTTGAAGATTAACGCAATTTCCAAGCAATGGGAACCAACTAAGGTTGTGCCTCAGGCTGATAGGGT…	11423954	6	0	6	0	-0.884629	-1	0.00017684	-0.260568	0	0.649679	-1.52167	-1	2.61306e-10	-0.472134	0	0.152115	-0.945427	-1	6.21046e-05	-0.17925	0	0.824516	-1.75284	-1	2.1542e-12	-0.456121	0	0.165849	-0.734329	-1	0.00237057	-0.129987	0	0.961538	-1.40522	-1	2.87859e-09	-0.369468	0	0.469897	-0.957311	-1	0.000128394
Psat0s4615g0040.1	CDS	CDS	CAP	Belongs to the CRISP family	CACTTATCTTTAATTATTTAATTACAAATGGTTGAAATCAGCAGCCTACTTATTCTAGTCATGGACGTATATTTCATTTTTGAAAATTCTATTACACACGCCACTTGTTTTTCTTACGGAATTTCCACAAGAAGAATAATCTTCTCAATTACTACTAAATTTTTATGCAAAATGTTCCTATAAATACATCCCTAGAGCCTCATCATTTTTCATCAAACAACATTTAGCATTTCAGAAATTAATTGTAATAACTAAAATGAGTTCATTTTCTATACTGTGTGTCTTGGGATTAATATTCATAGTGGGGAGTCACGTTGCATATGCACAAGACTCACCAGCAGATTACGTGAACGCCCACAACGCAGCAAGATCTCAGGTTGGTGTTTCAAACATTGTTTG…	11434823	5	0	6	1	5.45645	1	0.00118105	3.42851	0	0.350067	4.41945	1	0.00179465	1.87472	0	0.604199	4.72403	1	0.00985652	3.90084	0	0.161125	3.85126	1	0.00853029	3.13206	0	0.198275	3.67782	1	0.0171053	-0.588837	0	1	6.30079	1	7.56206e-05	2.42553	0	0.714834	2.8341	1	0.0215241
Psat0s4627g0160.1	CDS	CDS	YCF37-LIKE PROTEIN	Unknown	CAAGCGAAAAGGATCAGTGTGGTTTAGCAATGGTTGGATATGCAATCTCGTCGTTTCCAACTCTCTCATGTAACCGTTTCGTCGTTTGCAATGCAGCATCGTTTACATGCAAGGCGCAAGCTACGAAATCTGTAACGGCGTTTCCGACACCAGGGCGAAGGGAGTTACTGTTTCTTCTCTCAGCGTCTACGGCGTTGACGGCGAAAGAATCGGTGTCTTTGGCGCAGGATATTCCTCTGTTTGGTATACGGAAGAGTCTGAAGAAAGCGGAGGAAAAGGCTGAGGAGATTGTGAAGGAAGGATTTGAAAGTGCGGAAAAAGGACTGGAGAAAGCGGAGCGGGGACTTGAGACGGCGGAACAAGGACTGGAGGCGGCTGAGAAGGGAATAGAGACGGCAG…	11415557	5	0	6	1	-0.859751	-1	0.000237136	-0.268311	0	0.633322	-1.06286	-1	1.13759e-06	-0.324347	0	0.385321	-0.873618	-1	0.000207783	-0.208443	0	0.770375	-1.29219	-1	9.85552e-09	-0.354903	0	0.319471	-0.71692	-1	0.00290476	-0.210746	0	0.873937	-1.03825	-1	1.9663e-06	-0.25919	0	0.68389	-0.833209	-1	0.00087322
Psat0s489g0040.1	CDS	CDS	OS02G0740600 PROTEIN	Unknown	ATGGGATCTCATGAAACATCATGGGCTGACCAATGGGACGATGGTCCTGACCCTATAAATGGTTCCAACCAATCCAAAAAGAAGAGCAACAACGTGCTAGGCAAGACCAAGACAGTGGCATCCACTGGTGTCAAGAAGTTGAAGGAGGGTACCTCTGTTGGCCTCCAATGGATCAAGACCAAGTATAACAAAACCACCAACAAACATTAA	-	4	2	5	1	1.65333	1	4.25876e-05	1.2137	1	0.0348039	1.82996	1	3.73952e-07	0.732339	0	0.204303	0.958565	1	0.0179929	1.08011	1	0.0234008	1.16845	1	0.000683519	0.640949	0	0.272082	1.65705	1	6.10943e-05	0.780002	0	0.509137	2.05802	1	5.5026e-08	0.842903	0	0.27948	0.535675	0	0.305466
Psat1g011360.1	CDS	CDS	Cysteine-rich TM module stress tolerance	Cysteine-rich TM module stress tolerance	TGTAAACGCCGTCTTGCACTTTTCCTTCCCACGCCCTCTAACGCGTTTATCCAACACGTCATTTGTCTTTTTCCTTTGAAATTAAGTAATCACGACCTATATATACACATTTTTGCTTCTATACTTTTCATTCACATAACATCTTCTCCTCTCATCAATCATCATTCAACTACTCTTTGATATATATAATTCTAATCATCTTCATCAACAACAACAACATCATGAGTAACTTTAACAATCAGCAACAAGCACCTATATCATATCCACCACCAGGTGAGGCTTATTCGACTTCTCAATATGTAACTGCCCCACCACCTATGGGTTACCCTTCCCAGGATGCCCCTCAACAAAGGATTCCAGATCAAACAACAACCAGAGGTGATGGTTTCTGGAAGGGAT…	-	3	2	5	2	0.353995	0	0.687057	0.150037	0	0.9836	1.05585	1	0.0326129	0.738373	0	0.41155	1.86757	1	0.00112087	1.91912	1	0.0027585	2.09555	1	1.94417e-05	1.35949	0	0.057849	3.24292	1	0.000729933	3.38553	1	0.00933241	3.14631	1	4.09726e-05	2.63929	1	0.034971	0.912689	0	0.218258
Psat1g023320.1	CDS	CDS	hd_13	HD domain-containing protein	CAAAAGAGCAAGATTGAAATTAGTAAGATTTTTAAAATTCATATCACCTGAAAGAATTCATCATAGAGGAAGGCAACACATAAATGCTTACGCTGATGATGCAAGATGCAATAGACTAGAAGATTGATTTGATGAGAACTCCTTGCCTTTGAGAGGCATTTACTACTCCACTAGTTTATCTTTTTCTCAAACTCTTTCTTTAATGAAACTAAAAATTGTCTTCTAATCTAACTCGTGTCAATCATGGACAGAAATCCCTTATTAATTTGGTGATTTAGTCACGGTTGATATTATACCTAACTAAGACAAATTAAAAATAGAAAAAAAAACAAAGATAAAGAAATCGAGAATGGGGAGTGGAAGTCGAGTTCTGCTCTCACTCTACTCTTCAGCGCCATT…	120578197	6	0	6	0	-0.859723	-1	8.13007e-06	-0.375577	0	0.259946	-1.07013	-1	4.06881e-09	-0.357891	0	0.168441	-0.667124	-1	0.000355492	-0.158298	0	0.786695	-1.27648	-1	2.88535e-11	-0.482281	0	0.039948	-0.591369	-1	0.00193855	-0.143001	0	0.91368	-0.956607	-1	8.15716e-08	-0.276683	0	0.503593	-0.705011	-1	0.000421451
Psat1g046480.1	CDS	CDS	Region of a membrane-bound protein predicted to be outside the membrane, in the extracellular region.	30S ribosomal protein 3	AGGCTGGAAAAGAAATTCCCTTAATAATTTCAGCTTGGATTAAAAATATATTCCTAAAAAAATCAATTAAACATGTTTTTCTTTAACCTATAATATTTAAGAAATCAAACTTTATTTCAAAAAAAAAAAAAAAAAAAAAAAAAAACCGTGAATAAAAATTATATAAAAAATACACGGGTGTAGGTAAAAACAGGTTCCTTATCTAGAATGATAATTGTGGTTGTATCATCGTGCAGTTGAGTTCGTTCTGTCCTTCGTAAGCTTTAACATTTTTCAAAATCATCATTCAATCGAATTTAACAATGAACATGTTAGCATCATCATCATCAATCTCTCTTCAACCAAACGTGCTTCTTCTTCCCACCACTTCAATTCCATCGATTCGACCCATCAAAACCA…	11435754	6	0	6	0	-0.921407	-1	5.75678e-06	-0.247287	0	0.566085	-0.976924	-1	1.02831e-07	-0.333325	0	0.240488	-0.856559	-1	1.34653e-05	-0.190307	0	0.722814	-1.26303	-1	8.86277e-11	-0.379421	0	0.163057	-0.732794	-1	0.000241774	-0.255026	0	0.766509	-1.02656	-1	4.00106e-08	-0.337216	0	0.393929	-0.940267	-1	9.21662e-06
Psat1g052200.1	CDS	CDS	50S ribosomal protein L22 [rplV].	50S ribosomal protein L22, chloroplastic	GTTGATATGTTTTCATTTGTTATCCATCCAGTCTTATCTTAGGTTTTTCATTCACTCATCATCATCGGAATGGCTCTCTCTTTAGCCATTAACGTTCCTCCTGTTCGCGATAACCTGCTTCGACCCCAACCATTTCAATCCCAATTCCGTCCAAACCTAGTCAAATTCCCGATACCCTCCTCCGCCCGAATTCGATGTTCCTCCTCCTCTTTCAATGACATTTCCCTCAAAACGGTTACCCCCAACAACAAAAACTCTTTCGTTTGCCGCTTTAACGCTACCCAGCTCGAAGTTCAGGAGACCAACCAACCATACGCAGAAACCTATGCTGTAGGGAGACACATTCGAATGTCCGCTGACAAAGCTCGAAGAGTAGTCGATCAGATTCGCGGGCGTCCG…	-	6	0	6	0	-0.903249	-1	1.14029e-05	-0.374016	0	0.32573	-1.14321	-1	5.66281e-09	-0.513017	0	0.0542914	-1.02996	-1	9.75272e-07	-0.307611	0	0.412622	-1.59829	-1	2.57582e-13	-0.480212	0	0.064417	-0.595124	-1	0.00397308	-0.243901	0	0.801479	-1.09996	-1	1.8623e-08	-0.436904	0	0.224207	-0.908343	-1	2.67346e-05
Psat1g056240.1	CDS	CDS	L12: ribosomal protein bL12	50S ribosomal protein	CCTCTTTCTTTAATTACTTGAGATAGTATTATTTATTTTCACATCGATAGTTATGACTAAAATAAAAGGTAGCTCATAAATAACAAGTGTTACATTGTTATTTATTGTTGGAGATGTAATATATAACAAATAAATAAAAAGATAGACAACAGGGCATTTGGTCTAGTGGTATGATTCTCGCTTTGGGTGCGAGAGGTCCGGAGTTCGATTCTCCGAATGCCCCATATTTTTTTATATTTTCCCATTTTTTTTCATTTCCATTTAAGTCATGAAAATAATAATAATATTAAATTTAATTTTGGGTATTTTTATCCATCTTCTTAAGCCTTTCATTTCATTGCGTTTCGTTTCATCCATTTCCTTATCCTATTTTTTTCTCCATCTTCTCTCTTTCTCTCT…	-	6	0	6	0	-1.01725	-1	9.80502e-06	-0.299459	0	0.54114	-1.19889	-1	2.45743e-08	-0.524486	0	0.0879084	-1.06034	-1	4.61791e-06	-0.146601	0	0.86895	-1.48099	-1	6.11887e-11	-0.43509	0	0.167729	-0.823142	-1	0.000342789	-0.296513	0	0.765958	-1.16557	-1	6.26447e-08	-0.378329	0	0.415377	-0.982935	-1	4.18825e-05
Psat1g082560.1	CDS	CDS	ELONGATION FACTOR 1-ALPHA-LIKE	This protein promotes the GTP-dependent binding of aminoacyl-tRNA to the A-site of ribosomes during protein biosynthesis	ACTAAAGCATATTCTCACGCGTACAGACGGCGTGTGACTTCAAACTCCAAGAAGGACCTAGAAGAAAATCCACGAGAGAAATACAGTGTACACACGTATTTCCTTATGAGGGTGAAAAAACGCAACGTTCAAATAAACAAACCGAGGGCATTTCAGGAAATTCATAAGAAAACCAAGGATAATATTGGAATATAAAAAATATTTTTCTCACTATAAAAAAACTTGAACCCTAGTTATTTCATTACCACTCTTTACTTGTTCTTAAATAGCTCAGTCACTCTGCGGCTGAGGATTCCGAACGAGTTTTCTTCGATTTCATTTCTGCTGAGTTAAGACATCATGGGAAAGGAAAAGGTTCATATCAACATTGTCGTCATTGGACATGTCGACTCAGGAAAA…	11422538	6	0	6	0	-0.851788	-1	8.70508e-06	0.0387283	0	1	-1.36017	-1	7.21795e-12	-0.13456	0	0.75659	-1.01208	-1	3.01298e-07	0.0361797	0	1	-1.48824	-1	2.04413e-13	-0.17898	0	0.606288	-0.915569	-1	2.69641e-06	0.0288822	0	1	-1.2402	-1	1.82949e-10	-0.10821	0	0.900447	-0.956175	-1	3.45784e-06
Psat1g083480.1	CDS	CDS	EXTENSIN-2-LIKE	Unknown	ATGCTTAATTGCTACACTGTTGTTGCGGATGATATAAGCCTTACTATCCAACACCTCCAAATCAAGGACGACAACCACCATATTACTACAAGTCTCCACCCCCATCATCTCCTTATGTCGACAAATTCCTCCAATTACTACAAATCTCCACTCCACCCATCTCCATCACACCCACCACCTTATTTCTACAGTCTCCTCCACCTCATCTCCCTCTCCTCCTCCACCATATGTTTACAACTCACACCACCTCCATCCCTTCACCTCACCTCCATATATCTACAATCTCCTCCACCTCCATCTCCCTCTCCTCCTCCACCATATGTTTACAACTCACCACCACCTCCATCCCCTTCACCTCCACCTCCATATATCTACAAGTCACCACCTCCTCCATCTCCT…	25492573	4	1	6	1	6.21886	1	6.94027e-05	4.26186	0	0.142092	5.66199	1	8.60175e-05	3.79288	0	0.152115	6.51183	1	0.00283435	6.67109	1	0.00625174	4.48014	1	0.00540467	4.15285	0	0.0924403	8.45824	1	2.89913e-05	5.11813	0	0.520339	8.44657	1	2.98091e-06	5.55368	0	0.250703	2.66593	0	0.102979
Psat1g086600.1	CDS	CDS	Enoyl-(Acyl carrier protein) reductase	Dehydrogenase	ATGGTGGATGGTAAGGTGAGGGGTAGCATTGTCTGCACGGCGAGCATTTCTGCTAGCTACGGTGTCACGACAGGGACAGATTACTCGATGTCAAAGCATGCGGTATTAGGGTTAATGCGCTCAGCGAGTGTCCAACTTGCAAAATATGGTATAAGAGTGAACTCAGTATCGCCAAATGGATTAGCAACACCATTAACCGAGAAATTGCTAGATGCAGATGCAAAGACAGTGGAAGAGATTTTTTCAAAATTCTCCATGTTGAAAGGAGTGGTTCTAAGGACTAATCATGTGGCAGATGCTGTGTTGTTTTTGGCATCTAATGATTCTGATTTTGTCACTGGTCTTGATCTTCGTGTGGATGGTAACTATATTACTAGTGACGCTGTAATTTAAGGGATA…	11407700	1	2	4	5	1.48701	0	0.0619888	1.41917	0	0.306406	-0.431278	0	0.634657	1.02732	0	0.334316	1.32005	1	0.00430454	1.80466	1	0.000371521	1.60507	1	0.00010366	1.47332	1	0.00724149	0.912075	0	0.0965181	1.16234	0	0.289475	1.59568	1	0.000311392	1.61236	1	0.0135644	1.0495	0	0.0627701
Psat1g132200.1	CDS	CDS	Region of a membrane-bound protein predicted to be embedded in the membrane.	O-acyltransferase	ATACATTATATTGTTATGATTTTTATTTATAAATTATTTTTCTTATTCATCATATATTTGTTATCTTCTTCTGAAATCGATGTCGACGCTGTGTGAATCACAATTTCAAAAATAGTGTACACATATGACCCTTCTTCTTCATCACGCACCTCACATCACAAGCAGCACTAAACAAAACAACGCCCCATTTTTTTCTCTAAATTTTTATTTTAATTTAATCTATGAATTACCGCAAATAAAATTAGAGCTTAAATAGTCTTCTTTCTGAAATTCTATTTCTATATCACACGACCTCGTTTTAATTATTTTTTAATTCACATTGATTTCTTCTCTCTTTCCTCATAAAGCACTTTTCTCAGTCGGTTAAAACAGAAATAACAAAAATTAGTTTAGTTTCAT…	11443662	6	0	6	0	0.953056	1	7.30704e-05	0.47131	0	0.297675	1.24506	1	2.41498e-08	0.479129	0	0.153745	1.08844	1	6.53319e-06	-0.122808	0	0.928416	1.25011	1	5.08339e-08	0.198421	0	0.70884	1.03477	1	3.49521e-05	0.0418761	0	1	0.94369	1	1.17008e-05	0.208124	0	0.78605	1.00826	1	0.000156909
Psat1g150360.1	CDS	CDS	Amino acid permease	cationic amino acid transporter	ATGGCTTCTACAAAAGTCAATGATGACCATGAGCCACAAAGAAGCTATTGGAGATGGAGCAAACAAGATTTCTTTCCAGAGGAATCCTTTCAAAGCTGGCACAACTATGGTTCTGCTCTTTCACAAACATGGTTAAGGTTCAAGGATCGTGTTTCGACCAGATCAGACGATGCAACCGAGTCACAAGAACTTAAGAAACAAAGTGAGAATGAAATGAAAAAATGTCTCAACTGGTGGGACCTGATCTGGTTTGGCTTTGGTGCAGTGATTGGTGCAGGAATCTTTGTGTTAACTGGCCAAGAAGCTCATAACCATGCTGGTGCAGCAATAGTCTTATCCTATGTAGCTTCAGGAATTTCAGCAATGCTTTCTGTTTTCTGTTACACAGAATTCGCCGTC…	11438064	3	1	6	2	1.20311	1	0.000110795	0.49334	0	0.451996	1.20546	1	1.67762e-05	0.529135	0	0.245613	1.36835	1	1.69105e-05	1.10328	1	0.00190976	1.56937	1	1.45715e-07	1.16621	1	0.00174079	1.45831	1	7.50739e-06	0.599481	0	0.495985	1.89608	1	1.74697e-09	0.639144	0	0.289334	0.525388	0	0.162871
Psat1g161880.1	CDS	CDS	(Trans)glycosidases	Belongs to the glycosyl hydrolase 17 family	TATGTAGGTTAAAATTCGTCTAAATTTTTGTATATAGATTAGTTGCCGTTTAAATATGACAAAAACTAATAGAAATTATATTTTACTATAACCTAATTTAACTGATAAATTTTAAACTCGGTGCGATAACTTGATCCCATTTTATTGTATCAGATGCTCAAATAGGCATATGTTATGGCATGATGGGAAACAACCTACCACCAGCAAACGAAGTTATAGCTCTCTACAAAGCAAACAACATCAAAAGAATGAGACTCTATGATCCCAACCAACCTGCTCTCAACGCACTGCGAGATTCAGGCATCGAACTCATTCTCGGTATACCAAACTCAGATCTCCAAACCCTAGCCACAAACCAAGACAGCGCACGTCAATGGGTACAAAGAAACGTTCTAAACT…	11417476	3	1	5	3	2.78728	1	0.000327184	2.5008	1	0.0151116	1.64075	1	0.0140697	2.02123	1	0.0343651	1.6666	1	0.0287889	1.50187	0	0.164103	1.54859	1	0.0166406	1.14106	0	0.2887	2.33513	1	0.00593606	2.17282	0	0.214162	2.70028	1	0.000141221	2.25945	1	0.0373397	1.32507	0	0.161597
Psat1g162760.1	CDS	CDS	S1 RNA binding domain	30S ribosomal protein S1	TTGTAAAAAAAAACAATAAAAACAAATAAAATTACAATCCCCATTTGATATAAATAAAATGTGAAATGTAATACCCATTTCATATATCTCATCTTAATTCTTATCCATCTTCTATCTCATAAAATAAAAAGCGAAGCAGAGAGAGAGTATCTGCTGAACAAACCATAGAGATATTAGCATGGCCATGGCGTCTGTGGCTCAGCAACTCACGGGTGTAAAATGGACCCCTCTTCTGTGGAAACCAACTCTAGCGCAAAAGCAAAGACGCAGTGGTGTTCTTCCTATTGTATGTTCCATTGCAATTTCAAGTGCAAATAACAAAGAAAGAGCAAACTTGAAACAACTCTTTGAAGATGCTTATGAGAGGTGCCGCACTGCTCCAATGGAGGGTGTTTCGTT…	11410196	6	0	6	0	-0.957298	-1	2.01643e-05	-0.355253	0	0.431273	-1.20777	-1	1.60562e-08	-0.51363	0	0.0907547	-0.957314	-1	1.87776e-05	-0.229992	0	0.693828	-1.39096	-1	2.61214e-10	-0.443075	0	0.150529	-0.63892	-1	0.0051267	-0.16219	0	0.919412	-1.15751	-1	5.57138e-08	-0.36904	0	0.428431	-0.950287	-1	5.7207e-05
Psat1g168200.1	CDS	CDS	Hydrophobic region of a signal peptide.	Removal of H(2)O(2), oxidation of toxic reductants, biosynthesis and degradation of lignin, suberization, auxin catabolism, response to environmental stresses such as wounding, pathogen attack and oxidative stress	ATGAACCCTTCTCTTCATCTAACAGTCACAGCTTTGTGCTGTCTAGTTGTTGTGCTTGGAGGGTTACCCTTCTCTTCAGATGCACAGCTTGATCCTTCCTTCTACAAAACCTCTTGTCCAAATGTTCATTCCATTGTTCGCGAAGTTCTAAGGAACGTTTCCAAGACGGATCCTCGTATTCTTGCCAGTTTCATCAGGCTTCACTTTCATGATTGCTTTGTTCAATATAACAATTTTTTTATTTTCTATTTGTATATGCTAATCAATAATACTTACAAGGCTAACGGTCCTGATTGGAAAGTTCCATTGGGAAGAAGAGATAGTTTAACAGCAAATCAATCACTTGCTAATGCAAATCTTCCTGGCCCCTCTTCCAACCTTACTACACTAAAATCCTTC…	11413832	3	0	6	3	0.78534	1	0.0220437	0.0265537	0	1	0.732679	1	0.0154393	0.33569	0	0.601521	1.05525	1	0.00144385	0.685814	0	0.157159	0.80896	1	0.00611842	0.60407	0	0.202798	1.27639	1	0.000184685	0.561765	0	0.601233	1.06822	1	0.000340992	0.444365	0	0.569303	0.743768	0	0.0590866
Psat1g187280.1	CDS	CDS	Coil	Divinyl chlorophyllide a 8-vinyl-reductase	TTTAGTAAAAACAGATAGAGATTATGCAACCCCACTTCCTTTCATCAGCACCATCCATTTGGATTCATCTTCAACACACTTATCATTTCCACTCTCACCCTTCTTCTCAATCTAACTCAACCATTTCCCTTCAATCACAAAGACAACCTTTGCACACAACTTGTTAAGAATCAAGAGACAAAAATGTCCCTTTGTTATTCTTCCAATTTCATCACACTCCCATTACCCAAACACCAAACCCTTTCATTCAACCTCTCTTCACACTCTTCTCACTTCATCAACCTATTCCAGGTAAGTTCAACTCCTCTATCATCATTCTCTAGAAAATCTCATGAACCCATTAAGTATACCAAAGAAAAATCGAAACTTTATGCTTCTCTTTCACCATCTCCACCAGTT…	11443863	6	0	6	0	-0.884185	-1	1.90614e-05	-0.301111	0	0.480626	-1.12046	-1	1.30938e-08	-0.230845	0	0.521558	-0.959474	-1	4.76423e-06	-0.186515	0	0.757886	-1.4132	-1	1.54439e-11	-0.369573	0	0.204011	-0.754045	-1	0.000308441	-0.177842	0	0.881026	-1.10762	-1	2.19853e-08	-0.244189	0	0.642134	-0.921237	-1	2.6351e-05
Psat1g199440.1	CDS	CDS	Ribosomal protein L34	ribosomal protein L34	GAAAAGGTGGAGATGCAGGGGATCGAACCCTGTACCTCTCGCATGCAAAGCGAGCGCTCTACCATTTGAGCTACATCCCCATGTTGAAAAGTTTCATTCTTAAATTTACAAATACAAAAACGCATTATGATGATTCGCGTTGGTTTAAAAGCGGAAAACACTTGGCAGAAAGAACAGAAAAGAGGATAATGGCTTCGTTTTCGGTTTCTCCTCTGTTATCCATCACACTCAGAGCACCATCTCTCACCGCCTCAAAACCGTCTTCACTCTCTCTCAATTCCTCCAACCTTCGTTCTCCATTGCTTCATTGCTCATTCGCTTCCACGCATTCCTCTCTCTCTTTCCACTCTTCCTCCTTTTCAGGTTTGTCATTGGGATTAAGTTTGACATCGAATGTTG…	11423417	6	0	6	0	-1.12793	-1	1.41531e-05	-0.437824	0	0.372879	-1.51193	-1	2.16515e-09	-0.566937	0	0.105739	-1.20422	-1	4.61791e-06	-0.36411	0	0.46442	-2.00114	-1	5.36272e-13	-0.472737	0	0.189476	-0.705583	-1	0.00707754	-0.195579	0	0.912356	-1.4221	-1	1.20676e-08	-0.383757	0	0.489418	-1.13706	-1	2.96654e-05
Psat1g209720.1	CDS	CDS	S-locus glycoprotein domain	Receptor-like serine threonine-protein kinase SD1-8	ATGAGAGGAGGTTTCTTCCTCTCCTTCTTCTTGTTCACCATCACTTCACTTTCTTTTCTCACAACAATCTCAACCTCTACCGTCACAGACACCTTAACCTCAACACAAATTCTCAAGACAAATCAGACCCTTGAATCTCTTCAGGGATCATTCGTTCTTGGTTTCTTCTCAGGAACATATTCCAACCTTTATTTAGCCATATGGTACAAAAACATCCCAGACACAGTTGTTTGGGTCGCAAATAGAGACAACCCTCTTCAAAATCCAACCGACAGCTTCCTCAAAATCACTGACGATGGAAACATAGTACTTCTCAATTCATCCTCAGTTTCCAACAACAACAACAACATCGTTTGGTCTTCGAATCAAACAAATGCTAAAAACCAAGTTCTTGTTCTT…	11421176	4	1	6	1	1.73863	1	0.00332776	1.05186	0	0.390981	1.32064	1	0.00538334	0.348879	0	0.812956	1.28739	1	0.0337753	1.4489	1	0.0465642	2.09486	1	3.90654e-05	1.2109	0	0.142235	1.19693	1	0.0324939	0.313501	0	0.957205	2.58041	1	1.90842e-07	0.950086	0	0.425694	1.21118	1	0.0453709
Psat2g001960.1	CDS	CDS	PHENYLALANINE AMMONIA-LYASE	phenylalanine	GTGACAATGATTTGAAAATTCTAATCAAGCAAAAAAACTAAAATACATCAAAGGGATGAGCTGTTAAGGAATAAAATGTTACTCACACTGCAAGGAGGTTTCCTACTTTATAATATTTAGTCAACTTGTTCCTACTCACTACTCACCAACCAAACAAAACAACCACTTCCTACATAAACCTCAAAAGCCTTTTATCCTTAGTCATATACAATACAAATTCTACAAACATGACAACAATTAATCCACAGGATGACTCAAACTTGATTATTGACTCAATCTCAGACCCTTTGAACTGGAATTCAGCTGCAAATTCACTCAAGGGTAGCCACTACGATGAAGTGAAACGCATGGTGGCAGAGTATAAGAAACCAGTGATCTGTCTTGGTGGAGTGGAAACAC…	11429351	3	1	6	2	2.15953	1	8.01525e-05	1.21364	0	0.21479	1.71166	1	0.000311911	0.326996	0	0.825246	1.98639	1	0.000424398	1.9147	1	0.00258659	2.01308	1	6.1318e-05	1.57276	1	0.0245734	1.86711	1	0.000447864	0.840206	0	0.655223	2.12167	1	7.1519e-06	0.635688	0	0.647558	0.883127	0	0.149397
Psat2g009800.1	CDS	CDS	Bacterial trigger factor protein (TF) C-terminus	Trigger factor-like protein	ATGGAGCTCTGTACTCGAACCTTAACAAACTCTCTCCTTTTCAACCCTTCGTTCTCTCTTTCTTCTTCAAATTCTCTTCTTCTTCGTTTCAACACTTCTCTTAAACCCTTCAAATTCAACCTCTCATCTTTCACTTCTCACATTCAACAACCCTCTCTCTATCATCACACTTCTTCGCCTTTCGCTATCTCAGCTTCTTCCTCTTCCCCTTCTTCACTCTCACTCGACTCTGAAGAAAACCGTCTTCGTGATAAATTGAATGTCACAACAACAGAGGAAGCCAATTCCAGAGTTAGATTGCATGTGGAAGTGCCACCATTGGTATGCGAGGATTGTTACGAAAGGGTTCTAGTTGAGTTTAGGAAGCAGGCAAAGGTGCCTGGATTTCGTCCTGGACAA…	11427367	6	0	6	0	-1.05531	-1	7.00826e-05	-0.283234	0	0.660979	-1.35812	-1	6.96458e-08	-0.446226	0	0.247277	-1.18552	-1	1.06719e-05	-0.262513	0	0.713258	-1.72497	-1	1.11226e-10	-0.417514	0	0.288215	-0.725405	-1	0.00785258	-0.104874	0	0.99498	-1.40427	-1	4.00103e-08	-0.328174	0	0.613498	-1.06359	-1	0.000156909
Psat2g015280.1	CDS	CDS	Unknown	Belongs to the calycin superfamily. Lipocalin family	AAAACAGGGAGGTGTAGGTAGCATTGTCTTTTGAGAAACAAAATTGTGAGAGCATTGAGACAGGCCCGGTTTCATGGATGGGACAGTTGGAAGATGATGATGTTTCAAGGAGATCTTTTGTGATGGAAACTAGAAGAATAGAAAGATCTTCACAATGTGTAACAGTACAGAATTGATAAAGCAAAGTCATGGTAGAGATTTTCCTAAGATCATCATCACCTCAACTGCTTCACTCTACTTCATGTCCTCCCATTCATAGGGGAGTGTCGGGAAGAAAAACATCAGTGAAGTGTTCATTGAATCTACCAAGCAAGATTCTGAGTAAGCATGTCTTGTCTGGTCTGGCTGCTTCTTTGATATTTATCTCTCCAGTAAATCAGTGTGTAGCAGCAGATCTAT…	11429972	6	0	6	0	-1.10097	-1	0.000148851	-0.542404	0	0.309119	-1.49607	-1	7.10077e-08	-0.641403	0	0.106798	-1.05361	-1	0.000286849	-0.411453	0	0.462865	-1.47776	-1	1.08208e-07	-0.470131	0	0.272082	-0.750781	-1	0.0130392	-0.202061	0	0.924934	-1.45765	-1	1.58484e-07	-0.315193	0	0.685136	-1.14041	-1	0.000252623
Psat2g023560.1	CDS	CDS	2Fe-2S ferredoxin-type iron-sulfur binding region signature.	Indole-3-acetaldehyde oxidase-like	ATGGAAGTGAAGATGAGTGAGAATCAAACAAGTTTGGTTTTCGTTATCAATGGCGAAAAGTTTGAGCTATCCACCGTCGACTCGTCCACCACTTTGCTTGAGTTCTTGCGTACTCAAACTCGATTCAAGAGTGTTAAACTCGGTTGTGGCGAAGGTGGTTGTGGTGCTTGCGTAGTTATAATATCCAAATATGATCCATTGCTTGACAGAATTGAAGATTTCACTGCAAGCTCTTGTCTCACACTACTTTGTAGCATACATGGATGTTCAATAACAACAAGTGAAGGCATTGGAAATAGCAAACAAGGATTTCATCCGATTCATGAAAGATTTGCTGGATTCCATGCTTCTCAATGTGGCTTTTGTACTCCTGGAATGTGCGTTTCCCTCTTTGGAGCT…	11430619	4	0	6	2	0.8387	1	0.000690338	0.346348	0	0.51882	0.972269	1	1.62617e-05	0.494467	0	0.157783	0.798028	1	0.00126401	0.471928	0	0.22848	1.23364	1	1.34287e-07	0.641669	1	0.0455432	0.884892	1	0.000589301	0.21818	0	0.886534	1.20202	1	2.84179e-07	0.359593	0	0.535448	0.333237	0	0.34928
Psat2g034000.1	CDS	CDS	Ribonuclease Inhibitor	Belongs to the protein kinase superfamily. Ser Thr protein kinase family	ATAACTCATGGACTCTTCTATCTCGGAGTCTTTGTTTCCAAGTCAAGCAGAATAGTATATGACTTGGTCCAACTTGCTCATTGGGCTAATTGCACACAAATACTTCTCTTTATATATCTAATCATAGCCAAAAGTTGCACATCTAAACTACTTCATTAATAATAGCAATATGGGAACTATTATGTTTACCTTTCTACTTTGTTTTGCTAGCCAAATGTTGGTGTATTATCTGATGCCATCAACGGTTGCTGCTCTTTCTTTGAGTTCAGAGAGTGATAAGCTTGCTTTACTTGCTTTGAAAGAAAAACTTACAAATGGTGTTCCTGAATCTCTGCCATCATGGAATGAGTCTCTACATTTCTGTGAATGGCAGGGGGTTACATGTGGCCGTCGTCACAT…	11426548	3	1	6	2	1.34726	1	6.22625e-05	0.513193	0	0.469981	1.48048	1	1.77557e-06	0.812717	0	0.0757232	1.5058	1	1.60914e-05	1.18513	1	0.00240564	1.40781	1	1.17171e-05	1.08708	1	0.0107709	1.39282	1	7.75454e-05	0.0674288	0	1	1.77531	1	7.20563e-08	0.422309	0	0.642134	0.340043	0	0.54074
Psat2g057640.1	CDS	CDS	Jacalin-type lectin domain profile.	Jacalin-like lectin domain	ATGAATTCTGAGGACTCCATAAAGAAACCTGCCTCTGTTGGGCCATGGGGAGGCAATGGAGGGTCCCGTTGGGATGACGGGATATACTCAGGAGTAAGGCAATTGGTGATAGTTCACGGGGCAGGAATTGACTCCATCCAGATTGAATATGATAGGAAAGGAAGCTCTATTTGGTCAGAAAAACATGGTGGTAGTGGAGGAAATAAAACTGACAAGGTGAAACTTGATTATCCAGATGAGTTCTTAACTTCAATTCATGGATACCATGGTAGTTTAAATCAATGGGGGAACAACTTAGTTCGGTCACTGAGTTTTGAGAGTAACAAGAAAACTTATGGACCATTTGGTGTCGAGCAAGGGACATATTTTTCAGTACCGACGACTGGGGCCAAAATTGTT…	11411972	6	0	6	0	0.943033	1	5.00107e-05	0.100961	0	0.935961	1.18522	1	6.57981e-08	-0.0229278	0	0.999983	0.671689	1	0.00385473	-0.24102	0	0.700695	1.019	1	2.11428e-06	-0.275286	0	0.507098	1.10466	1	7.08885e-06	0.132657	0	0.962482	1.13662	1	3.45838e-07	0.317057	0	0.583497	0.908674	1	0.000265058
Psat2g070800.1	CDS	CDS	ESTERASE OVCA2	Dihydrofolate reductase-like	GGATTCAATTCATTGCCACCACAAACCTCATTCCACTTTATTCGTAACAATTCTCTCTCAAGCCCTTTTTCTACCATCACGCAACAGAGATGGAAAACCAAAACAAGAACACGGCGAGAAAACCCAGATTTTTGTGCCTTCATGGCTTTCGAACAAGTGGAGACATAATGAAAAAACAGATACATAAGTGGCCACAAAATGTTCTAGACAAACTCGATCTTGTTTTCGCCGATGCACCTTTTCCCTGCACAGGAAAATCTGATGTTGAGGGAATTTTCGATCCTCCTTATTACGAGTGGTTCCAGTTCAACAAGGAATTTACAGAGTACACCAACTTTGATGAGTGTTTACGATTCATTGAGGATTACATGATCAAACATGGACCGTTCGATGGTTTTC…	11442314	4	0	6	2	1.00138	1	0.00643081	0.581954	0	0.447112	1.13028	1	0.000391704	0.584608	0	0.280482	0.860733	1	0.0290012	0.788913	0	0.148917	1.3417	1	0.000106521	1.11429	1	0.0191441	1.03315	1	0.00568174	0.575049	0	0.656874	1.37973	1	2.63743e-05	0.738329	0	0.296225	0.80972	0	0.0721068
Psat2g074600.1	CDS	CDS	Nudix_Hydrolase_19	Belongs to the Nudix hydrolase family	CAAACAAAGAAAATTGAAGCATTTTTTTTATCTCTTTTCCATAACTCAGTTACTTGGAAACCAAGTACACTCAACTTCCAAGAAAAATCCCAAAAGACCAAAACTCAGTGCTGTACGAAAGCTCTTCCTTAATTTATATATAAAAAAATGCAGAGAAAAAAGAACACTTAACAAAACAAGAAAATGGAGAACAACGGCGAGCTAACCGCGCCGCTTCCGGCACCGAGAGTTGCGGTGGTTATATTCATCTTGAAAAACAGATCAATCCTACTCGGCCGCCGTCGTTCTACCGTCGGAGACGCCACCTTCGCTCTTCCCGGCGGCCACCTCGAATTCGGGGAAAGTTTCGAGGAATGCGCGGCGAGAGAAGTGAAAGAGGAAACAGGGTTAGAATTAGGT…	11428860	5	0	6	1	1.32729	1	0.000410323	0.703379	0	0.335424	1.4132	1	2.84676e-05	0.503252	0	0.415084	0.885817	1	0.0237537	0.159998	0	0.958659	1.44122	1	4.53289e-05	0.665492	0	0.262446	1.11567	1	0.00534989	0.158805	0	0.996274	1.81847	1	4.64013e-07	0.439213	0	0.687413	1.03669	1	0.0146942
Psat2g083960.1	CDS	CDS	non-haem dioxygenase in morphine synthesis N-terminal	Belongs to the iron ascorbate-dependent oxidoreductase family	ATGGATCCTAACCATTTCCCTATTCTCTGCTATCTCTTAAACCACCTACACCCTCAAACCTATCTCCCTCTTCCACAACACCTTCATCAAAATCTATTAACCCGTTTCCCTCATTTCAACAACCCCAAACTCTTACCTTCACTCACCAACCTCGTTTCCAATCTCAACATCACACACACTCTCTCTTTTCTCATCACCCTCGGTCCACGTCCCGATCCTTCTTCCCTCGCCGCTTCACGTGCCAAAATCGCTGAAACCGATGCCAACGTGGCAGTTTATCAGGCTTTGTTGAGAGTAGACGACATGCACGAGGAGTGTGTGAAGCAGTTGAGGGTTGCTGAGGAGAAGTTGGTGGAAGCTTATGAGTTGTTTGTGGAGAAGCCGGTGAAAGGAGGTGAT…	11409435	3	1	6	2	1.74493	1	0.000954005	0.720284	0	0.545056	1.8186	1	0.00013667	0.528005	0	0.618129	2.25164	1	5.49674e-05	1.93192	1	0.00201466	2.11445	1	3.12743e-05	1.59077	1	0.0227217	1.30713	1	0.0188869	0.206425	0	0.999339	2.42239	1	1.96422e-06	1.33688	0	0.140065	0.997917	0	0.12912
Psat2g131520.1	CDS	CDS	Domain of unknown function (DUF2828)	Domain of unknown function (DUF2828)	AATGAATAAGATTCGCGTGTGCAAGTCAGAGAAACTTGGATCCCACGCATATCAGTTTATAAATTGCACTCGAATCATTTTCGATTTTCGCATCCTCCTACAACACAACACAACACAACACAACACTAAACGACCTTTTCAATCCAAATTTCCTCTTTTTCCTCAAACTCTCATTTCATCATGGCCGGTGCAACTCTCGTCGGCCCACCCGAAATTTACATTCTCAAACCAAACCCCAACCCCACTACCACCGTAGCTGAAACCATCGCCACCGCTGAAACCACTACCACCCCAGCGGAAACCATCGCCACCGCTGAAACCACTACCGCCACAATCACTAACGACGGCTTCATCGATGAAATGGTAGCCAACTTCAATTCCCTAGCAACCAACCAGCAA…	11435824	4	0	6	2	1.35991	1	0.00054997	0.919184	0	0.159706	0.785229	1	0.023633	0.387856	0	0.60214	0.796595	0	0.0522936	0.402535	0	0.697126	0.758659	1	0.0390956	0.684525	0	0.251235	1.69457	1	7.85126e-05	0.456993	0	0.848774	1.13729	1	0.00268909	0.768021	0	0.379903	0.934974	1	0.0400595
Psat2g142680.1	CDS	CDS	AOX	Belongs to the alternative oxidase family	ATGATGATGATGAGGCATGGTGGTAGTGCTGCTATCAACACTGCAACGTTGTTGGCAAAGAAAGGTTTACTAGGTGCTGAAGTTGCTGCTCCAAACAAATGGGGTTCTTTGGTTATCAGAAATGGAAGCACTTTTGCGGCCAATTTGTCAGATCAGAAAGAGAAGACCACTTCTTCTCAAGGTAGTGCTGGTGCTAATGGTGGGAACAAAGATGAAAAGGGGATAATGAGTTATTGGGATGTTACAATTGATCTGAATAAGCATCATGCACCAACAACTTTTCTGGACAAAATGGCTTATTGGACTGTTAAGAGTCTTAGGTACCCTACAGATATCTTTTTCCAGAGAAGGTATGGATGCCGCGCAATGATGCTTGAGACAGTAGCAGCTGTTCCTGGC…	11415591	5	0	5	2	2.08125	1	3.47275e-05	1.25111	0	0.125145	2.4126	1	1.75593e-07	2.20588	1	0.000139237	1.90232	1	6.18895e-05	0.70872	0	0.471839	1.88563	1	2.10231e-05	0.408628	0	0.717118	1.41626	1	0.00134493	0.522423	0	0.814646	1.46325	1	0.00016149	0.517858	0	0.654982	1.4327	1	0.00539592
Psat2g161320.1	CDS	CDS	Flavodoxin-like domain profile.	Minor allergen Alt a	TTTCAATTAAATTTTTATTTAAATTTAACTTTTAATTCAAAGGGAGCATATTCTCTCTCCCGTTATCCTTTCATTTCTTTCCATTTGGACAATAAAAATATTTAAAAAAATATCAATGGTTAGGATGTCAACTTTATTCCATCCATCCAGTGAGAAATTCACCGGAGACAATCCTAATCCTACACTAAAGCGGTAAAGCGTTGGGTGGGGACATAACTTTTCATCATATCATTTGAACTCCCCCCCAACCAGTGACGTCACTTATCATTCGTTCATCCCAAGATTCCAACTCTCAACTCTCACTCTCACTCTCGCCTCTGAAATTCTCTATAAACAAAATTCACCCCAATTCAATTCCAAAAACCCTTCATCATTACACCACTCTTCACTGCACATTTC…	11410649	6	0	6	0	-0.738404	-1	0.0272468	-0.35333	0	0.642451	-1.167	-1	5.89774e-05	-0.381857	0	0.468473	-0.897988	-1	0.00559249	-0.303127	0	0.72229	-1.77461	-1	1.33951e-08	-0.442658	0	0.34676	-0.79076	-1	0.0194611	-0.01513	0	1	-1.71823	-1	3.18431e-08	-0.563514	0	0.361499	-0.769848	-1	0.0375534
Psat2g190200.1	CDS	CDS	FMN-linked oxidoreductases	12-oxophytodienoate reductase	ATGCTAAGGTTAAGGGCAGTGGCAAGGACAAGAGCACCACCACCACCATCCTCATCATCATTATCATCGAGGATTCAACAAACTCTAGTGATGAATTTTGATGATGAACAACAACATGATTCTGTTGTGGATCATCCAATTTGGTATATTCGAACCCTAGGTCTTCAACAATCTGTTATAAATGCAATTAGTGTTTGTAAGTATAAGAAAGGTGAAGGGTTGATTGAAGGAACTAAATGTTCCGTTTGTTTGAGTGAGTTTGAAGAAGATGAAAGTCTTCGGCTTTTACCTAAGTGTCATCATGCTTTTCATTTACCTTGCATTGATACTTGGCTTAGATCTCATACTAATTGTCCTATGTGTAGAGCTCCAATTGTTAATACTAACCCTACAATTGCG…	11441455	2	2	5	3	2.55529	1	0.000544244	2.61653	1	0.00644812	3.2681	1	1.84019e-06	2.36089	1	0.00867828	2.29131	1	0.00264155	2.15533	1	0.0185322	3.5114	1	4.55688e-07	1.57626	0	0.109583	0.702521	0	0.50533	1.09332	0	0.675027	3.29368	1	2.30127e-06	2.09937	1	0.0437183	1.36952	0	0.19452
Psat3g001400.1	CDS	CDS	Region of a membrane-bound protein predicted to be embedded in the membrane.	Protein of unknown function (DUF4079)	AAAGGTTCTTGCCCCATCTTTTCCTTTCCTTTATATTTTTCTTTCATTTATGCAATTTATCTTTTTAACTAAAAAAATCTCATTTTTATTGGTGAGTAGCCATTAATCTCCACGTAGCCATTAATCAAAGGATTACAAAGTGTGAGAAATCAAAGAAAAAGATTAGTGACCGCAATTCAAAATACAGAAGCACAAGAACCTTATCTTTTACTAGGTAGTACTAGGATCTTCAATCTCTCTCTCTCTCTCACTCAGTTTGAACCCCATATGCAAAGTATGGCCGCCACACTCAGTCTTCTCAAGCTCCCCATTCTTCCAACCATCAAGACACGCCAAACAACCTCAAAACATGTTCCACTTCCATCCATATCTTCCAAACTCAATATTGTCCCCACCCCA…	11423197	6	0	6	0	-1.05327	-1	2.09307e-05	-0.361551	0	0.477686	-1.32204	-1	1.84235e-08	-0.525106	0	0.11718	-0.957816	-1	8.59454e-05	-0.164471	0	0.859682	-1.45777	-1	1.07024e-09	-0.361186	0	0.326577	-0.798931	-1	0.00123728	-0.308634	0	0.784745	-1.24776	-1	8.36857e-08	-0.38082	0	0.468809	-0.95962	-1	0.00021354
Psat3g002720.1	CDS	CDS	Region of a membrane-bound protein predicted to be outside the membrane, in the extracellular region.	cyclic nucleotide-gated ion channel	ATGAATCCAAAGGGACATAGATTTGTGAGGTTGTTTGAGGATTGGAGATCAGAATCATCTTTTAGTATAGAGCAGAAAGATTCGATAAGCATAAGAAAAGACAGACCGAGAGTAAGTGATGTTTTGAAGAGTATTGGAAGAAAACTTGAAAGTGGTTTAGAGAAGATGAAGAAATTCGGAAGAAGTTCTTCGGTAGTTCACCCTTTGAGTGAAGGACAAACAAAGAAATCGGTTTCGTCTAACCGCAAAATTCTCGATCCACAAGGGCCAATGCTTCAGAAATGGAACAAAATCTTTGTAATCACATGTGTAATGGCAATCTATGTCGACCCTCTTTTCTTTTACATTCCGGTGATTGTCGGTAAAAACAAATGTGTTGATTTGGATGAAGCATTGCAG…	11431772	4	0	6	2	1.20203	1	0.000104383	0.37596	0	0.606004	1.33885	1	2.59641e-06	0.531189	0	0.246403	1.03345	1	0.000814819	0.683728	0	0.116107	1.46961	1	4.10854e-07	0.804756	1	0.0442946	1.05627	1	0.000872374	0.166721	0	0.9671	1.81798	1	4.0606e-09	0.467257	0	0.506235	0.647552	0	0.0806245
Psat3g015840.1	CDS	CDS	Cyclophilin-type peptidyl-prolyl cis-trans isomerase domain profile.	PPIases accelerate the folding of proteins. It catalyzes the cis-trans isomerization of proline imidic peptide bonds in oligopeptides	GAATATGAATAATATATTAAATATATTTAGAAAAAATCCGGTTAAAATCCGTAGTAACAACAATGATGTCTTTCCCCAATGCGACTGAGAAACCAATGTAAGACAAAATAAAAAATAGAACCGCTTCAGTAACTTATCGTCTTTCCATTTCAAATTTCTCAAACACACCAACCGCTTTCTTGTTGCAGTTAGGTTGGTTGGTGTAGCCATGGCGTCTTCCTTCTCAACTCAATTACTTCAATCTCAGTACGCACTTTCTCATCTTCAGGGTAATTTTAGCCATGATGTGTCTCTGGTTCAAAGGTCACAAAAGGTATCACGGATTGGTTACAGTAAATCATTACCATCAAAATCACATTTTTCTTTGAAGTTTTCAACCACACAACGATCTGGACCAAG…	11423421	5	0	6	1	-1.045	-1	5.84493e-05	-0.529094	0	0.23574	-1.90088	-1	9.89201e-12	-0.730584	-1	0.0227406	-0.735722	-1	0.00353859	-0.301921	0	0.596032	-1.75599	-1	3.95213e-11	-0.421341	0	0.252226	-0.689047	-1	0.00686716	-0.141688	0	0.951306	-1.03279	-1	5.08641e-06	-0.344179	0	0.539247	-0.927395	-1	0.000412933
Psat3g028040.1	CDS	CDS	PROTEIN WVD2-LIKE 4	Targeting protein for Xklp2 (TPX2)	ATGGATTCTGAGAATGAGGTTGCTCTGGAGGAAGAGAAACGTGTAATTGGTGTGACTGATAAGAAGGACACAAACAAAGAAGATGCAAACGTTAATGGCGCAGAAATCCAAAATGTGAATGAAGAATCTAAGGTTGAAAGCCATATTTCTAATAATGACACGGTCGAATCTGAATCCTCAAAACATGCTAAGGAAACAAAGAGTAGAGAAAGTGTTGCTTCCAAGAATAACAAAGTTGCCAAAGATAAATCCAATTTGAAGGGACCAACTTCAACATCTAGAAAACAAAGGCCAACACTTTCTCAGAGTTTTTCCTTCCCAACCAAATCAACTCGTGAAGATTCTATGCAGAAAAGCATTGATGATTCTCTTGTTAAGACCAAAGTTAAAAATGTTAAA…	25499518	6	0	6	0	-1.37626	-1	0.00404804	-0.593988	0	0.548906	-1.8074	-1	2.80006e-05	-0.201708	0	0.885354	-1.31004	-1	0.0101887	-0.393432	0	0.786694	-2.53623	-1	2.27979e-06	0.135241	0	0.954408	-1.52369	-1	0.00131482	-0.0939726	0	1	-1.69191	-1	3.30824e-05	-0.51586	0	0.642134	-1.67535	-1	0.00554735
Psat3g028520.1	CDS	CDS	rrm1_1	33 kDa ribonucleoprotein	ATGACTTCTGCTCAATTGTCTGAGATCTTTGCAGAAGCTGGCACTGTCGTCTCTGTTGAGGTGGTGTATGATCGAGTAACGGCCAGAAGTAGAGGATTTGCATTTGTTACAATGAAGAGTGTTGAAGATGCTAAAGCAGCAATTCAAATGTTTGATGGTTCTCAAGTTGGTGGTAGGAGTGCTAAGGTGAACTTTCCAGAAGTGCCCATAGGAGGTGAAAGGGTAGTAGTAATGGGAAAAATAAATAGAAACGGATACAAAGGCTTTGTAGACAGTCCTCACAAGATGTATGCTGGAAACCTTGGCTGGGGACTGGACTCTCAGAATCTTAGAGATGCCTTTGCTGAACAGCCGGGACTATTGGGTGCTCGAGTCGTCTATGAGAAGGACAATGGAAGA…	25499498	6	0	6	0	-0.715242	-1	0.00432018	-0.0417302	0	1	-1.26071	-1	1.08905e-07	-0.291262	0	0.496345	-0.966028	-1	0.000116832	-0.262489	0	0.681154	-1.53669	-1	7.72022e-10	-0.386347	0	0.300989	-0.772803	-1	0.00259292	-0.0273562	0	1	-1.55216	-1	1.30952e-09	-0.274841	0	0.680569	-1.01289	-1	0.000147491
Psat3g030120.1	CDS	CDS	C-terminal domain of 1-Cys peroxiredoxin	2-Cys peroxiredoxin	ATGGCTTGCTCAGCTCCATCTGCTTCTCTCCTATCTTCAAACCCTAACACACTCTTCTCTCCCAAATTCTCTTCTCCGCGCCTCTCTTCTCTCTCAATCCCCAATGCACCCAATTCTCTCCCCAAACTACGCACTTCCCTCCCTCTTTCCCTCAACCGCTCCTCTTCCTCTCGCCACACTTTCGTCGTTAGGGCTTCTGGTGAATTACCATTAGTTGGGAACTCAGCGCCGGATTTTGAAGCTGAAGCTGTTTTCGATCAGGAGTTTATCAAGGTCAAACTATCTGAATATATTGGGAAGAAATATGTTATCCTCTTTTTCTACCCATTGGATTTCACATTTGTTTGTCCCACTGAAATCACTGCTTTCAGTGACCGCCATGCGGAATTTGCAGAACTT…	25499456	6	0	6	0	-1.10346	-1	1.65429e-05	-0.311902	0	0.581551	-1.60596	-1	3.48024e-10	-0.535797	0	0.125032	-1.16077	-1	6.53319e-06	-0.235552	0	0.749192	-1.83687	-1	3.96288e-12	-0.429522	0	0.242644	-0.881532	-1	0.000608136	-0.334213	0	0.762144	-1.60204	-1	6.51218e-10	-0.445408	0	0.381013	-1.20103	-1	1.31629e-05
Psat3g047880.1	CDS	CDS	Unknown	ankyrin repeat-containing protein	CTTACTAAGAGTATTTTTATCATACTAAGTATAGTAATTTATGAAAAATAAACATGTTTCAAAACATAGCGAAAACAGGAACGGAACTTGAGGTCACATAATAGAACAGAACCAACACAGAGAAATTAAGAAAACAAACAAATAAACTCAAACGTCACATTGGTCTTATTCAGTGGAAAATACACGCCAAAACCAATAACCAATTTCTTTCTTTCTTCACTTTCTAGATCTATAAATCTCTTTTCTTTTCATTTCCATGAATTTCAGTTCCCCAATTAATTTCTAGATTTCTTTCTTCAATCAATATTAATTTTGCTTTCTTAGTTTTAGGTTTTTTTTTTCCTTTATACTGTTGGAGAACTTGATTATGTCTTGAAAAAAATGTGAATTTGAAAAGTT…	11441962	5	0	6	1	0.841503	1	0.00211832	0.587682	0	0.222157	1.20519	1	1.71863e-06	0.714245	1	0.0494327	0.717384	1	0.00989852	0.651113	0	0.0747636	1.22635	1	1.17222e-06	0.467599	0	0.254282	0.993697	1	0.000413548	0.454874	0	0.627714	1.54314	1	8.62044e-09	0.537596	0	0.313528	0.775953	1	0.0100744
Psat3g067480.1	CDS	CDS	C-terminal region of a signal peptide.	Dirigent proteins impart stereoselectivity on the phenoxy radical-coupling reaction, yielding optically active lignans from two molecules of coniferyl alcohol in the biosynthesis of lignans, flavonolignans, and alkaloids and thus plays a central role in plant secondary metabolism	CCTCTACTGCTTTATCCAATGGTCAAGAATAAATACAAATCAAATAAATAAAATAAAGTTGGTTTGAAAAGAGAGAAAAAAAATGAATAAATATTGAGATGAAGGCATAATGAGCAGCAATAGGAAGGACACTGGAAGAGGATCCAAACCCAAAATTAATGTGGATGAATAGAATTAGAATTGGATTTGATATTGGATCCTTCCAACAGCTTCAATGAGGAAAGTTTGAATCTTGCAAAAGAAACAAGAATATATAAATATATATTGCAGAACCATGTTCTTTTTAGAAATACTTTTCAAATCATCTGTCTATAAATACAATCCTCTTTCTCTTTGGAATTAGACATCACAAACCAAACCAACAATACATTACCTATTCACCAATATTATCACCATGTC…	11425204	1	1	6	4	2.96271	0	0.0683549	3.91714	1	0.0494651	5.0435	1	0.000163011	4.71401	1	0.0138279	3.16942	0	0.0622631	2.71303	0	0.342563	5.14342	1	2.46643e-06	2.6263	0	0.154698	4.41342	1	0.00140373	2.99312	0	0.463369	4.36819	1	1.7071e-05	3.49696	1	0.0233152	3.53765	0	0.204556
Psat3g083880.1	CDS	CDS	Domain of unknown function	Domain of unknown function	ATGGAAGGTGTTGTGGTTCAGAATGGAGCACAAGTATCACAAGGATCATGGGCTCATAACCAATTCACAAGATATGAAAACAATCAAGGAAATTGGATGGAACAAATGAGAGGTTCTCTAATGATAGTAGCAACAGTTATTGCATCGTTAACTTTCCAAATCGCAATCAACCCTCCAGGTGGTGTTTGGCAAGAAAACTCAGGTATTCAGCAAGGTTGTGCTCCTGACCAAACATGCAAAGCTGGTACTTCAGTTTTAGCTTTTGGTGATAGTGCCCAAAAGACTAGATATGAACTTTTCTTACTTTTGTGTACCGTCTCTTTCTCGGCTTCTCAATCGATAATCGTGTTGCTGATATGTGGATTTCCTCTTCGGAACAAGGTTGATTGTTTTGTTGTT…	11443011	4	0	6	2	2.95165	1	0.000550096	1.61059	0	0.360607	3.04398	1	4.06921e-05	1.63836	0	0.176977	2.43191	1	0.0093773	2.25017	0	0.0617906	3.82278	1	5.06205e-05	2.8267	1	0.0470509	2.45847	1	0.00584928	0.547925	0	0.961341	3.47911	1	6.7807e-06	1.30482	0	0.535448	2.50537	1	0.0376243
Psat3g090040.1	CDS	CDS	2Fe-2S iron-sulfur cluster binding domain	Ferredoxins are iron-sulfur proteins that transfer electrons in a wide variety of metabolic reactions	ATGGCAACCACACCAGCTTTGTATGGAACTGCTGTCAGCACTTCCTTCCTCAGGACTCAGCCAATGCCAATGTCAGTCACCACCACAAAAGCATTTTCCAATGGCTTTCTCGGTTTGAAAACCAGTCTCAAACGTGGAGATCTTGCAGTTGCTATGGCTTCTTACAAAGTGAAACTAGTTACACCAGATGGAACTCAAGAGTTTGAATGTCCAAGTGATGTTTACATTCTTGACCATGCTGAAGAAGTTGGAATTGATCTTCCTTACTCATGCAGAGCTGGCTCTTGTTCTTCATGTGCTGGTAAAGTTGTTGGCGGTGAAGTTGATCAATCTGATGGTTCTTTCCTTGATGATGAACAGATTGAAGCTGGTTTTGTTCTTACTTGTGTTGCTTATCCT…	11423564	5	0	6	1	-0.978548	-1	5.47986e-05	-0.331324	0	0.521288	-1.00793	-1	5.54191e-06	-0.37008	0	0.315186	-0.968171	-1	6.63427e-05	-0.262528	0	0.670795	-1.43278	-1	1.31195e-09	-0.40327	0	0.255976	-0.688836	-1	0.00565197	-0.270226	0	0.827268	-1.17483	-1	2.65453e-07	-0.33823	0	0.54214	-1.10441	-1	2.22602e-05
Psat3g097600.1	CDS	CDS	Signal peptide region	Nonspecific lipid-transfer protein	AAATTTCTCTTAATACTAGTCTTTGACAATGATTTGGTTGGTGGACTCGGTGCTATTTATAGTCTTCTTCCCAATTTCAACATCACTCACGAGCTAAGCGATGAAACAATGAAATTTTCTTATTACTAGTCTTCGATGATAATGATATCACAGGAAAAAAAACAAATAATAATATGAAAAATAACAAAATTTAATAGCTGTCTTACTTGTAAAATTCAAAATGCGAACGTGTAAAAAGGAACAAAAGGAACAAACGGAGTAACTTCCTACTAAAATTAAGGTGTAATAATTATTAATTGAGTTAAGCACTTTTAGCCACTTATAATTTTGTATACTTATAAATACATAGCCAATTCAGCAATATAACTCACTCTCAAATTAGTGCAATATAGTGAGGAT…	-	4	1	5	2	2.04758	1	6.16142e-05	0.982292	0	0.282437	1.65683	1	0.000271168	1.13545	0	0.0999759	2.06975	1	5.589e-05	1.64994	1	0.00423266	1.42424	1	0.00144995	1.45715	1	0.0176895	2.35865	1	1.04291e-05	0.462663	0	0.873889	3.37173	1	8.42363e-10	1.37058	0	0.067932	1.06365	0	0.0702857
Psat3g097800.1	CDS	CDS	GLYCINE-RICH PROTEIN	Unknown	ATGGAAACCAAAGGTGATACTGATTCAAAGTGGAGTTGGAATGCCAACAACAACCAACAAAAACAATTCTCGATAAACAAGTTCCTCGGAAACAAATCCGACAAACCTCAAACGTCAGTGTTGGGTCCTGGCTTCGGAGCTGGCTTCGGATGCGGCGCTGGACTAGGCTTGGGTTTGACTGGTGGGTTGGGATATGGAGGGTCGCTATTTAACCATCTGAACCTCGTTTTTGGTGTTGGAATGGGTTGTGGTTTGGGTGTTGGCTATGGTTTCGGCCAAGGAATTGGTTACAGTTTTGATTACCAAAGTCGTAAGTCTGCGAAATCTAAGAAAAGTTTTGCTGATTCCAACAAAACTATTGTTTTTCAGTTGTGA	-	6	0	6	0	-1.27779	-1	1.7389e-05	-0.326441	0	0.618262	-1.65484	-1	6.27167e-09	-0.295732	0	0.565211	-0.7809	-1	0.00594837	-0.20867	0	0.824668	-1.89102	-1	1.64698e-10	-0.622227	0	0.0924403	-0.890213	-1	0.00228578	-0.00231497	0	1	-1.11468	-1	1.40791e-05	-0.296618	0	0.694137	-1.13886	-1	0.000183822
Psat3g101360.1	CDS	CDS	Region of a membrane-bound protein predicted to be embedded in the membrane.	Unknown	ATGGATCTTCAAACTCCACATGACAAAAAGCTTGAAGACGATGAGAAACTGGTTTGTAGTAGCATCGACTCACCCCTTCACCAAGTGGCTCGTCTTCCTCATAACCATTCTTCCTACAATGAAGATTATTCGTTTGATTTCCCACCAATCAGTTTTACAGCATTCTTTGGAAGTAAGATCCTAAGAACTTGCTTGAAAAAAGTAAAGCAAAATAGCATTATTGGAAACAGGTCCTCTCACCTGGATAATAATGAATCGTGTGTTGCTCCTGGCTGTGATTTGGATTGGCAGCACAAACTGACTTCGGAACTGCATTGGTACAATACATACGTACCAAGAGACAGAAAGCTTCAGCATGACTATACCTACAAATACAATCAGCAGATACGTAAGGAAATC…	-	4	1	5	2	2.29314	1	0.00143534	1.52013	0	0.254349	1.9934	1	0.000710412	0.825471	0	0.469604	2.57927	1	0.000889849	2.56741	1	0.00326575	2.67603	1	0.00033919	2.5929	1	0.00931177	3.00286	1	2.91814e-05	1.10803	0	0.67072	3.48553	1	2.54622e-07	1.43119	0	0.331585	1.20192	0	0.153315
Psat3g101480.1	CDS	CDS	Unknown	Unknown	ATGAAGAAACAGGATGAAACGGTTGAAACCAACAACACCATGGAAAAAACACTGTCTGTCTTGTCAGATTCTGCAGGGATAGAAACAGTTACTTCTGAAACGACACCTCCGGTTATTAGCACAGAAAGCTCTTCTCACGATGACAAACTATTGAAGGTTCTTGAGAGCGTGCAGGCACTCCAATTAAAACTTGTGTTCAGTCACTTTGATGAAAGTGGAGATAGGAAGAAATTATTGGAGTTACGACGTCTGGAGGCCATCGATGAACTATTGGAGTATGATGATTCTGTCAAGCTTGTGGAATCTCGAGGGAACAAGAAAGATGAAGGGAATAACTACCCAAAAGATGCTTTTCAAAGATTTATGGACGTTCAGGCTAGGAATCGTCAGATGAGAAAT…	-	3	1	6	2	1.13164	1	0.0111491	0.661651	0	0.477123	1.38357	1	0.000394712	0.670934	0	0.314298	1.70021	1	0.00029088	1.80886	1	0.000480396	1.4424	1	0.000557154	1.21298	1	0.0415195	1.6601	1	0.000481677	0.706928	0	0.690653	2.50681	1	2.92842e-08	0.795385	0	0.434876	0.662349	0	0.270302
Psat3g123560.1	CDS	CDS	WRKY DNA-binding domain	WRKY transcription factor	ATGACTATGGATGATCAACATCATCATCATCATAATAACTGGGAAGTTTCTGAACTTAATGATGTTCCTAAGTTCAAATCTGTTCAACCACCTTCACTTCCTCTTTCTCAATCACCAATTTCACCTTCTTTTAACTTACCCTTTTCATCTACTTTTAGCCCAACTGATTTCTTAATCTCACCTTTCTTTCTTTCTTCTCCAAATGTTTTTGCTTCTCCAACTACTGAGGCTTTTGCTAACCAGAGCTTCAACTGGAATAAGAACAGTTTAGGGGAAGAAGACCAACAAGGTGGTGACAAGAAGGATGAGAAAAACTACTCTGATTTCTCTTTTCCAACTCAAACCAAACATGAACCTGTCTTTCAATCTTCCTCAAACATGTTTTTACCGGAACCAGTT…	11409601	4	1	5	2	1.26835	1	0.000123938	0.574793	0	0.373487	1.43572	1	2.6985e-06	0.525464	0	0.297655	1.24149	1	0.000202675	1.22722	1	0.000988345	1.61738	1	3.34189e-07	1.15899	1	0.00364891	0.887532	1	0.0105276	0.647154	0	0.489269	1.52876	1	9.00288e-07	0.463639	0	0.556058	0.740927	0	0.0541649
Psat3g200360.1	CDS	CDS	EFh	calcium-binding protein	ATGGTTTTTCGCCAAATTGAATATCTTATTGCAGAAGAGAAAGCATCACAGAATGATGATATTGATATCAACTCAACTTCAAGTTCGACTTTATTCGGTTTGGTAGGTTTTTTCCTATACTCAACATTCATTGTTGGAGTACAAAAGTTCTTATCGAGTTTCTTGAGTTTGTCGAGTTTTCGATTTTTTTTTCTTCTCTGCAAACTTTGTTCCGGTGACTCGGGTGTAAAGGGAGAGAAGCAGATATCAGAAGGTGAATCAAGTGTTAGCAGAGACAGTGTGGAGATTAAGAGAGACGAAGTTGAGACGGTGATGGCGAAAATGGGAATTTTTTGCAGTGAAGAAAGTGAGGAACTTGAAGAGAAATATGGTTCTAAGGAACTTTCTGAATTGTTTGAA…	11408621	3	1	5	3	1.67327	1	0.000937959	1.47207	1	0.0425666	2.07115	1	1.76146e-05	1.97008	1	0.00219924	2.01366	1	0.000425932	1.3747	0	0.0822443	2.24161	1	0.000216423	2.07951	1	0.01139	2.39314	1	5.16e-05	1.28994	0	0.406002	2.54233	1	9.98225e-07	0.927595	0	0.479537	0.834864	0	0.228482
Psat3g204560.1	CDS	CDS	Region of a membrane-bound protein predicted to be embedded in the membrane.	receptor-like protein kinase	ATGTCAAACTCCAAAAACAACAAATTTCACCCTAAAATCACTCTATTATCTCTCTTTTTGCTATTCTCCACCCTAGTTGTTAACTCATACAATCCTGATTACACTTTAGCAATCAATTGTGGCACCTCAGCAAACACTACTGCATACAATCGAACTTGGGTTGGTGACAGTAATGATAACTCCAATATCTTTTCCTTCATTGAACCAAAAACCACTGGCTCATCACTTACACCACAACCTAATTCCCTTTCCAGTCTCGAAACTCCATTCACAACCGCACGTATTTCTCTCTCAAATTTCACATACTCATTCTCTAGCATCACTTCTTCCCCTGTTTTCATTCGCCTTCATTTTTACTCAACTTCGTACAACTATAGTTTTGAACCTTCTAATGCAGTT…	25497566	4	1	5	2	1.09528	1	0.000204095	0.455416	0	0.463879	0.837039	1	0.00165392	0.472235	0	0.28923	1.1942	1	7.10085e-05	1.04561	1	0.00192781	1.0462	1	0.000131217	1.00232	1	0.00546899	1.71172	1	1.56858e-07	0.571954	0	0.496116	1.42195	1	4.88596e-07	0.447443	0	0.51375	0.530932	0	0.141612
Psat4g012600.1	CDS	CDS	Domain associated at C-terminal with AAA	mitochondrial chaperone	TCTCAAAACAAAAATTCTTCTTTAATATATCAACTTACGAGGAGTTAACATCAAAAGCTAAATTAACCAAAAACATTTTTTTCTTTTAAAAATTAGTTATTCAATCTTATAACTGTCGACTGATGTAAAGATAAATTTAGTTGTTCATATTAAATGTTCGACAACTCGACTAATTTAAGACAAGAATTATTAATACGAGTGGAATTAATATTAATTAGTTAAAGAAGTTGAAATAAAACTCCACTGAGAGTGACATGATTAAAGTGTTAAGTACACTCCTCTCATTACCTAAAGAGTGTCATTATATCCAATCCAAAATCCAACCTCAAATGATTTTCTCAAATCTACAAATATTCAATTCCTGCAAAAATCACATGCATAATTGATTAACTCTATATG…	11431063	6	0	6	0	0.969037	1	0.000100132	-0.196268	0	0.797889	0.980474	1	1.91503e-05	0.0159113	0	0.999983	1.54055	1	3.05659e-08	-0.18973	0	0.841234	1.1065	1	2.49508e-06	0.0301511	0	1	1.55759	1	2.30575e-08	0.245987	0	0.873132	1.47543	1	6.91309e-09	0.282141	0	0.700905	1.17029	1	2.03808e-05
Psat4g018640.1	CDS	CDS	SignalP-TM	Peroxiredoxin Q	ATGCTACCACTTTGTTCTTCCTCATCCATGGCTGCTAACTCTTCCCTCACTCTCCCAACCAATTCTTTCCTCACATTACTTCACCCTCCTCCATCTTCCCACTACATATCATCATCACTTTCTTCAACTTCATTCAACTCTCAGTTTTTAGGCCTCAAGTTATCTCATTCTTCCATTTCCATAACCCCTTCTTCTTCATTCAAACGATCTTTCATATATGCCAAGGTTAGTAAAGGCTCTAAGCCACCCGCTTTTACGCTGAAAGATCAGGATGGTAAGACTGTGAGTCTCTCCAAGTACAAAGGGAAGCCTGTTGTTGTTTATTTCTACCCTGCTGATGAGACTCCTGGTTGTACCAAACAGGCCTGTGCTTTTAGGGATTCATATGAGAAGTTCAAG…	11441719	6	0	6	0	-1.05497	-1	0.000117961	-0.415131	0	0.469411	-1.40136	-1	8.38033e-08	-0.52642	0	0.170817	-1.06399	-1	0.000114365	-0.27356	0	0.713295	-1.4923	-1	1.43799e-08	-0.416311	0	0.314079	-0.772395	-1	0.00630958	-0.250546	0	0.873889	-1.3329	-1	2.86678e-07	-0.290053	0	0.698871	-1.1433	-1	9.85133e-05
Psat4g019000.1	CDS	CDS	Dimeric alpha+beta barrel	Stress responsive A/B Barrel Domain	CCCAAAAATTAAATTTAAAAAACGTGGGTGTACTTTTTGCATTTTTTATAGAAGATATCTTAGATGCTATCTTGCAGTTATCTTATCTCATACAAGTTTACCAAGTGGGAAACGAAAAGGAAGAAAAGAAATGGCAGAAGCAAATGGAATAGTGCACCACATACTCCTCGGAAAGTTCAAGGACGACATCACTCAACAGCGAATCGACGAACTCATCAAGGGCTATGCCAATCTCGTCAATCTCATCCCAGTCATGAAGTCATTCCACTGGGGCACGGATGTAAGTGCTGATAACCTGCACCAAGGTTTTACTCATGCGTTTGAATCAACCTTTGATAGTGTGGAAGCCATTGCAGAGTATGGGGCTCATCCTGCACATGTTGAGTTTGCAAATGTGTT…	-	6	0	6	0	-1.1381	-1	0.000100132	-0.563756	0	0.294993	-1.72723	-1	3.00775e-09	-0.687726	0	0.0835279	-1.03004	-1	0.000408658	-0.303391	0	0.692421	-2.02438	-1	2.46849e-11	-0.428302	0	0.338317	-0.691608	-1	0.0250747	-0.0881923	0	1	-1.5072	-1	8.6865e-08	-0.600571	0	0.263892	-0.981896	-1	0.0017366
Psat4g022280.1	CDS	CDS	Unknown	calmodulin-binding transcription activator	AAAAAATAAAAATAAAAATACTAGTGTTACAAAAATATGGTCAATAACACTTTGGTCAATGACAGATTTCCTGTCTCTTCAATTGGTGTTGATTCCTTAAACACTTTGATCAATAACAGATTTCAAAGTCAGGACAGCTTTGGAAAGTGGGCGAACCAAATCATGTCTGAATCCCTTTCTTCAGTTGATGGTTCGGCTCTCGTATCCTCAGTTTCATCCGGTCACAAATCCTATTCATCGTTGGTAGTTGAAAATCCGCAATTTTCCGTTCCAGAACAACTATTTAATCTCACCGATGTGTTCCCTGCATGGGTGTCTTCCACAGAGAAATCAAAGATCCTAGTGACTGGACTCTTTCAAATAGACTATCTACACATCTCAAAGTCCAATCTAGCATGT…	11427895	4	1	6	1	0.849207	1	0.000257514	0.36531	0	0.457573	0.985379	1	3.6551e-06	0.215095	0	0.656	0.724377	1	0.00190159	0.620323	1	0.0324087	0.868703	1	4.36436e-05	0.489058	0	0.13947	1.22085	1	9.9508e-07	0.263747	0	0.837276	1.24307	1	3.83295e-08	0.106795	0	0.950312	0.569241	0	0.0339562
Psat4g024960.1	CDS	CDS	Unknown	Major allergen Pru ar	ATGGGAGTCACAACCTTTACAAATGAGTACTCTTCGTCTGTCTCGCCGTCGCGCATGTTTACGGCTTTGATCATAGACTCCAGAAATTTGATTCCAAAGCTCTTGCCAAAGTTTGTGAAAGATGTGAATGTAATCCAAGGAGATGGAGGAGCTGGAAGCATTGAACAAGTCAACTTCAATGAAGGTAGTCCCTTCAAATATCTGAAACAAAAGATTGATGTACTTGATAAGGAGAATTTGATTTGCAAATACACTATGATTGAAGGGGATCCATTAGGGGACAAGCTTGAATCTATTACTTATGAGGTGAAGTTTGAGGGTAGAAATGATGGAGGTTGTGTATGTAAAATGGCAAGCAGTTACAAAACCATTGGAGATTTTGATGTTGATGAGGAAGAT…	11416218	3	1	6	2	1.1432	1	0.000981194	0.827454	0	0.137844	1.01572	1	0.0011786	0.907477	1	0.0477937	1.09367	1	0.00172947	0.969995	1	0.0226287	1.1906	1	0.000126828	0.764239	0	0.101587	0.626036	0	0.115986	0.812843	0	0.317117	1.67607	1	4.02751e-07	0.985137	1	0.0469398	0.872274	1	0.0275839
Psat4g027600.1	CDS	CDS	consensus disorder prediction	BEST Arabidopsis thaliana protein match is	AAATTGCTCAAGCTCAACAGCACATCATGATGACATGTCTTTCTACCATTGTTTTTATAAATCATAAAGTGTAATTTTTTCGTTATTGCAATTTTCCATTGTAATTTCAGAAAAGCCAAACGTAAAACTAAACACACTCATAAAGATGTCTTTTCACCGCGATTTTTACAAACTATAAAGTGTAACTTCTACGATATTGTGGTTTTACGCCGCAGTTTTAAAAAAGCCAAATACAAAACCAAACACACTCATAGATAACTTAGATGGTCTAAAAAAAACTTTAAAAAAACAAAACTTGATGTCCATGAACAAGTGTTAAAAATGGAAAAGTAAGATTGCATATCAAAAACTATTTCTAGATGAAACAAAATTTCTCAAACTCAACACAATAACATATAA…	11420235	6	0	6	0	1.04333	1	4.53505e-05	0.210416	0	0.780369	1.09285	1	2.3743e-06	0.356506	0	0.382165	0.834284	1	0.000982738	-0.0495859	0	1	1.25572	1	2.25925e-07	0.106228	0	0.905039	1.01093	1	0.000119484	0.0128191	0	1	1.34148	1	4.92901e-08	0.27473	0	0.709978	1.05675	1	0.000116461
Psat4g029440.1	CDS	CDS	Unknown	Carrier of the growing fatty acid chain in fatty acid biosynthesis	GTGCTATTATGCACCGACTAGAAAGTTAGTTGAGGTAACGGGCGTTACGAGTTACGAGAAAAACGAAACGGAGAGAAAACGACGATACTTCACATAAAAGAAAATGTGCAAGAAAAAAAAAAAGGTCTTCGAAAATAACGAAGCCAACCCTCAACAAACAACATTTTCTCCTTATAAAAACCACACTTCTCTCTTTCTTTCTTTCCAACAACAACTCTCACACTCTTCGTCGCCTCCGTCCTTTTTTCTTTTCTTTCAAATTTCAGATCTCTCCCTCTCTCTACAATGGCCTCCATCACCGGAACTTCATTTTCCATCACCGCATTCCAACAATCACTGGTACCTGGTTCTGCTTCCAGATTCTCTAACCCGAAATCAGTTTCCCTTTCGATTAAAGGG…	112416063	5	0	6	1	-0.740903	-1	0.00202121	-0.250422	0	0.677337	-1.79644	-1	6.77935e-12	-0.507113	0	0.128157	-0.734174	-1	0.00242175	-0.297204	0	0.581706	-1.8468	-1	1.44328e-12	-0.615887	-1	0.0422509	-0.736081	-1	0.00293497	-0.310688	0	0.775451	-1.41028	-1	4.9918e-09	-0.32368	0	0.567709	-0.615355	-1	0.0239213
Psat4g042000.1	CDS	CDS	CHS_like	3-ketoacyl-CoA synthase	TCAACTTTTTCTATCTGCATATAAATTTAAACAAGTACAACTACAAACAATTATTCCTTCTTCATTCTTGTTCTCTCTCTCTCTCTCTACTGGGATCTCTGGTCAGTTTGCTCTTCAAGAGAAAAAATGACAGGTGCAAGACCAGTTACAACACCCTTGATGCCACATTCATCTAGGAACCTACCTGATTTCAAGAAATCTGTTAAATTGAAGTATGTTAAACTTGGTTATCACTATCTAATCACTCATGGAATGTACCTTTTTCTTTCACCACTTGTGGTGTTAATTGCTGCTGAGTTATCCACTTTTTCAATCCAAGATCTTTATGATATTTGGGAGAATCTACAATACAATTTGTTATCTGTAATATTTTGCTCAACTCTACTTGTTTTTCTATCC…	11441612	5	0	6	1	-1.04648	-1	0.000116689	-0.189828	0	0.822768	-2.14571	-1	3.0647e-12	-0.70975	-1	0.0391422	-0.947526	-1	0.000406562	-0.469467	0	0.277839	-1.68646	-1	1.11745e-09	-0.333048	0	0.444979	-0.85113	-1	0.00194539	0.0481116	0	1	-1.55327	-1	8.95478e-09	-0.416309	0	0.47473	-0.49287	0	0.146004
Psat4g062760.1	CDS	CDS	GDSL-like Lipase/Acylhydrolase	Belongs to the 'GDSL' lipolytic enzyme family	ATAGACACAGCATTAATTAGTCATGCAATTGTTTGTTTAACAAACTCAACTAATCAGAACTTCTGAATTTCTATATATAAGCTTCTAACTCAATGCAAAAGGAAGTTGCCAACTACTCTTCAAAAGCCTTTCCAAAATGGCTCCTTCTATGTCAACAATTTACACACTCTTCTTACTTTTCTCATTAGCATATTCAGAAGAATCTTCAAGACCCTTCAACAAAATATACGCCTTTGGCGACTCTTTCACAGACACCGGCAACACCCAAAACGCCGAAGGTCCAAGTGGTTTTGGCCATGTCTCAAACTCACCATACGGCACAACTTTCTTCAACCATTCCACTAACAGATACTCTGATGGAAGACTTGTCATTGATTTTGTCACAGAATCACTTTCCAT…	11413580	6	0	5	1	-0.76624	-1	0.00100732	-0.497202	0	0.222157	-1.52185	-1	2.10571e-10	-0.693308	-1	0.0189069	-0.958235	-1	6.38104e-05	-0.400891	0	0.317051	-1.21597	-1	7.70583e-08	-0.570934	0	0.0619165	-0.777002	-1	0.00142716	-0.327452	0	0.740764	-1.59186	-1	3.1714e-10	-0.49279	0	0.259451	-0.609398	-1	0.0235491
Psat4g064840.1	CDS	CDS	NDPk_I	Nucleoside diphosphate kinase	GGTATTTCTAAAGCATAGTGTACTACAAAAGTTCTGGGCAGCGCTTTATTTGTTACTTACCACATCCAAATCCAAATTCCAAACTGCGTCTTTGTTGCACAGAGCCTCAACGCAAAGAGAGGAACGAGAGATGGAAGCCATGGCCGTGTTTTCCGGAAGCAATATCTTTGCTACTTCCTCTCTCCTACGCACCACCAACTCCAAAACCAGATACTCTCAATTACGCACCACCCAAAACCTATCTGCATTTTCTTCTAAATCCCATCTCTTCTCGCCTTCTTCTACTTCTTCTTCCTATCCTAAAACCTTCCGCACCAGAAGCAGCACCGAATCCGGCATCTTCCTTCCCCGCCTAATCGCTTCTCTCGAACAAGTTGACCAAGCTTACATTATGGTCAA…	11407961	6	0	6	0	-0.935579	-1	0.000215672	-0.34484	0	0.523767	-1.6007	-1	4.6551e-10	-0.618662	0	0.0682019	-1.08123	-1	2.4603e-05	-0.091154	0	0.974443	-1.8946	-1	2.8329e-12	-0.522176	0	0.131138	-0.89175	-1	0.000620391	-0.228787	0	0.873889	-1.46448	-1	6.87192e-09	-0.502912	0	0.296225	-1.04628	-1	0.000112759
Psat4g103120.1	CDS	CDS	F-BOX PROTEIN SKIP23	f-box protein	ATGGATGACAAAGTTGATTGGTCTCAACTCCCCATAGAGCTATGGCCAAAGATAGGAAAATATCTTGATAATCACATAGATGTCCTTAGATTTCGCAGTGTTTGCGAATCATTTCGTTCTTCCATCCCTCCTTCTCTTCCAAATTCTCCATCTTTTCCTCTACAAATACCTCACCCCATCCACACCTCCCTAAACACTCACCTAACCCAATCAACCATTTATCTTATTGAACCAACTGGTGCAAGTTCTACCTCCAACTTAGCATCTTTAGCACCATCTTCTTCTTCCAAAGGTTGGTTGATTAAGGTACAGGAATCAAAGAACCAACCCTTGAGTTTGTTGAGTCCTATCTCTGACCGAAAATTATCATACCCTCAAAGTAATAACAACACTGCTTTT…	11416754	5	1	5	1	1.34714	1	7.30704e-05	0.70982	0	0.242882	1.38703	1	6.35261e-06	0.808101	0	0.0782342	1.34982	1	0.000114365	0.964169	1	0.0249169	1.39006	1	1.25007e-05	0.706262	0	0.157004	1.37134	1	0.000124402	0.600564	0	0.600836	1.62489	1	4.86552e-07	0.303653	0	0.78605	1.02017	1	0.00706156
Psat4g107640.1	CDS	CDS	Region of a membrane-bound protein predicted to be embedded in the membrane.	Nucleotide-diphospho-sugar transferase	GTTGAAATTGTTTGGGTGGTTTGAGTTAATGAATAAAACATCATTACTAGTACTAATAATTGGATTAAATAATGTCACGTTGAGCATACCAGCACACTGGTTGACCACTTTCACAACTTCTCCCGAAGACCAATCTCATTCTGCTAAACCTCTCTCAATTCTCTCAACACTCAATTTTAGGTTTTCCATTTTCATCATCTTCTTCTTCTTCGTCTTAATCGACGAAGAAATGGTATATTATTATTATTAACACATCGTTTATTGTGAAACCATATTTCACGAAAATGGCTTGGAGAAACGGTTGCGAGGAACTGACTCAATCCAAGCCTCTTTTCATCACGATCTACACTGTCGTTATTATTGGGATCGTCGTTTCGTTTTTCTACGTTTTTTCTGCTA…	11445321	6	0	5	1	0.776569	1	0.000682429	0.480909	0	0.241107	0.558989	0	0.00689907	0.35617	0	0.311265	0.64585	1	0.00552113	0.531772	0	0.0918626	0.679332	1	0.00107606	0.465272	0	0.156405	0.966079	1	5.30848e-05	0.355696	0	0.673758	1.09016	1	4.38188e-07	0.46048	0	0.298065	0.800081	1	0.00291726
Psat4g113280.1	CDS	CDS	Region of a membrane-bound protein predicted to be outside the membrane, in the extracellular region.	Uridine-cytidine kinase	GTTATTTTTTATACTACAATAATGTCCATTAAGGTTACTGATATAGGCTAAGATGCATGCAAACCCAACTATACCCACGAGAAAAAAAGAACCTCCATATAGCGTAATAACGGCTTAAAATCATGCACAAAATTATCTTCCTACGAAATTGGATTTTAATTAACTTCTGAAAAAATCACGTTGAATTGAAGCGCTTTTCTGCCCTTAAATATTCAATATTTTCAGACCTTAATTAATTCGTTTTCTTTCTCTTATGTTGATCCCTTCTTCTTGATCCCTCCATCATCCATTGAGGAAATAAGCATTCCTTCAATGGCAGACGAGACCTTTAGAGATGATTTGCAACAAAAACATCTTGGTCGCTTAAAAGATCAAGTTCGTTTGGTTAAAAGGAAAAAC…	25501494	6	0	6	0	1.61249	1	3.01993e-06	0.328608	0	0.720999	1.0629	1	0.000228351	-0.263253	0	0.729577	1.32271	1	4.94795e-05	-0.24917	0	0.845446	1.8348	1	3.32025e-08	0.458744	0	0.462412	1.30313	1	0.000143355	0.270451	0	0.913841	1.55194	1	5.08633e-07	0.55103	0	0.464622	1.03454	1	0.00432846
Psat4g123800.1	CDS	CDS	Zinc-binding dehydrogenase	Zinc-binding dehydrogenase	ACTTGTCTTCTTCTTCAATAAAATCTACCAGATTCTTGGTGAAGTCTCAGTCTACTACTTCACCTGCTTCTTCTGATACTGTGAAAGTGATATCTGTTCCTTCTGAAATGAAGGCTTGGGTGTATGGAGAATATGGAGGGGTTGATGTTTTGAAATTTGACTCCAATGTTGCTGTTCCTGATGTTAAGGAAGATCAGGTTCTTGTTAAAGTTTTTGCAGCTGCTCTTAACCCCGTTGATGGTAAGAGAAGGCAAGGAAAGTTTAAGGCCACTGATTCTCCTCTTCCGACTGTTCCTGGTTATGATGTAGCTGGGGTTGTAGTGAAAGTTGGTAGTGAAGTAAAGGAATTCAAAGTTGGAGATGAAGTGTATGGTGATGTAAATGAGAAAGCACTAGAAG…	25501340	6	0	6	0	-1.20908	-1	7.36024e-05	-0.32757	0	0.656904	-1.49672	-1	2.01096e-07	-0.420129	0	0.380981	-1.19692	-1	9.09417e-05	-0.157599	0	0.91837	-1.96204	-1	2.05531e-10	-0.383065	0	0.433605	-0.881416	-1	0.00487727	-0.222735	0	0.919412	-1.71432	-1	1.30895e-08	-0.522446	0	0.397349	-1.19514	-1	0.000236955
Psat4g136440.1	CDS	CDS	30S RIBOSOMAL PROTEIN S20	30S ribosomal protein S20	GTAAAAGTTAAAGGTTTTTAACAATTTAACAAATATATTTGATTGATAGAGTAAAAAGAAGGGTGAATAAAACAAGGGTAATATAGAGAATATGTCACTCGTCGGAGTTGAGCAATCCTTTATTCATTATCCAATTGAAATTCAACCTCAACTCAACGGATAAGAGAGAACCATCACAGAGAAGGAGAAAGAGAGAGATATGGCTTCAGTTTCATGCTCATTGCTGAACCTTCCTTCCAAAATGAGAGGCCTTACCCTAACTTCATCTTCCTCCACTTCAAATTTCGCTTCTCTAAGTTTCTCCCGGAACATTTCGCACACCGTCCTTTTACAAGGTAGGTTGTCGTTGAGTACCGTACAGAGGCGCGGCGTTGTGGTTTGCGAGGTGGCTCCCAAAAA…	11413544	6	0	6	0	-0.967839	-1	3.77096e-06	-0.358933	0	0.347651	-1.22259	-1	8.63922e-10	-0.473719	0	0.0819383	-1.1424	-1	1.97423e-07	-0.32449	0	0.355759	-1.50153	-1	1.44629e-12	-0.385335	0	0.170213	-0.745018	-1	0.00028656	-0.197517	0	0.855428	-1.34518	-1	1.82949e-10	-0.417094	0	0.256918	-1.00355	-1	5.18286e-06
Psat4g198360.1	CDS	CDS	AQUAPORIN-8	Belongs to the MIP aquaporin (TC 1.A.8) family	AAAATATATTAATAAAAAATAAATGAGATGTCGTAAATTCGTACTCATATTATTTAATACTTTATATGATAGTATAAAGTTTAATCAACTTATTAAAATAAGCCTATACATTAGTATATGATATTTTGATCTTCTATATATAGAACTCACTAGAGAAGCTTTTTGTGACATGCTTCTTTATCTTATCCTCTAATCTACACCATTTTCAAAGGTTCCCCTAGTAACTTCTAAACAAAATGGCTGGTATAGCATTTGGAAGGTTTGATGATTCTTTCAGTTTTGGGTCAATTAAGGCCTATATTGCTGAATTCATCTCAACTTTACTCTTTGTTTTTGCTGGTGTTGGTTCAGCCATAGCCTATGGTAAGTTGACATCAGATGCAGCTCTTGATCCAGCTG…	11435009	5	0	6	1	-0.724973	-1	0.0190486	-0.413814	0	0.520998	-1.42408	-1	5.76998e-07	-0.549401	0	0.203295	-0.858855	-1	0.00478457	-0.649414	0	0.13233	-1.5611	-1	5.6604e-08	-0.635172	0	0.124324	-0.987415	-1	0.00138559	-0.157886	0	0.9671	-1.33913	-1	2.10995e-06	-0.327854	0	0.688406	-0.745495	-1	0.0286926
Psat4g226520.1	CDS	CDS	Sugar (and other) transporter	Belongs to the major facilitator superfamily. Sugar transporter (TC 2.A.1.1) family	GGTGACTGTAAATACATGCACATGATGAACAATATCATAGTCAAACCTAAACACATCACATACACTTATCCAAACTTTATAAATACACCTTCATTCTTCAAACTTTCTTCACTCCTATTTCTCTATTCTTTTTCTCACTCCACCATTGCATGTGGATTGTGATATACAACTAAGATCAATTTAGATTTTTCAAGCTATGGCCGGAGGAGGTTTCGCCACCAGTGCAGGCGGCGGCGAGTTCGAAGCCAAGATAACTCCGATCGTTATTATTTCATGTATCATGGCTGCCACCGGGGGTCTCATGTTCGGTTACGACGTCGGTGTTTCAGGTGGTGTGACATCTATGCCACCATTTTTGAAGAAATTCTTCCCTGCTGTATACAAAAAGACAGTGTTGGA…	11435816	4	1	6	1	1.14216	1	0.000207538	0.575022	0	0.325787	1.04877	1	0.000158545	0.531725	0	0.236605	0.859489	1	0.00558058	1.0403	1	0.00291294	1.25045	1	7.78963e-06	0.703824	0	0.083173	1.16371	1	0.000247055	0.706115	0	0.33283	1.62648	1	5.16165e-08	0.780508	0	0.104846	0.516895	0	0.190999
Psat5g001920.1	CDS	CDS	Aspartate Aminotransferase, domain 1	Belongs to the class-III pyridoxal-phosphate-dependent aminotransferase family	TATTAATTTAAAATTTTAAAATTTTAAAAGTACAAACCAAACAATTTGGTTTTTCATTGCTTTGATTTCTACAAATTTATTATTAAAAAAAGTGAATTAAACTAAATCTAATATTTTAATTTTCTTTGAATTCTTCTGTTCAAAATTAAACCAAATCTATATATACATCAAGTAGAGTGTGCGAAAGGTCTAATTAAACGGCATTGTTTGTATTAATAATAAAGTGTAGAGAGAGAGAAAGAGAGATTTTGACAATCTTATCATATCTGAAATGGCTGCTTCGGGTATCGCTGGAGCAGGGCTTACCCTTCTCAACCGCTTCTCCTCTTCCGCTTCTTCTTCTTCAACTCGATGTCGTACTCGTTCTCTAACTATGGCTGTTTCCACCGACCAGAAACC…	11420447	6	0	6	0	-1.10444	-1	2.93022e-05	-0.371665	0	0.506238	-1.67167	-1	3.61841e-10	-0.588286	0	0.102826	-1.25677	-1	3.43302e-06	-0.341411	0	0.538331	-1.98403	-1	1.48893e-12	-0.568967	0	0.104879	-0.83976	-1	0.00163387	-0.235144	0	0.873889	-1.49132	-1	8.61457e-09	-0.460735	0	0.384298	-0.961752	-1	0.000528494
Psat5g027720.1	CDS	CDS	PSBP DOMAIN-CONTAINING PROTEIN 5, CHLOROPLASTIC	psbP domain-containing protein 5	ATGTTAGTTAGTGATAGCTGTGAATTGATCAACTATTTTTTATGTGAATTTTGCTTAGCTGACTCAAATGTTTTTGAGCTTGGAAATGTTTGGACTGCTGCAGGGACTGAGTTGTGCTATGCGACTGTTGAATCATTTCATGAGGCAAGGTCATTGTTTGGAGTGGATGGAATCGGTTGCAGGTTCATTCTGTTTCTGCAGGTAAGGTGGTTTAAAGCAGGTTTGATTGGTTCTAATGCAGGTGTGACACAAGTTAATGTGATGATGGTGTTTGTTGATACAAGGCTGGTTTGCAAGATGTTTGTGGTAAGTTCAAGCCTTGGGCTCACTTGGAGCAAGTCTTGGTTCTTGGCTTTGGAAAGGTTACATGCTACTCATGCTGAAGAACAAGAACAAGAA…	11423366	6	0	6	0	-1.38799	-1	0.00013392	-0.358953	0	0.691163	-2.36596	-1	3.35915e-10	-0.856219	0	0.0717311	-1.43098	-1	7.7758e-05	-0.309976	0	0.770564	-2.62851	-1	1.46703e-11	-0.644915	0	0.19849	-1.11283	-1	0.00297062	-0.288583	0	0.901595	-2.13233	-1	7.9237e-09	-0.700763	0	0.298795	-1.43801	-1	0.000252623
Psat5g046720.1	CDS	CDS	Protein kinase domain profile.	Mitogen-activated protein kinase kinase kinase	AAAGAATATCATTAGACAAGAGAATTTGCGGGTGGTGTTTCTCTATACTCGAACACAAGTATCTGAGTCAGTCAACTATGAAGCATTGTGATAAGGTTAATGTGTAATTGAATTAGGCATGAGTTACGACCCGAAACACCAAGTCAATGTTATCATTACACTCTCAATTTCCTTACACAAACATTTTATTTAAACCTAAAGTCAGAGTAAATACATTTGACCACGTAAACAAAACCAAACAATATATTCTTTATTCAACCCACAAGAAAAACAGTTTGAATTGGAAAAAATGGGCATTTTTGCTTCCTTCGTGGTTGTTTCTAGCTTTCCAATTTCCATGGCAAACCTTACTCTACCAAATAATCAATACATCACTCTCGAATGAGGACTTCAACTTCA…	11423220	3	1	6	2	0.649758	1	0.00265771	0.337203	0	0.459187	1.19318	1	1.17902e-08	0.644615	1	0.0205157	0.80402	1	0.000238469	0.73447	1	0.00311746	0.762405	1	0.000102685	0.483271	0	0.104414	0.810001	1	0.000316214	0.0445719	0	1	1.04914	1	3.11449e-07	0.30168	0	0.562477	0.392226	0	0.154342
Psat5g069520.1	CDS	CDS	METHYLESTERASE 17-LIKE	alpha/beta hydrolase fold	GCGTCATACGCCAGTCTTATGCAACACTCAGTTTTATATTTTTAATAATATATCAAACTGTTCATGTTGACATTTTCAAACCTCTGATCATATATATATTAGAAATCACCCAAACGCAATAAAAACATTTTATATATCATTAGTATAATATTACTATTATTATCTATACCTATATGAACCCGGCCTTGAATAGTTATAATATCCCATTCCTATAATATTGACTAGGATATATAAAAAGAGGAAACGTCACAACCCCTTAAAATAAAACTATTCTTATTCTTATCTTTGATTATATAGCTATATATTGGTTTCACCAACAACATTGAAAACAAAAGAAGGTGAGAAGAAAAAGCCATGGCTGTGAGAGAGATAGAAGAAGGAGTAGTTGATTCTAATTCT…	25489809	6	0	6	0	1.12718	1	2.29147e-06	0.254276	0	0.650876	1.2351	1	1.37798e-08	0.185568	0	0.714286	0.851955	1	0.000228492	0.177579	0	0.829068	0.870814	1	3.13837e-05	-0.0683346	0	0.955933	1.27109	1	8.1302e-07	0.546506	0	0.389657	1.08352	1	7.45571e-07	0.260893	0	0.694335	1.17532	1	5.9927e-06
Psat5g086480.1	CDS	CDS	Coil	Belongs to the aldehyde dehydrogenase family	ATGGTGTTTGACGGAGAAGCCGCGTCGTCGCTGGTGAAGGAACTGAGGGTGAGTTTCAGTTCCGGTAAGACGCGAAGTTACGAATGGAGAATATCGCAGGTGAAGGCTCTTTTGAAAATGATGGCTGAACAAGAGGATGAAATCGTTGATGCTCTTCGTTCTGACCTTGCTAAACCGCCACTCGAAACCGTCGTCTACGAGATTGGTATGTTTAAAAACTCATGTGAACTCGTGCTCAGGGAATTGAAACAATGGATGACACCAGAAAAGGCTAAAACTTCAATCACAACTTTTCCGTCTTCGGCTGAAATCATACCTGAACCACTTGGTGTTGTGTTAGTCATCTCCGCGTGGAACTATCCAATTTTTGTTGTCCTTGATCCAGTTGTCGGAGCTATA…	11411505	5	1	4	2	0.907648	1	0.0143325	0.5216	0	0.506238	0.957838	1	0.00400629	0.529125	0	0.373462	1.03026	1	0.00644345	1.03127	1	0.0234972	1.3421	1	0.000116256	1.06412	1	0.028523	1.54326	1	0.000146199	0.685861	0	0.606159	1.83467	1	7.25533e-07	1.01916	0	0.113118	0.485072	0	0.358116
Psat5g086600.1	CDS	CDS	NAC domain	NAC domain-containing protein	AAGTTCTAACATTAAGTGATTTAAAACTTCTTCTAAATACAATTACAATTGTAGGGAATTAATGAATAGTACTGCTTATTAATTTCATAGTCATCGCTATTAGACCAACTAATTATTATTGGTATTTTGTTTACATATTTTAGGCCCTACATCTTTCACGCTTATGAGCACTAACAAAACGCTATCGTTCACGTGTATCCTAGAAAGACCAGCTACTCAAGCACGTGTCACCTCTATTCTTCCTTATAAATACACGTTTCTCTCTTATGTGATAAGTTTCAAGCGCCGCCACCGAATTTCTTCTTAGAATTCTTCATTCACGGAGAAGATATAGCTAGGGAGAACCATTCATTACAAATCAGATCTTACCAGAAAGCTTTAGAAATTACAATAATGGTT…	11416125	5	0	5	2	1.08337	1	0.000409394	0.675802	0	0.200604	1.05756	1	0.000134748	0.840007	1	0.0339104	1.03839	1	0.000825208	0.738685	0	0.0772371	1.29436	1	5.5321e-06	0.392761	0	0.452847	1.09245	1	0.000852411	0.668083	0	0.431215	1.30211	1	7.94594e-06	0.53106	0	0.439313	1.10209	1	0.00126904
Psat5g110320.1	CDS	CDS	Ribosomal_L11	Belongs to the universal ribosomal protein uL11 family	GTAAAAACTAAAAAGCAATTAGATAGATAGATATTGTGAATGAAGAGGAAGTATAGTGTAGGACAGTGGATACTACATTTTATCCGAATAACTTCTCCCACTCTCTTTGCTTGAGATTCATTTCAATGGCGTCCACTCTCTTCTCCACTGCGCCACTCTGTTCTTCTTCCTCTTCTTCTATGTTCTCCACTCCGCTTAAATTATCCTTAAAGCCCACTGGTTTTTCTATCATTCCTTCCCTTGAAACCAAAAACCCCTTTTCTCTTCCCATTTCTCGAACTACAAGACGCTTCAAAATCACTGCCATGGCTCCCCCCAAAAAGCCTGCTGGTGGCAAGGCAAAGAAAGTTGTTGGAGTGATAAAATTGGCGCTCGAAGCCGGAAAGGCAACGCCGGCTC…	11433227	6	0	6	0	-1.23299	-1	3.01993e-06	-0.32724	0	0.546486	-1.62428	-1	2.0159e-10	-0.616143	0	0.0639112	-1.23639	-1	1.69979e-06	-0.291506	0	0.619008	-1.95269	-1	5.36272e-13	-0.468246	0	0.181205	-0.883073	-1	0.00051553	-0.231413	0	0.873132	-1.46774	-1	3.34606e-09	-0.48713	0	0.298065	-1.21521	-1	8.13857e-06
Psat5g112720.1	CDS	CDS	Region of a membrane-bound protein predicted to be outside the membrane, in the extracellular region.	Non-specific lipid transfer protein GPI-anchored	ATTGAAATAGCTTATAAATTCAATCACAGTTTTGGATATAAAAAAATAAACCAACTTTAATTTAAAGAGGATAGAAGTTGGATCCAATGATAAATATACGGTGCAAAATGAATTAGTTAGGTAGTACTATTAATAGCTGTTAGTAAAATCCATTAAATTCAGCAACCAAAAGTTCAAACCAAATTTTCCAAATCAATCCTCTCTATTAATTTACTCCAACTACATCACACCTATATTCACAACACAAAATCCAATTTAACCTCTTATTCTATTCAACACACATTTTCAAAATACATCACACAAAGAAAAACCAAAATGGCCACTACACCATTAGTACTACTAGCAATTGCTTGTTTACTCCTTGCATCACTGCCCTATCATGGAGTATCTGCTCCTACT…	11438493	5	0	6	1	-1.04005	-1	4.53119e-05	-0.562929	0	0.177107	-1.77906	-1	2.93721e-11	-0.483529	0	0.169047	-0.918849	-1	0.000293024	-0.325904	0	0.547223	-1.28538	-1	8.16017e-08	-0.513151	0	0.142235	-0.921591	-1	0.000445566	-0.363042	0	0.719004	-1.31289	-1	9.49651e-08	-0.398806	0	0.469897	-0.919811	-1	0.000786645
Psat5g129000.1	CDS	CDS	ANK_2a	Zinc finger CCCH domain-containing protein	ATGGAAACCAAGTTCCCAACCTCAATTTTACTTGAATTATCAGCGACCGATGATATTGAAACTTTCAAAACTGAAGTAGAACAAAAGGGTTGTGATGTAAACGAGGCAGGGTTTTGGTATTCTAGAAAAATTGGATCAAAGAATATGTGTTACGAAAAGAGAACACCTCTTATGATTGCTTCAATGTTTGGAAGCACTAGGGTTGTCAAATATATCATTCAAACAAACATGGTTGACGTCAACACGCCAGCTGGTTGTGAAAATGTCACTGCTTTACATTGTGCCATTGCTGGTGGCTCTGAATCAACCCTTGAAATTGTTAAGCTCTTAATTGATGCTGGAGCAGATTTTAATTCCCTTGATGAAATAATTAAGCAGAAACTTTCAGTGGCTAATTCA…	11415853	2	2	5	3	1.47282	1	0.000195313	1.11399	1	0.0494651	1.71077	1	2.92543e-06	1.11627	1	0.0281652	1.71073	1	0.000136985	1.68674	1	0.000657365	1.53486	1	0.000283923	1.45416	1	0.0102558	0.713471	0	0.118011	0.781304	0	0.475965	1.19989	1	0.000745286	0.545105	0	0.560476	0.74682	0	0.142987
Psat5g143080.1	CDS	CDS	PROMASTIGOTE SURFACE ANTIGEN PROTEIN PSA	Cysteine-rich receptor-like protein kinase	ATGATGATGCAACTTAAAGTAGTCCTCACAACGTTGGTGTGTTGGAGCATAATAATTAGTTATCACTGTGTAGTTGGAGATTCACAAACAAGTACTGTACTGAACAGTGGATGCAGCACATTTAACGCATCAAATTTGCGTAGCTTCTATGCAAACATTAATGGAACATTTTCAGATTTGAGAAATCAAATTAGCAATGGAAGCAAACACTTTGCAATAGCACAAGAGGCGAGAGGAGAGGTAATAGTATATTCTCTTTTTCAATGCAGAAATTACCTCTCCAAAAAGGATTGTGTTGCTTGCTTCAACACCGCTTCTACTCAAATTCGTAACTGTTCAGCTTCCAATGGTGCCAGACTCATATATGATGGATGTTTCCTAAGGTACGAGAGTGAAAGA…	11406098	3	1	6	2	1.38099	1	5.33323e-05	0.60635	0	0.347684	1.32393	1	1.86726e-05	0.643011	0	0.176684	1.23444	1	0.000261729	0.976162	1	0.0157234	1.51318	1	1.28678e-06	1.07343	1	0.00763559	1.17515	1	0.000673295	0.306412	0	0.873889	1.59775	1	5.47122e-07	0.400021	0	0.647558	0.735327	0	0.0610299
Psat5g163160.1	CDS	CDS	Unknown	Spermidine hydroxycinnamoyl	ATGGAATTGAAGCCTCTTCCACTCATTGTAGGAAGAAAAGACGCAAGTGAAGAAAAAAAGAAGAAAAATTCAGGAACATTATTGACACTTTCAGCAGAACAAGTTGAAGAGTTGAAGAAAAAAGCTAATGAATATAATATGAAGAAAAAAGGGTGTAGGGGTTTTAGTAGATTTGAAGCAATTGGTGCACATTTATGGAGATGTGCATCTAAGGCGCGTGAGCTTGGAGAGAATCAAGAGAGTGTTGTTAGATTCAATGCTGATATTAGAACAAGAATGATCCCACCTCTTCCTAAAAACTATTTTGGGAATGCTTTGACACAAACAGCTGCAAAAGGGTATGTTGGAGAAATCACATCAAAGCCATTAGGTTATGTTTCAAAAATCATAAGGGAAGCT…	11446012	6	0	6	0	-1.00033	-1	0.000160551	-0.440446	0	0.396035	-1.42322	-1	2.69294e-08	-0.487482	0	0.19264	-1.07038	-1	6.87088e-05	-0.274106	0	0.692421	-1.236	-1	5.96383e-07	-0.309061	0	0.49034	-1.05798	-1	0.000120928	-0.528191	0	0.462761	-1.46278	-1	2.03136e-08	-0.569092	0	0.232985	-0.912344	-1	0.00125769
Psat5g170120.1	CDS	CDS	30S ribosomal protein S10 [rpsJ].	30S ribosomal protein S10	AATCTGAAAAAATGAAAAAACAAGTGAAAAATAGAAAATAAAATAAAACTAAAGATAATTCTAATTCGCTGCACAATCGCTTCAGAGTGTGAAGAAAGAGAATCAGTGAAGAAGAGGTTTCAATTCAATGGCGGTTTCTTCTCTCTCTACAACGTTCGTTCCTTCTCTTTCTCTCTCTTCCAAACCGAAGCTCCAATCTCTATGCTTTCTCTCCGGTAACACTTTGAGGTTTACGAATTCAAAGCCTCTTCATTCATCAACTGTGGTTCATGCTGCTCCGGAAGTGTTGGTTTCCGCTGAAACCAAAGATGTTGAGTCTGTTGACGCTGGCGTTCAGGGTGATGAGTTGGAGACTCCAAGCACTTCGGCAATTAGCATTGGAGCTGACGCCGACATGAT…	25489103	6	0	6	0	-0.895223	-1	3.01993e-06	-0.324508	0	0.350067	-1.01199	-1	9.3398e-09	-0.386335	0	0.127298	-0.890644	-1	2.32165e-06	-0.208508	0	0.636602	-1.36532	-1	1.44629e-12	-0.393922	0	0.109252	-0.592986	-1	0.00141401	-0.143141	0	0.909063	-0.991919	-1	1.97653e-08	-0.310297	0	0.406971	-0.908232	-1	5.7876e-06
Psat5g178920.1	CDS	CDS	Protein kinase domain	Calcium-dependent protein kinase	GTTTCTTAAAAAAAATAGAAAACTTCCATCAAAAACCTTCTTTTTTATTTTTGAATCTTTTTCTAGTATTGTATTAATATTTGAATTAATATTTATGCTCCATGATTATTATTCTTTTTTTGGGTTAATCAGAATTATTATTCTATCTCATTTACAACTACACTTACCATTTTCTAAATCATCATTTAACTCTTTCACACTCTTTCATTCAAGTCTTTAACTTTACAATAGCAATAATAATAATATTAATAGCTTTTACATTTCTTCATCAAACTATCAAACTTTGTCTTTTCTCTTTTCATTTTCCACATTCTCTGCACATTTTTCTTCAAAATCCTCATCAGGGTCATTTCATTTTTCAACTTTTCCATAGATTTATGATCAAAAGCTTATGTTTTT…	25488954	3	1	6	2	0.981159	1	0.000703614	0.373806	0	0.565582	0.918008	1	0.000461996	0.504754	0	0.236608	1.05164	1	0.000385517	0.883539	1	0.0116297	1.0673	1	7.09566e-05	0.879516	1	0.0156401	1.05961	1	0.000440035	0.45469	0	0.661656	1.51633	1	7.86411e-08	0.7087	0	0.141872	0.623066	0	0.0755171
Psat5g186880.1	CDS	CDS	SignalP-TM	Allows the formation of correctly charged Gln-tRNA(Gln) through the transamidation of misacylated Glu-tRNA(Gln) in chloroplasts and mitochondria. The reaction takes place in the presence of glutamine and ATP through an activated gamma-phospho- Glu-tRNA(Gln)	GAGATATATAAATGTTTTAATTAGAACATTGTTGTTTACTGATTAGGCTTATTTATCAATGTAAAATTTTAGAAGAGAAATGGTAAAATAGTAAGTTTAGACAATTGATTTATGATAGGTAGATAGTAAATTCAGAAATTCATTCTAAAATAAGCCAAAAAAAATATTTGTAGTCTTTGTGCTTGGGTTGTTATATGTTCTCTTTTCTCTCACGGAGTCACGGTAGAGGAGCAAAATGAAAATGCTATCCACACTTCAAACCCCTCGTTCCACCCTCTCTCGTTTCTCCATCCCCTCCACCATCACCACCTTCACTTCCCACTCCCAAAATCTCCCACAAGCTTCTATCACCACCCAATCCCCAACAACCTCGCAACCCCAATCCCAAATCCTCTCAAT…	11440476	6	0	6	0	-0.836436	-1	1.15027e-05	-0.149139	0	0.782989	-1.00991	-1	1.58863e-08	-0.432405	0	0.0880269	-1.02189	-1	3.01298e-07	-0.132371	0	0.845447	-1.31499	-1	8.13826e-12	-0.453969	0	0.0551714	-0.710659	-1	0.000199621	-0.154298	0	0.893971	-1.15837	-1	8.42363e-10	-0.36499	0	0.298065	-0.813394	-1	4.90697e-05
Psat5g213640.1	CDS	CDS	Rx N-terminal domain	disease resistance	ATGGCAGAGATGGTTGTTGAGGCATTTCTTTCGCCTTTATTTGGTGTGGTTCTTGAGAGGTTGGCTTCAAGTGATTTAATTAACTACTTCCGTAGAGTCAAACTTGACACACTTGTAGAAAATCTTGAGTCTATACTCAATTCTATCAACCAAGTGTTGGATGATGCAGAGAAGAAGCAGTACGAGAATCCAGACGTGAAGATGTGGCTTGGTGATGTTAAACATGCTATGTATGAGGCTGACCAACTATTAGATGAGATTGCTACCGATGCACCATTGAAGAAGATGAGAGTCGAAACTCAACCATCTACCAGCAGTATTTTCAACTTCATTCCAACTTTTATTAATCCATTTAAATCTAGGCTCAATGAATTGATAAAGAGCCTAGATTGTCTTGCT…	11416239	4	1	5	2	0.964135	1	0.00207515	0.78383	0	0.106579	1.54586	1	1.87025e-07	0.825504	0	0.0504356	1.19107	1	0.000377721	1.14837	1	0.0023684	1.18658	1	0.000114347	1.00147	1	0.0171783	1.18108	1	0.000629649	0.384797	0	0.832021	1.81302	1	2.09231e-08	0.632315	0	0.363412	0.714832	0	0.0759641
Psat5g228840.1	CDS	CDS	Region of a membrane-bound protein predicted to be embedded in the membrane.	Belongs to the major facilitator superfamily. Sugar transporter (TC 2.A.1.1) family	AAGAAATTTCAACATTTCAATTCACTAAAAAAACAATACATTTAATATAGTATACAATAGTCAAGAAAGACTGCACTATATGTGTCTTAGTCTCTACTATAGACTATACTTCAAAATTTCATTTGACACACTATAAATCTATTTATACAAATATTTGCTTTTATTGTTAATAAAGAAGAAACAAAACTGAAATTATTATTAGCAAAAGCTATGGCAGTAGAGCTCCAAATTGCAAACCATGGAAGAGAATACAATGGAAAGATGACTTCTATTGTGATTCTATCTTGTATGGTAGCTGCCACTGGAGGCATTATCTTTGGTTATGATATAGGAATTTCAGGTGGTGTAACATCTATGGTGCCATTTTTGGAGAAATTTTTTCCAGATGTATACACTAAG…	11418396	4	1	6	1	1.31047	1	6.42598e-05	0.427352	0	0.559265	0.979006	1	0.000762378	0.137349	0	0.904822	1.10543	1	0.000958307	0.895127	1	0.0322735	0.803105	1	0.0106171	0.748517	0	0.120794	0.845788	1	0.0117567	0.209218	0	0.940202	1.60729	1	1.92887e-07	0.680107	0	0.267187	0.612499	0	0.125002
Psat5g238360.1	CDS	CDS	Coil	Phosphoenolpyruvate carboxylase	GGATACTAAAATAAAAACTTAGTATATATTAATTCACTTAAAAAATGTCTCTAGTTTTCTATATAAAGACACCTCACTACATTACTTTTTAGATCACAAACAAACACTGTCCCTTCTGATTCATTTCTTGTCTTCTATTTCTTCTTCCTCGTACCTTACTCGCACATAACACGGTGAGCGGGTGAGTGAGTGGATACAATGGCAAACAAGATGGAAAAAATGGCGTCAATTGATGCACAGCTTAGGCAATTGGCACCTGCAAAAGTGAGTGAAGATGATAAACTTATTGAGTATGATGCTCTTTTGCTGGATCGGTTTCTTGATATTCTTCAGGATTTGCATGGGGAGGATCTCAAGGATTCTGTTCAAGAAGTGTATGAACTTTCTGCTGAGTATGAA…	11407264	4	0	5	3	0.844646	1	0.00204437	0.600117	0	0.203672	0.929415	1	0.000166903	0.728045	1	0.0415742	0.727887	1	0.00950369	0.605967	0	0.120474	0.535303	0	0.032204	0.515125	0	0.19154	1.27957	1	7.074e-06	0.630892	0	0.324024	1.50376	1	1.54904e-08	0.803274	1	0.0349633	0.603227	0	0.0573067
Psat5g249200.1	CDS	CDS	Ribosomal proteins 50S L24/mitochondrial 39S L24	Belongs to the universal ribosomal protein uL24 family	CATAGTCCATTTTAAATTCTCTTCATTTTCTCTCTCTTTCTCTTTTATTTTGAGATTTTATATTATCCAGAATCGTTATCAGAAGCAGAAGCAAAAAAGAACAAGAGGTTACATACAACAACAACAATGGTAGCTATGGCTATGGCTTCTCTTCAGAGTTCCATGTCCTCACTCTCCCTCTCCTCCAACTCTTTCTTAGGCCAACCTCTCTCTCCCATCACTCTCTCCCCTTTTCTTCAGGGTAAGCCAACAGAGAAGAAATGTCTTATTGTAATGAAGCTTAAACGATGGGAGCGAAAGGAATGTAAACCAAACAGCCTTCCCGTATTACACAAATTGCATGTTAAAGTTGGAGATACAGTGAAAGTCATATCGGGACATGAAAAGGGTCAAATAGGG…	11407117	6	0	6	0	-1.19611	-1	3.35249e-06	-0.50715	0	0.236957	-1.54194	-1	4.58245e-10	-0.599286	0	0.0683236	-1.18016	-1	3.01232e-06	-0.306117	0	0.568919	-1.73702	-1	8.5857e-12	-0.44441	0	0.200844	-0.750865	-1	0.00263665	-0.240708	0	0.855428	-1.38945	-1	8.43331e-09	-0.50254	0	0.263892	-1.14085	-1	1.59247e-05
Psat5g250040.1	CDS	CDS	Prokaryotic membrane lipoprotein lipid attachment site profile.	Belongs to the peroxidase family. Classical plant (class III) peroxidase subfamily	ATGGCTACCTTTACTAAATCATGTGTGATACTCTCCATTATTTCTCTCTTTGCTTGTTGCACCAATGCACAACTTGTTAATAACTTCTATGCAACAACATGCCCTAGCCTTGAAACCACTGTACGCAATACAATGACCAGTGCTATCAAAAACGAATCCAGAATTGGTGCTTCTATTCTTCGCTTGTTTTTCCATGATTGCTTTGTTAATGGATGCGATGGATCAATCTTATTAGATGATACTGCGACGTTTACTGCCAAGGGTCTAACTGCAAATGACCTCACTGTTCTTTCTGGTGCACACACCATAGGCCAAGGAGAGTGTCGACTTTTCAGAACTCGCATATACAATGAAACCAATATTGACCCAAACTTTGCCACCTTAAGAAAAACAACTTGT…	11415635	3	2	2	5	3.19176	1	0.00685404	4.37402	1	0.00122903	1.76184	0	0.0907989	4.37207	1	0.000139237	4.12682	1	0.000653896	5.11076	1	4.88159e-05	4.23866	1	0.0118754	6.75483	1	8.50887e-05	3.78069	1	0.000628816	2.73984	0	0.302438	4.33171	1	0.0012665	5.80458	1	0.000243583	0.990238	0	0.522924
Psat5g287960.1	CDS	CDS	consensus disorder prediction	Unknown	ATGACCATGGCCAGTGCTGCATTTGCACAATCTCCACAAATTGCAACCTTCCTTTCAAAATCTCCTTCTTCTTTCCATTTCCACACACGCTTTGGCTCTCTTCCAACTACTTCATCTTTCTCTCCCATTATCTCCCCATCCACGAAATCCATCCTTTTGCATAATAAGTCCAAACTTTTGCCAATTCCTCTTGCTGCTGCAGCTGCCGAAGACGCCGCCGTTGATGCCGCAGAGCAATTGGTCACAACCCCCGTTGATGCCGGGTCCGTAATCGTATCAGTTCTTTTCTTCCTCGCTTTCATTGGCTTATCCGTTATCAGTATCGGGGTTATCTATTTAGTAGTAACAGATTTCTTGACAAAAAGAGAGAAAGAGAAGTTTGTGAAAGAAGAAGCTAAG…	-	6	0	6	0	-1.13483	-1	1.57024e-05	-0.343733	0	0.526355	-1.80743	-1	2.93721e-11	-0.444456	0	0.220388	-1.33181	-1	8.34002e-07	-0.304638	0	0.590617	-2.14005	-1	1.9136e-13	-0.525498	0	0.126211	-1.12307	-1	2.38021e-05	-0.251568	0	0.855162	-1.83692	-1	3.44645e-11	-0.413851	0	0.433628	-0.9914	-1	0.000323852
Psat5g291360.1	CDS	CDS	Unknown	reductase	ATGGATCGAAGCTATGGTTCCAGAATGGAATCGGAGCCTTGCATAATGGGATCGACGAACCGGAAGAGTCCGTCTTGTCCTATGGTCTATGGCTGTTTATTTCTCTCTCCTACAAAAAACCCTAGCTACTTTGAGTTTCGCCGGCCAAGATCTTATTACGGTCGATTCCAGTCTTATCAACAGAACATGCATATGGGCACATATCAGCTTGCTGCAATGACAAAAAGATGCTCCGCGTCATTTCTTCTTATGACCCTCAACCTGCGGCGTCCTTATGCCTCTGCAAGCTTGCTAATGAGGAGTGGGGACGCTGATGATCAGGCTCAGAATCTAGGTTCTTTTATTTCTTATTCCTTCCATTGTTTAGATACGATTACATTTATGTCAATACCTTCTCTA…	11431456	4	2	4	2	2.05293	1	6.29383e-06	1.29008	1	0.0421882	2.06623	1	2.26114e-07	1.35701	1	0.0121721	2.0171	1	1.20099e-05	1.65509	1	0.00118931	2.53819	1	9.96497e-09	1.82252	1	0.000847373	1.88778	1	4.53726e-05	0.648952	0	0.751207	2.3777	1	2.89252e-08	1.03678	0	0.192479	0.41237	0	0.594033
Psat6g010760.1	CDS	CDS	30S ribosomal protein S9 [rpsI].	Belongs to the universal ribosomal protein uS9 family	ATGGAACAGTTGCAGAAGGCTCTTGCACTCGCCAAGGATCAGGGTATTACGACCTGCTTATCTAGATGGATGTTAATGGCTTCAATTGTTGCTTATACTCCTTGCCTAGTGGTCCAGGTGTTAGCTATAGTGACAACTCCAAGGATAATTTTAACTATTACCCTGAGTTCAAATTCTGAGGTTGAATTGTTGACTATTACGGTGGTTGGATTTCCTGTTCACGGGCCTTTGTCGCCCCCTTTCTTTCCAAGGGAACTCAGGATCGAAGGTTGCGTTCACGGTACTTCTTGGACTAGAAGCATTGATCTTGAATCAACATTGTTGATCAGTTTCGATCTTGAACCGGCGTTGCTAATCTTTGATATGGTGTTTCAGAGGGGAGAATACCTACATGCTACA…	11412587	6	0	6	0	-0.978746	-1	4.19751e-05	-0.387845	0	0.414538	-1.23203	-1	4.92832e-08	-0.536322	0	0.100996	-1.01951	-1	2.04827e-05	-0.260322	0	0.664362	-1.48	-1	3.28142e-10	-0.406037	0	0.240077	-0.655123	-1	0.00745977	-0.261128	0	0.830139	-1.08646	-1	8.94327e-07	-0.431099	0	0.361499	-0.97148	-1	0.000116461
Psat6g028120.1	CDS	CDS	Protein kinase domain	Belongs to the protein kinase superfamily. Ser Thr protein kinase family	AATCAATTACACTCCACTTTTTATTAGCACTACCTTGCCACCAATATTTAAATCCACTAAATCTCAAGAAAACAAACATGCCTCATTTCAGTTCCTACCTCTACAATATAACAAAACCAAATATTCTACTACCCTCATTTTCTTTAACCATATGAAGCACTTTTCTTTCTTTCTTTCTATATTTCTCTATGTATACTTTTCTCATGCTCCAAACACAACTTCTGCAGCAACCTTAACATTACAAAACCAAACTGATTATCAAGCATTGCTCCAATTCAAACACTCAATAAACAAGGACCCAAATGGAGTCCTTGACTCTTGGAATTCTTCCACGCACTTCTGCAACTGGCATGGAGTCACATGCAACGCCATGCATCAAAGAGTGACAAACTTGAACTT…	11426285	3	1	5	3	2.04222	1	3.4354e-05	1.27718	0	0.0927723	2.53374	1	6.31974e-08	1.69987	1	0.00734725	1.80733	1	0.000273652	1.61812	1	0.00417551	2.52019	1	3.10621e-07	1.86999	1	0.00317981	1.59928	1	0.00191116	0.677472	0	0.788549	2.98853	1	2.37676e-09	1.05926	0	0.317765	0.426492	0	0.550838
Psat6g037240.1	CDS	CDS	N-terminal region of a signal peptide.	receptor-like protein kinase	TGAATCTAGAAGGATTGAATTTTCATAGATTGTGAAACAACAAATTCACAGAGATGAATCGTTCAAAAAGTATTTTTTATCATAATCTCCTGTCAAGAAAAATTTATATTTTATAGTTATTATACCAATAAAAGTCAAGAAAGATGGCTAAAAGACTTTTGAGTCTTAGAAAGACAATTTTGTTCTCAAACACATGTTCGCTTTCAGTTGATAATCAATGATTTAGCTCAAAAGTGAAAACCAATTTTCAGCATCAACATGTGTAGAAAAAAATCACTCTTATGTTTCCTCCAAATATTCATGCTAGTTGCTGTGATACTACTTCATCATCAAACATGTGATGCAACAATTACTAATAACCAAACATCCTGCCCACCTTCCTCATGCGGCAAAATCAAA…	25482270	3	1	6	2	2.06464	1	0.000464222	0.749807	0	0.610234	2.1745	1	3.09455e-05	0.757996	0	0.456144	2.10965	1	0.000406562	2.24014	1	0.000658174	2.7273	1	1.35535e-06	2.15776	1	0.00285088	1.95446	1	0.000930823	0.905307	0	0.67848	2.55803	1	1.31237e-06	0.936436	0	0.469612	1.30039	0	0.0780672
Psat6g042240.1	CDS	CDS	Region of a membrane-bound protein predicted to be embedded in the membrane.	WAT1-related protein	AGGGAATATATATCTGTGGGAATGAAAATTGAGGTGAGAGAGTAAGTGGCATCCGCTATTATGAAAAACTATGGTTTTCTTTTTTGAGTTTTTCATATCTTTTTTCTTTTATAGATTTTGTTTAACTTTTTGGGCCTATAAGAAGGCAATTTCTCATTTTCAAGTGTCATCCACAAACTCACAAGTCACAAACCAATACCTCCATTGTGAGAGAGTTTGTGAGTGTGTCTTCTCTTTTCTTGTTGTGTAAAGCTTATTATACAACAAAGACACACTAAGGAAGATATGGCAGAAACATGTGATAAAATGATCAAAGGGATACGCAAATTGAAGCCTTACCTTGCCATGGTGTCCCTCCAATTTGGTTATGCAGGAATGTATATCATCACTATGGTTTCA…	25482479	6	0	6	0	1.27571	1	0.000163014	0.541124	0	0.43603	1.35706	1	1.18177e-05	0.806804	0	0.0797955	1.42203	1	3.66232e-05	0.59756	0	0.30057	1.31387	1	2.13481e-05	0.386932	0	0.517016	0.750943	1	0.0398785	0.587755	0	0.575659	0.812175	1	0.00810611	0.699511	0	0.264357	0.788941	1	0.0428136
Psat6g053440.1	CDS	CDS	Hydrophobic region of a signal peptide.	Plastocyanin-like domain	CAAGAACAGACCATTCCCTTCCCACTTCAATTATAAACAAACCAGCTGGCCATGTGCAAATTGTTAATCATATTTTTTCACTTGTCTACCTGACCTCTTTTCCCATCTTCTAATTTATGATTAGATATGTCTACCCTTATAATGAATAATGTCTATCTATAATATACTCTCTAACACATATTTTTTAACTTTTTTTTTGCTATAGTTAAATTGTATATAGATCTCATTAAATTAATTTTTCAATAATCAGATGTCTCTAAAAATAGTTGATTTTTTTTAAGTGAGAGGAATAATATATATAAGTATAGATTGAAGAATAAAAGTAACTTGACATTAATATCCCTTCTAAGAAATAAAAGTCCTCCTTGCTGCTGGGTCCTAAATCTAAGAAAAATATGG…	25484562	5	0	6	1	-1.06292	-1	0.00117759	-0.572508	0	0.354401	-1.76527	-1	2.7984e-08	-0.583812	0	0.203295	-1.03188	-1	0.00197475	-0.790248	0	0.0675304	-1.57867	-1	4.21481e-07	-0.559826	0	0.237246	-1.33725	-1	0.000100053	-0.348482	0	0.837276	-1.42472	-1	3.86921e-06	-0.407857	0	0.613748	-1.11006	-1	0.00292559
Psat6g062520.1	CDS	CDS	consensus disorder prediction	Photosystem II reaction center PSB28 protein	ACTGATATAGTGCATGTTTGGATACGCGTCCAAATTCCTATTCATGCCTATTGGGCTGAAAGTTATAGAGGCCACTGTGTACTCTATTTCTAGTGAATAAAAACCTTGTCATACCACGTGTATCATTTGCGTATTACACATGCCATGTCAGCAACACCAACTGTTTGTCACAAATCTGATAGACTCTCATCCTTTGCAAAAAGAAAAGAATTATCATCACAAATGAATGGTCGTGTTTGTGACACACAACACATTTGTGGACCACAATTTTACTTCCTCTATCTTGTGATTTTATGACTACTAGAGAGCCAAGGTGTTCAGAATCGCTTCTTTCTTTTCCTCGCAATGGCAACTATGCACTCTCTTGCATTATCCTCTTCACTCTACAGAAACTCAGTT…	25484199	6	0	6	0	-1.1276	-1	2.43724e-06	-0.251705	0	0.642299	-1.22698	-1	1.61998e-08	-0.277443	0	0.462835	-1.12314	-1	1.62464e-06	-0.242707	0	0.672801	-1.6098	-1	7.30495e-12	-0.377129	0	0.252126	-0.887036	-1	0.000126395	-0.277458	0	0.796577	-1.36392	-1	1.76711e-09	-0.238543	0	0.698052	-0.956961	-1	6.87605e-05
Psat6g086840.1	CDS	CDS	Protein kinases ATP-binding region signature.	Calcium-dependent protein kinase	TGCGTGCCGAGCTGTATGTAGACGATCATGGCCATCGTCTTCTCCATTTCCTCACTTCTGAACAATTATCATAATAACAAACGATTCTCTTTTTCGTCTACTTTTCCCAAATAATCATCCCAAACAAACATCATTTTATCTCCACCCTAACATCGTTTTCCGATTAACCTCTTTTCTCTTCCAAATTCCACATTCTCATTTTCAACCTCTTCTTTTATTGTTAACCTCTTCGTTTCATTGATTTCTCTTCAACGATTTAATCAACACGAATATTGAAATCTGTTAAATTTCAAATTTCCAATTGTTCGTTTTCCGTGGAACCTGAAGTTTCTAAATCCGGACGCGTTTCAATTTTGGAGATCTTGTAGTTTCTAACAAATTAGGGTTTCTCATAGCTCT…	25483613	5	0	6	1	1.33852	1	6.29383e-06	0.602218	0	0.248501	1.73546	1	1.3513e-09	0.884137	1	0.0205157	1.56641	1	3.01298e-07	0.109428	0	0.976076	1.41786	1	3.2168e-07	0.273076	0	0.668501	0.90361	1	0.00103552	0.0901501	0	1	0.902752	1	0.000196279	0.471953	0	0.397521	1.34799	1	1.87479e-05
Psat6g112040.1	CDS	CDS	Peroxidase, domain 2	ZF-HD protein dimerisation region	ATGGTGGAAGCTGTTTTCTATGCTGGAGGTCCGGTTTATAACATACCTAAAGGAAGAAAAGACGGAAGAAGATCGAAAATTGAGGATACTAGAAATTTGCCATCACCTACCTTCAATGCTTCTGAGCTCATTAGACAGTTTGGTCTACATGGTTTTTCGGCTCAAGAAATGGTCGCTCTTTCAGGGGCACATACATTAGGAGTGGCAAGATGTTCATCTTTCAAGAACAGATTAAGCCAAGTGGATCCAGCTTTGGATTCTGAATTTGCCAAGACACTATCTAGAACATGTACTTCCGGTGACAACGCGGAACAACCATTCGATGCAACGAGGAACGATTTCGACAATGTTTACTTTAACGCTTTGTTGAGGAGAAACGGCGTTCTGTTTTCAGATCAA…	25484508	5	1	5	1	1.42569	1	3.64448e-07	0.429178	0	0.421683	1.16502	1	1.3522e-06	0.350154	0	0.414236	0.844615	1	0.00138866	-0.208648	0	0.822527	1.00936	1	2.2089e-05	0.0466097	0	0.999805	1.03617	1	0.000146199	0.573618	0	0.406002	0.771668	1	0.00106512	0.436672	0	0.434415	1.00169	1	0.000372256
Psat6g119080.1	CDS	CDS	Coil	RING-type E3 ubiquitin transferase	AGAAAACTATCTCGCTTACATACTTTGACTTTAGACCAAAATATTCACAAAACAATCTCACTCTCTCTACCATAATAATTGAAAGAAAAAATAACGCATAATATTATTATTTATTATTAAACCGCGTTCTTATACCAAATTTTCAAATATCTACACTATTCAAACTTTTCCAATTCATAGACCATAGACAAACGCACACTTATATAAAACTTCCATATTTTTATCCACCAAATTCAACAAAGAAATTGTTCAACACTTTCACATGGATGATATTGAAGTTCCACAGTTTTTCATTTGCCCAATCTCTCTCCAAATTATGAAAGATCCAGTTACTGCTATAACAGGCATAACCTACGATCGAGACAGCATCGAACATTGGTTATTCTTAAACAAAAACAC…	25483691	4	1	5	2	1.85459	1	0.0190575	1.38618	0	0.356982	2.83093	1	5.23287e-05	1.5815	0	0.170403	3.28286	1	0.000436136	3.07573	1	0.00409627	2.1292	1	0.00451957	1.35564	0	0.307524	2.14338	1	0.01028	1.01679	0	0.813678	5.00207	1	1.72291e-07	3.38225	1	0.0309646	1.506	0	0.150775
Psat6g143080.1	CDS	CDS	Rubisco accumulation factor 1 helix turn helix domain	Rubisco accumulation factor	ATGCGCGAAGGCTTTTCACCTCCTACAATTGAAGAAATCACCGGCATTAGCGGCGTTGAACAGAATCGCATCATAGTCGCAACTCAAGTCCGCGACACTCTCGTTCAGTCCAGCCTCGACGAAGAGATTCTCTCTTACTTCGATAACGGTGGCGCTGAAATTTTATATGAAATTCGTCTCCTCAGCAGTCCGCAACGCGCCTCCGCCGCGTGTTTTCTTGTGGACAAGAGATATGATGGGAAAGGCTCTATGGATCTCGCGCGTGCTATAAAAGATTTTCCGAGTAGACGTGGGGAGAAGAATTGGGAGAGTTTTGATTATACTCTTCCCGGAGATTGTCTCGGTTATATGTATTATAGACTGAGTAAGGAACATAGAAACCCTTCCGATGAGAGAGTT…	11435114	6	0	6	0	-0.953302	-1	3.47801e-05	-0.0751031	0	0.969367	-1.33767	-1	2.78242e-09	-0.359877	0	0.292691	-1.09339	-1	3.58384e-06	-0.116264	0	0.924437	-1.62328	-1	7.79458e-12	-0.439474	0	0.17033	-0.814531	-1	0.000493153	-0.141655	0	0.942735	-1.31107	-1	6.52007e-09	-0.252147	0	0.682919	-0.898918	-1	0.000203513
Psat6g145760.1	CDS	CDS	WOUND-INDUCED PROTEIN WIN2	Pathogenesis-related protein	ATGAAAATGGAGAGCGTACAGAGAAGTTTAAGCTTGTTGGTACTTTGTTTCCTGATCATGGGAACAACAATGTTAGTAAGTGGTCAGAGTGCAAACAACGTAAGAGCAACATACAATAACTACAACCCTCAGAACATAAACTGGGATTACAACAGAGCCAGTGTTTACTGTGCTACCTGGGATGCTAACCAGCCTTTGTCATGGCGTAGCAAATACGGTTGGACCGCCTTTTGTGGACCCGTCGGGCCTACAGGAAGAGATTCTTGCGGCAAATGCTTAAGGGTGACAAATATTGCAACTGGTGCTCAGACAACAGTGAGAATAGTGGATCAGTGTCATAATGGTGGACTGGATTTGGATGTGAATGTGTTCAATCAAATTGATACCAATAAGCAGGGT…	11432333	4	1	5	2	1.74195	1	0.00244646	0.790047	0	0.517252	1.99774	1	0.000157816	1.14897	0	0.15681	2.11215	1	0.000374799	2.04335	1	0.0023684	1.99316	1	0.000187579	1.9021	1	0.00724149	2.55152	1	3.71372e-05	0.522386	0	0.874082	3.28304	1	3.57015e-08	1.19372	0	0.285278	1.43153	1	0.0330562
Psat6g154080.1	CDS	CDS	DUF761 DOMAIN PROTEIN	Encoded by	ATGGGAGGTGGTAATAGGCAGAACAAGTCTTCATCAGGTTTCTTCTCTATTTTCGCATGCTTCACATCTAAGAATAAGCATGGAGCAGGTTACTATGATTATGATACTGGCCGCCGAACATGGCCTAGCGATGAAGACAGAGGTAACTGGGGTGTTGCTGAGCCCAATATTAACAGGAAAGCTGAAGATTTCATTCGCAAATACAAGAATCGCGTTTCAGAATCTGAACGCTATGAAGTCGATCCTGCTGCCTAG	-	6	0	6	0	0.878303	1	0.00568777	-0.134839	0	0.939695	1.20104	1	3.43177e-05	0.13165	0	0.907265	1.06243	1	0.0009849	-0.0077644	0	1	0.92831	1	0.00109493	-0.52174	0	0.286681	0.698151	1	0.0425616	0.366347	0	0.81592	1.46597	1	8.80505e-07	0.546736	0	0.406346	0.914608	1	0.00981866
Psat6g156960.1	CDS	CDS	OS06G0632400 PROTEIN	Encoded by	GAATTAGAAATGAAAAAGTGTTCATTAATAAAAACTAACGTGAATCTTTAGAGGAAAAGAAAAGTACAAAAGAAAAACCAACAATCATGCGCTATTGGTATAACCCCTAACTTATAAAAGGTTCTTGTACGAAACCAGCGGAGCACATAAAAAGTGACTTTACAAAGTTGCTACAACTCATCCAACTCAGATTGATTTGAACCATTTACATTACTCTTTACCATTCCTTTAGCATATTCTTATTTTCACACTGTTCAAATTCAAACCTCCTCGACTGTTAATTTTATATATAAATAGGTCATATTACACTGTCATTTGAAAACCAAGACAGTGAGTTATTGCATAAAAACTTAGCCATTAATCATCATGGGAGGTGGTAATAGGCAGAACAAGTCTTCA…	-	6	0	6	0	1.93216	1	9.45596e-07	0.081241	0	1	2.11426	1	6.50782e-09	0.0241308	0	0.999983	2.14787	1	3.01298e-07	0.0338016	0	1	2.08319	1	1.05299e-08	-0.541619	0	0.416266	1.49076	1	0.000105965	0.755567	0	0.462761	2.59763	1	7.6083e-11	0.708904	0	0.346259	2.344	1	3.4592e-07
Psat6g157800.1	CDS	CDS	PEPTIDYL-PROLYL CIS-TRANS ISOMERASE	PPIases accelerate the folding of proteins. It catalyzes the cis-trans isomerization of proline imidic peptide bonds in oligopeptides	ATGGCATCTTCATTCTCAACTCAGCTGGTGCAGAGTCAGAACCTACTCCCTCGCTTTCATGCTGTCCAGGGAAAGCCACATGTAGTTTGTAGCATTGGATACAGTAAATTGTCATCAAGATATCATTATGCACCAAGGCTTTCTGTTTCACAACAATCTAAAGCCAAATCAATCACTTCTCGGAGAATAACATGTGCTAGTGCTCAGGGAGATGTTGCAGAGCTGCAAGCCAAAGTGACAAGCAAATGTTTCTTTGATGTAGAAATCGGAGGCGAATCGGCTGGAAGGATTGTAATTGGTCTATTTGGAGAGGCTGTTCCCAAAACAGTTGAGAATTTCAAAACTTTGTGTACAGGAGGGAAAGGATATGGTTACCAAGGAAGCTACTTCCATCGTATA…	25484726	6	0	6	0	-1.19951	-1	4.11565e-05	-0.442277	0	0.463035	-1.52607	-1	4.06847e-08	-0.57299	0	0.15715	-1.15292	-1	7.65293e-05	-0.221173	0	0.824516	-1.78079	-1	6.02031e-10	-0.480217	0	0.258981	-0.777338	-1	0.00963121	-0.210409	0	0.919678	-1.48265	-1	1.0045e-07	-0.503378	0	0.391052	-1.11877	-1	0.000267573
Psat6g159960.1	CDS	CDS	Pectin lyase-like	Pectinesterase	ACACCACAAACTGACAAACCACTACCAATTTAGCCTTTTGAAAATGGATTACAGCTATGAACTTAACAAGTTTTTTTTTTCTTTTGTGCCACAATTCTCCCCAATAAATTATCTTCAATCCAATAGTACATTCATTGATTACACATTAATTCATCATAGTTCTTATTTTAGTGCCCATTCTATATCTTAGGTCCATTAATTCAGCTTAAAGGGAAGGAAAACAAAACAAAAAATAAAAATAAAAATAATAATTCTAACTATCATTTAACTTCATTGTCATGTGTCATAACAAAACACTATACCATGTTACATATGTCTGTCTATATATATTTATAATCATATGAGTATCTATAGCAATATTGCATTATCATGGTTCCAAAAACTCATCTCCAATGCATT…	-	5	0	6	1	-0.904403	-1	0.00468217	-0.217612	0	0.832874	-1.63425	-1	1.32273e-07	-0.609939	0	0.169773	-1.13577	-1	0.000367124	-0.56854	0	0.26633	-1.87617	-1	7.29337e-09	-0.308077	0	0.600717	-1.23644	-1	0.00101851	-0.524166	0	0.688899	-2.21307	-1	4.74045e-09	-1.04045	-1	0.0380093	-0.801483	-1	0.0253325
Psat6g167960.1	CDS	CDS	PDZ_serine_protease	Protease Do-like 2	AAGCAATTGGTTGAATAAAATTCAAAGATTAGTTAAATAATAAAAATTCAAACATAGTGATACTACTAAGTTAGGAGTAAGAAGCAAAGAGGATAAGAAAACAAGAAGTACAAATAGTAGTCGCTACGAACACAACTCAATTCTGCTGCCTATTTTTTTTTCTTTTTTCTTTCCGTCTCTTCTGGTTGTGTAGTGGAAATGGCAGTTGCACTATCAGGCTGCTGTTCCATGTTTTCCGTGATAACAACCTCCACCGTCAATTTTCGCTACTCACATAGCCACTCAACCACACATAGGCCTTTCATTTCTATCCGTTGCAGCCGCACGCCTTCCAATTCCGACCCCAATTTCAAAGCACAATTTCAGAAGGATGATGTATGGCAGAAGAATCAGTTGGAG…	25484786	6	0	6	0	-0.972185	-1	0.000103531	-0.290073	0	0.618668	-1.35645	-1	1.8602e-08	-0.524532	0	0.128619	-0.983831	-1	8.73564e-05	-0.29923	0	0.600301	-1.57057	-1	3.24641e-10	-0.466975	0	0.185249	-0.839317	-1	0.000978356	-0.260905	0	0.842355	-1.26859	-1	1.03149e-07	-0.506429	0	0.275982	-0.980061	-1	0.000219155
Psat6g169400.1	CDS	CDS	PSBP-LIKE PROTEIN 1, CHLOROPLASTIC	psbP-like protein 1	AGCATCAAAAAAACCTTTTTATATTATTCATAATTTTATGGATCAATTTGAAAATGTTTTAGTAACACAATAATTAGCTACATAGTTTAAGGTAGTACTCTTGGGACAAACATTAAGGAGAGGAAAGATTGTGGTTACACTTTTAGGATAATGGATAAGTCAAATTCACGAGAGTGTCCTCCACCACATAGATACAACAAAACAGCACAAGAAGAAAAAAAAGTTTCATTTTCTTTGCAAAATCCAAGCCAACAATGGCGTCCCTTCAGAATTCACCTGCACTTCATCGAACTCTCTTTCAGAACTCTTTCCCTCAGAAACATGGTAGTGGTTTTCGTTCTTCTAGAAGAGATGGCATTTCCTTCATTGTCAAAGGTTCTCAAGAATCTTCACATTCTT…	25497707	6	0	6	0	-1.06264	-1	1.15027e-05	-0.255839	0	0.656904	-1.29706	-1	1.40175e-08	-0.323114	0	0.388882	-1.26197	-1	5.66157e-07	-0.290183	0	0.585611	-1.609	-1	3.02119e-11	-0.391213	0	0.258981	-0.882548	-1	0.000262556	-0.26172	0	0.828512	-1.42577	-1	1.92227e-09	-0.301286	0	0.593335	-1.09644	-1	1.80535e-05
Psat6g180640.1	CDS	CDS	pept_c1	Belongs to the peptidase C1 family	ATCGCCATTACTCCATCCAATTTCCGTGGAAGAAACCGCCGCGGAAGCAAGCAGAGGTAGGTAGTAGCACCACAAAGATGGTGGCGAAACAAAACACGGCTCTCACATGCTATGCACGTGTTGCAATCTTCCTCTGCGCTCTAACCCTATCAACTTCCCTCCACCGAACCTCTTCCAACCACGAAACCTTGATTCAAGACGTAGCTAGAAAGCTCGAACTCAAAGACAATGACCTTCTAAGCACAGAGAAGAAGTTCAAACTTTTCATGAAAGATTACTCCAAAAAATACTCCACAAGACAAGAGTACCTACTACGTCTTGGAATTTTCGCTAAAAACATGGTGAAAGCCGCGGAACACCAAGCACTTGATCCCACCGCCATCCACGGCGTTACACAAT…	25484917	6	0	6	0	3.32286	1	5.78478e-05	0.718667	0	0.828533	3.85444	1	3.79014e-06	1.10437	0	0.637517	3.21595	1	6.25565e-05	-0.200613	0	1	3.95986	1	3.13572e-07	-2.07148	0	0.397587	4.9295	1	1.48483e-06	0.469229	0	1	4.63025	1	1.54607e-08	1.12349	0	0.720713	3.37461	1	0.000155705
Psat6g187560.1	CDS	CDS	Signal peptide region	50S ribosomal protein L21	AAAAATATAATGGGGGTTTGTAAGAGTGTGAATATATGGATAGGAAGAAGGAGAAACAGAGAAAGGATAAAGGTGAGAGAGAGGAAGTTCTCTCCTATTTCCATTTTCCAAAATGGCTTCTGCAACTGCTACTCTTTCCACTCTCTCTTCTTCTTTCCAAACCCATTCTTCAATTTCCCAAACCTCAACAAAAACTCAATTCTCCTTTTCTCAACGTTTTCCTTCTCAATCTTACAACCTCTCTTTCCAATCCACTTTCTCACAACGCTTCCCTCTATTACCCATTCCCAAATCCACTGAATCTTCCGTCGCAGCGGTTGAGTCCGACTCTGAAGTTTCTCCAACTCAGCCCGACTCTGATTCCACTCAAATTGTTGAATCTCGCCCGTGGGAAAAGGG…	25484971	6	0	6	0	-0.886748	-1	8.79308e-06	-0.252832	0	0.552941	-1.04787	-1	1.73692e-08	-0.402314	0	0.136166	-0.858978	-1	1.21397e-05	-0.20374	0	0.688288	-1.25424	-1	9.78104e-11	-0.364284	0	0.185249	-0.635415	-1	0.00124435	-0.21159	0	0.833809	-0.989261	-1	8.38774e-08	-0.260187	0	0.567718	-0.910935	-1	1.50213e-05
Psat6g209640.1	CDS	CDS	alpha/beta hydrolase fold	alpha/beta hydrolase fold	GCATAATATATTATCGTGATACTATCTATCAATATGATCTATATTAGCAGAACTAACAAACAAACTATGCTTATATTATTTGTTAATTTAAAATGCCAAATTAAGCATGGTGGTCAAGTAAAAAAAAAAAGTAGAGATGAAAGTGGTCCAGTCTAGAACTTAGGAAATTATCCACACTCACCTACCCTCAACTTTTCCGTTGAATGTTCTATTACAAAATTTCATAATCCCCTAGAAAATTTGTCAAATATTTGTGGTGAGTGCTTTACTTGAAGAATAAGAATCTTTCTACTATTTTAAAATACACAACAACTTGTTGCTTCCTCGTGCAGGCCTACCTACCTAACCCATAATTTGGTCACACATGTGACCGTTGTCCATTTTTGACTCTTCTAATAA…	11413175	3	1	6	2	1.2634	1	0.00203633	0.428464	0	0.68069	1.30704	1	0.000433012	0.5786	0	0.378295	1.16398	1	0.00525818	1.28763	1	0.00726318	1.39465	1	0.000182385	1.29972	1	0.00881688	1.43084	1	0.000675796	0.628352	0	0.666538	2.03266	1	2.67294e-07	1.04659	0	0.104846	0.392592	0	0.552009
Psat6g215760.1	CDS	CDS	LRR AMINO-TERMINAL DOMAIN PROTEIN	Somatic embryogenesis receptor kinase	ATCTTTTTATTCTATGCATGGACCAAAATTTGTCTCACCCTTGTTTTCCAACTACTGCCATTTGGTCCAACCTCTCTCCTCATTTCCCTTGTTTTATTAGTCCTTTTACTCATTCCAAGTTTTTCCCTTCCTCTTTAATTGTCCATCAACTTTTTAGCTTTTTCATACACACTAAAATTTTCTCACATGCTAGAAAAAATGGCACCTTCAATTTCCCTCTCTGTCCTATTTCTCCTTTTTCTCCAGTTTCCCCTCCAAGCCATCTCAATCAACTCCGAAGGGAATGCTCTTCATGCTTTGAGGACCAGGCTTTCTGATCCCAACAATGTTCTGCAGAGCTGGGACCCAACACTGGTTAATCCGTGTACTTGGTTTCATGTTACATGTGACTCCAACAAC…	25485356	5	1	5	1	1.8177	1	0.000266448	0.833839	0	0.420358	1.35782	1	0.00162774	0.59407	0	0.473793	1.8686	1	0.00030564	1.59977	1	0.00784737	1.44061	1	0.00198962	1.29385	0	0.0545209	1.63661	1	0.000724072	0.458938	0	0.864793	1.83363	1	2.33467e-05	0.567434	0	0.653887	1.19912	1	0.0413409
Psat6g219680.1	CDS	CDS	STRESS ENHANCED PROTEIN 1, CHLOROPLASTIC	stress enhanced protein 1	ATGGCACTCGCTCAAGCTCCAACTTCTGCTTCTCTTTCCGTCTCTCTTCGCCATGCTCGTGTTTTCACCACAAGAAATGTCTCTCCAGCATCTGCTCAGTTTCCGAAACCCAGTTTGGCTCCAGTTCGAGCCTCCTTCGCCACTGGTTCGCCACTAATGATTCGGAGAAATTATGAAAGGAAAACAGCGTGCAAAGCAATGCCAGTTTCGATAAGATGTGAACAAAACGCTAAGGATGGGAACGGTTTGGATGTATGGCTAGGCCGGGTAGCCATGGTTGGCTTTGCAGTTGCCATTACTGTTGAAGTTACTTCTGGAAAAGGACTCCTAGAGAACTTTGGACTTACAAGTCCATTGCCTACAGTTGCCCTGGCCGTGACCGGACTGGTGGGTGTCTTG…	25485423	5	0	6	1	-0.831115	-1	2.91795e-05	-0.310932	0	0.442069	-0.836511	-1	3.57887e-06	-0.333181	0	0.246403	-0.688998	-1	0.000443791	-0.225578	0	0.635569	-1.21607	-1	3.98429e-10	-0.399367	0	0.142235	-0.665274	-1	0.000916142	-0.233213	0	0.808516	-0.991247	-1	1.10311e-07	-0.290874	0	0.504914	-0.73262	-1	0.000460864
Psat6g224160.1	CDS	CDS	N-terminal region of a signal peptide.	GTPase activator activity	ATAAATTATAACCCGACACAAAGATAAGCTCTTAAGAATCAACTCTATCTAGAGCTTCAATGGCTTCTCTTAAGTTTGCTCCACTGGCTTTCGTTTTGCTGGCTGCATTTTTGATGTTCCAGGTGAAGAAGGTAGAATCCGGATATTGTAGTCCTGTAACATGTTACACCGACAGGAGTGGAGATTGTCAATTTGGTTGCGTCTGTTATCCCTCTTTTTTTGGATATGTGGGTTCTTGTCAGCCTTATGTATCAGTTGAAAAGATGGTTGATGATCATCCTAATTTATGTCAGTCCCATGATGACTGCACTAAGAAAGGAACCGGAAGCTTTTGCGCTCGTTATCCTGATTCTAATATGGAATATGGAAGGTGTTTTTCCTCTAAGTTTCAGGCAGAAG…	-	4	1	5	2	0.856815	1	0.0223389	0.856655	0	0.1412	0.715166	1	0.0321247	0.545551	0	0.331573	1.15778	1	0.0015293	1.21783	1	0.00326575	1.05594	1	0.0013831	0.986123	1	0.0339656	1.31081	1	0.00116853	0.852274	0	0.412068	1.77175	1	1.84683e-06	0.935919	0	0.175908	0.276051	0	0.728619
Psat6g225000.1	CDS	CDS	C-terminal region of a signal peptide.	Belongs to the universal ribosomal protein uL15 family	TCCAATTTAATGCTATTAAACTTATTAGGATGGTTCGATCTCCATCACTGCTATTAAAAAAAAAGTAAAATTATTTGATCAAAACTAAATTAGTTAAAATAAAAAGTCACTATAGAAGAAACCTCAGTTTAAGGTTGTCAAGAAAATTAATCTATTTGTATAAAGTGTTACTCTATCTATCATCTTATCTATAGCGAGTTAGTTATCTTGTTGTTTGACATAGTGAAGAGCAGATAGATAAACATGAGTGCTGCTTCTCTCATTCCTGTATCATCGTTACCCTCCCTAGCTTCACCTTTCAAGGGAAATGTGAAAACCTTGGTGGCAAAACCATGTTTATGCCCGTGTCTCAAGATTCAGAGAACAAAACTCCGTGTTTCTGTAGTTAACAAGGCTGCT…	25485490	6	0	6	0	-1.32119	-1	6.15959e-06	-0.495791	0	0.351163	-1.82034	-1	2.50615e-10	-0.694784	0	0.0636616	-1.32942	-1	4.45146e-06	-0.32318	0	0.629282	-1.96071	-1	1.56945e-11	-0.495374	0	0.216516	-0.972011	-1	0.000674522	-0.230626	0	0.8954	-1.66324	-1	3.32706e-09	-0.540075	0	0.310343	-1.2603	-1	2.77066e-05
Psat6g235360.1	CDS	CDS	Unknown	glutathione	AAAAGGTTCAAATTTCAATCCATTGAATTGAAAATTGGGTAGCTTTGGAATCACCGTTACACATTATAAAGTTCCATTTTGCACCTCTACTCATTGCACACACAAGTTAAACTATGGTTGACGTGAAGCTACTTGGATTTTGGTCTAGCCCTTTTGTTCATAGAGTCATTTGGGCTCTAAAATTCAAAGGCATAACCTATGAATATATAGAACAAGATCGACACACCAAAAGCCAGTTACTCCTTCAATCCAATCCTATTTACAAGAAAGTGCCTGTTCTTATTCACAAAGGAAAAGCCATTGTAGAGTCACTTGTTATTCTTGAATACATTGAAGAAACTTGGCCAGAGAATCCATTGCTTCCAAAAGATGGACATGAAAGAGCCTTAGCTCGATTTT…	25485680	4	1	6	1	3.24729	1	5.93925e-05	2.01384	0	0.13415	2.82085	1	2.01387e-05	1.88848	0	0.054608	3.14752	1	7.73407e-05	2.66343	1	0.0033106	2.70999	1	3.15206e-05	1.48084	0	0.151183	2.31787	1	0.0108626	1.32545	0	0.735014	2.80305	1	4.78699e-05	1.59519	0	0.287796	2.0119	1	0.0194415
Psat7g006560.1	CDS	CDS	Region of a membrane-bound protein predicted to be outside the membrane, in the extracellular region.	Belongs to the bacterial ribosomal protein bL35 family	CATGACTTTCTATCCACAAAATCTACATTGTCGCTACCACTCAATTATGTATCTATACTATCTTTCTTTATCCACAACCCCCGAGCACTCTCCTTCATTCTTATTCTCACACAAAAACTCTCAACATGGCGGCTTTGGCCTCCGCAACCGCCACTGTTTCCTCCTTCGCCTTGAGACCCACGCCATTTTCTTCTTCTCGCATCTCTCTCACTTCAGCTAAATTCCCTTTCTCAAACAATCTCAATCCCCTCAAACTCAATTGGTCCAGTAGCATTTCCGCTCCAATTCTTCACCAAAACCATTCCACCGTTACCGCTCCTCCTCGTTCTCTCACTATTGTTTCCGCTAAAGGCTACAAATTGAAAACTCACAAGGCATCGGCGAAGCGATTTAGGGTTA…	11418675	6	0	6	0	-0.891216	-1	9.20672e-06	-0.332058	0	0.388451	-1.18931	-1	9.54089e-10	-0.390886	0	0.153103	-1.00587	-1	8.57523e-07	-0.212563	0	0.670393	-1.51831	-1	5.34961e-13	-0.457983	0	0.0715084	-0.750331	-1	0.000181929	-0.185795	0	0.864679	-1.14691	-1	3.49331e-09	-0.395318	0	0.280613	-0.919257	-1	1.50213e-05
Psat7g039320.2	CDS	CDS	Magnesium protoporphyrin IX methyltransferase (EC 2.1.1.11) family profile.	Myb/SANT-like DNA-binding domain	ATGTAAAAATTTAAACATTTATTATTTTAAACCAAGTTTGAAAAGTAGGACCCACGAGAATCAGGGAAAAGCATGGAAACTCAAATGCTATCTTATCCTTCCTGGATAACAATATCACTTCAACTCATAATTCATAATTCAAACTGTAAACAAAAACAAAACAAAATGGCGTTCTCATCTTCGTTATGGTCTTCTCTCTTCATTCCAAATCCTAACAGAAATAACCGTTTTTCTACATTCTCTCCTTCCTCTCCCGCCACTCACAAACTCTCAACCACATTCGCCATCCCTCCGCTCTCAACCGCAACGGCCGCCGACGTTACCGGCGCAATCGACGGCACAACAATCGCCGTTGTAAGCGGCGGCTTTGTCGCCGGACTCACCGCGATACTCTCTCTA…	11442990	5	0	6	1	-0.946147	-1	0.000596008	-0.130362	0	0.915042	-1.43674	-1	5.82984e-08	-0.257018	0	0.627084	-1.22274	-1	1.1055e-05	-0.0611044	0	1	-2.07528	-1	2.80506e-12	-0.551523	0	0.128524	-0.601066	-1	0.0374092	0.0268295	0	1	-1.10382	-1	7.65164e-06	-0.412208	0	0.47775	-0.964118	-1	0.00072497
Psat7g053040.1	CDS	CDS	Cupredoxins	Belongs to the multicopper oxidase family	TTCTTACTTTTTTTTAATCACCAGCTTATTTTGACCAGACTTATAAACATTCAACATAACCCAATCACTATTTAAATGCCACCAAACTCAACATATTTCTTAACATTCATTCACATTATTTTTTTCCCTTAAGCTCTCTTTCAATATCAACAAACATTTTTAACAATATAGACATGGTTCAACTTCATTCAGCACCAAAATTATTGGCTCTATGTTTCTTTCTAATTCTGGTGAATTTCTACATAGCTGAGGCTGGTGTTAGACATTATAAATGGGAGGTGAAGTATGATTTTAGGTCCCCTGATTGTTACAAGAAACTAGTTATAACCATTAATGGAAAAAGTCCAGGACCCACCATTGAAGCACAAGAAGGTGATACTGTTATTGTTGAAGTTAACA…	11437438	5	1	5	1	2.34019	1	0.000498363	1.10718	0	0.456131	1.9462	1	0.000935007	0.508923	0	0.758106	1.95619	1	0.0017982	1.73718	1	0.0227997	2.38514	1	6.44873e-05	2.16499	1	0.00602822	1.90706	1	0.01521	1.18548	0	0.682875	3.00099	1	7.92424e-06	1.56752	0	0.298065	1.83228	1	0.0272796
Psat7g055960.1	CDS	CDS	Region of a membrane-bound protein predicted to be embedded in the membrane.	Unknown	GTCTTATTTATAGTCAAAGATGGAGGCTTACAAGTGAGGACTATTATTCCATGTCATAAATGCAAAGACAGAGTGGATGTAAAGTCAAAGTCATCCTCATACCTGAATTTCCTCGAAGCTAGAATCAAGATATATTAAGATCTATCTATGACTTGTATATCAAAATCTGCATTCACTTTTCTCTCATTCAACTAATGGAGAATGAAACCAAACAAGTTCCTAGTATTAATCAAAAGAACAAGAATATGGATATCTTAGATATCCTCAAACAAACTCTAACCATCTATTTCAAAAACATCAACTTCATCATCTTCACTTTCCTCACTTCACTCCCTTTCTTTTTTCTCATGCTTTATTTTGAAACTTTGTTTCAACAAATCCTAGTTCAAACTCCAAATA…	25501883	3	1	5	3	1.24269	1	0.00369867	0.706353	0	0.418454	1.7707	1	9.08011e-06	0.884319	0	0.157783	1.76978	1	8.55168e-05	1.59828	1	0.00154797	2.4314	1	5.87012e-08	1.97462	1	0.00036552	1.46313	1	0.000689374	0.9268	0	0.385982	2.61638	1	1.56352e-09	1.31542	1	0.0258449	0.761977	0	0.161371
Psat7g056440.1	CDS	CDS	RAPIDLY ELICITED PROTEIN, PUTATIVE-RELATED	Unknown	ATGAAATTATCAGAGTTAGAAGCAGCAGGAACAAAGTGCAGAGAGCACATAAATGACAAACAACTACCTGGTGTTTGCTATTATTGTTTAAGAGACAAACTTTCAAAGCTTAACAACAACAACAAACAAGTTCATCATGTTCCTCAATCTCCACAACACTTTTCTTCATCCTCTTCAAAATATATGTCTCAATCTCAAGGTCATAGCCGTCGTCTTCACCGTCGGCAAACATCTAGTGTGATGGATTCTTTTTCTTCCAATATGGTTAGCTTCAATTATGAGTTGAAGAAGAGTAAGTCGATTGCTTTTGTTTCAACAAGCCAAATCAGAGAAAGGGAGGTTAATGGGAATTACAAGAAAAGAAGCTTTTGGTCCAAGCTACTCAAATTGACAAGGAAG…	-	4	1	6	1	2.41878	1	7.45669e-05	0.981443	0	0.469965	2.9419	1	6.81247e-07	1.41783	0	0.134351	2.4751	1	0.000116045	1.90247	1	0.0133917	2.01759	1	0.000362035	1.03016	0	0.302523	2.19925	1	0.000392188	0.405782	0	0.94445	3.09079	1	1.44229e-07	1.00048	0	0.502086	1.657	1	0.0219547
Psat7g063000.1	CDS	CDS	2Fe-2S iron-sulfur cluster binding domain	Ferredoxins are iron-sulfur proteins that transfer electrons in a wide variety of metabolic reactions	ATGGCCACCACCACAGCAGCCCTCTTAGGAACCATGGCGAGCGCCTCGTTCATCCGGAGGCAGCCAATTAACACAAGCTTAACAGCATTCCCTAATGCGGGTCATGCTCTATTCGGTCTGAAAGCCGGTCGTGGAAGTCGTATCACTGCCATGGCCACTTACAATATCAAGCTCATCACCCCTGAAGGAACTAAAGAGATTACCTGTTCGGATAGCGAGTACATTCTGGACGCAGCAGAGGAAAAAGGCCTTGATCTCCCGTACTCGTGTAGAGCCGGTGCTTGCTCTTCGTGTGCTGGAAAAGTTACACAAGGAGAAGTGGATAATTCAGATAACAGCTTCCTTGATGATGATCAGTTAGAAGCCGGGTATATTCTCACATGTGTCGCATACCCTCGT…	11408737	5	0	6	1	-0.843613	-1	0.000600139	-0.348803	0	0.509191	-1.01619	-1	7.84191e-06	-0.361073	0	0.349934	-0.6801	-1	0.00662591	-0.266547	0	0.676263	-1.19042	-1	2.47034e-07	-0.261714	0	0.555918	-0.614527	-1	0.0181848	-0.281418	0	0.818616	-1.16632	-1	5.42899e-07	-0.241464	0	0.733322	-0.655016	-1	0.0174918
Psat7g065880.1	CDS	CDS	Unknown	Ribose-5-phosphate isomerase	ATGGCATCCTTATCCCTCTCATCTCCTCCATCTCTATCCTCTTCATTCCACAATGCCTCCACGCGCCTTAATCTACGCACACCCACCTCCCTTAAACTTCGCACCCGTTACTCTCCTCTCTCCGTCAAAGCCATAACCCTAACCCAAGACGATCTCAAAAAACTCGCCGCCGATAAAGCCGTCGAGTATGTCAAAAGCGGCATGGTCCTCGGTCTCGGAACCGGCTCCACCGCGCCTTTCGTCGTCTCCAAACTCGGCGACCTTACTCAAATCCGGCGAACTCACCAACATCATCGTGTTCCAACCTCCAAACGCACGGAAGAACAAGCACGATCTCTCGGTATTCCTCTCTCCGTCCTCGACGTAAATCCTCGTCTCGATCTCGCTATCGACGGCGCA…	11421390	6	0	6	0	-0.932709	-1	8.11216e-05	-0.266123	0	0.640503	-1.09633	-1	6.85019e-07	-0.462018	0	0.162681	-0.951176	-1	6.58594e-05	-0.218284	0	0.754902	-1.23494	-1	3.70312e-08	-0.375344	0	0.288725	-0.702178	-1	0.00378012	-0.233306	0	0.855428	-1.15809	-1	2.28622e-07	-0.348191	0	0.509855	-0.873723	-1	0.000492171
Psat7g083040.1	CDS	CDS	Region of a membrane-bound protein predicted to be embedded in the membrane.	Potassium transporter	AAAATTTAAAAGTTAACAAAATCAAAATAAAGGTATCACAGTTGCATTTAGCCAAATTTAAAAATTGTGTATTTGTCTCTATTGATAATAATTGGTAAGGTGGGTCAAAAATTGAAGTCCTACCCATAATGAATATTGGAGTGGTGACATTGCGTATATATATTCACGTGGAGTTTGGCGACTAGTTTTGTTTTCGTTTCGTTTTCCTTTAGTTTTCAGAGTTTGGCTCCATGGATGACCATAATCTCCCTCCTCCTTCCTCAAACGACGTCGTCGTCAACGTTCCCTATTCTCATGCATGTATTCGAAAACAGGGGAAGGGGAAAAAGGACAATATAGTCCTTGCATACAAGACTCTAGGTGTCGTTTTCGGAGGTCTTGTTACTTCACCGCTTTACG…	120577640	6	0	6	0	0.774159	1	0.00623386	0.200525	0	0.83109	1.26686	1	1.29875e-06	0.6648	0	0.091985	1.50662	1	8.34002e-07	0.0828829	0	1	1.79153	1	1.18527e-09	0.196283	0	0.799845	1.38371	1	7.50739e-06	0.462224	0	0.684393	1.4886	1	1.18999e-07	0.529509	0	0.402326	0.769634	1	0.0170788
Psat7g097760.1	CDS	CDS	consensus disorder prediction	FabA-like domain	TATTTTGGTAGTTGAACAAACAAGTAACAACGTTGGAGACTCCGTCCCAACACAACACCACTCGTTAGTTTGTACATGCATCTTTGTTACTTCCGCCTGTCTAATAAGAAATACTAGTTTAACCCCCCTAATATCAACTCACGCCCCCACAAACTCCATTCACATAAATCACTACAATACACTTCGTACCCAAAACCCACTGAACCTCAACAATGGCATCCTCTACTTTCTCCAACACCGTCTCTCCTCATTCTTATGCCCCCAAATCCCCATCTCCCAGATTCACCACATCTAGATCTCTCCATCTACCTACCCGGTCGAGGAACACCAATGTCACAAGACGATTTGCAATCTCTTGTTCTTCAGATTCAGCAAATGCTCCCAAAGAAGACATCACCC…	25493282	5	0	6	1	-0.638555	-1	0.00349981	-0.192562	0	0.748137	-1.62674	-1	6.27236e-12	-0.434197	0	0.152115	-0.645652	-1	0.00322777	-0.171875	0	0.813612	-1.46822	-1	5.14969e-11	-0.426231	0	0.161819	-0.649553	-1	0.00404894	-0.23587	0	0.837276	-1.36378	-1	1.08806e-09	-0.316076	0	0.519786	-0.620808	-1	0.0108527
Psat7g132600.1	CDS	CDS	PAZ domain	Belongs to the argonaute family	ATGGTCGTGGCAGAGGAAGAGACTTTCATCAGCAACAACAACCAAGTGCCGGTTGTGGTGGCAGAGGAAGAGGAAGGGAGTTTTGCCAGCATCAAGAAACCAGTGCCGGTAATGGTCACGGCAGAGGAAGAGCAAGAGAATTTGACCCGTATCAAGAAACCAGTTCCGGTAATGGTGGTGGCAGAGGAAGAGCTAGAGAATTTTACCCGTATCAAGAAACCAGTTCCGGTAATGGTGGTGGCAGAGGAAGAAGCAAAGAGATTTTTATTCAGCCATACAGAAACCAGTACGGAGATTTTGGTGTGGGCAGGAAGAGCCCAAGGGAGTCTCTTATCAGACATTCAGAAACCAGTTTCCGGTATGGTTGGTGGCAGAGGAAGAGCAAGAGATTTTTATCAG…	11446921	5	0	5	2	2.52243	1	0.000144078	1.48684	0	0.222157	3.6871	1	7.78513e-08	3.09766	1	0.000430775	2.65732	1	0.000657993	1.70848	0	0.161677	2.50653	1	0.000480834	1.05399	0	0.497083	1.97246	1	0.00259371	0.66836	0	0.86336	2.28611	1	4.14648e-05	0.919123	0	0.537292	2.62678	1	0.000162701
Psat7g154280.1	CDS	CDS	Glycogen Phosphorylase B	Belongs to the UDP-glycosyltransferase family	CCCTCTCCTTTCCATCACCCAAAAACTCTCTCTTCCTAACTACACTTTGTTCACTTCTTCAGCTGCCATGTTGTGTTTCTACTCTCACTTCCCTGCTATTGCTCACTCAAAACCTGATGATGATGATGATGCTCCTGAGATTTCATTTCCAGTTCCAGGTCTTCCGTTTTCACCTTTACCATATTCATATATCCCACCAATTATTTTCCAGCCTAATACCATTTTTAGAAATCAAATAATAGAAGATAGTCCTAACCTATCAAAATTACATGGTGTTTTTCTCAACACATTTGAATCACTTGAATCTCACTCACTAAAAGCTCTTAATGATGGACAAGTTATCGAAAATAAACCTCCTGTTTATGCTGTTGGTCCTTTTCTTCCTTTTGAGTTTGAGAA…	11446168	6	0	6	0	-1.00565	-1	0.00186148	-0.55329	0	0.361479	-2.7262	-1	4.11046e-12	-0.769542	0	0.0782342	-0.70865	-1	0.0439685	-0.299667	0	0.751623	-2.70373	-1	1.02641e-11	-0.445862	0	0.381308	-1.12708	-1	0.000342087	-0.0790066	0	1	-1.75868	-1	1.29515e-08	-0.0620584	0	1	-0.974782	-1	0.00229413
Psat7g159760.1	CDS	CDS	Unknown	Encoded by	ATGGTGAGAACACCTTCTTATGACAAGAGTGGATTGAAGAAAGGGATTTGGACGGTTGAGGAAGATCTGAAATTAATTGCTTATGTAACTAAATATGGTTGTTGGAATTGGTGTCAACTCCCTAAGTTTGCAGGTCTTTCGAGATGTGAAAAAAGTTGTAGATTGAGGTGGATGAATTATTTAAGGCCTAATATCAAAAGAGGGAACTTCACTCAACAAGAAGAGGAATTGATTATTCGAATGCATAACCAGCTGGGCAATAGATGGTCAGTCATTGCGGCTGAGTTACCTGGAAGAACTGATAACGAAGTGAAGAACCATTGGCATACTTTACATAAGAGGAGAGTTCAACAGATGAACACAGTCTCAAATGAAGAAACTATAGCCACCAGATCTCCA…	-	4	2	5	1	1.45087	1	0.000630388	1.35081	1	0.0190111	1.25765	1	0.00063156	0.913351	0	0.110389	1.91392	1	3.29829e-05	2.32921	1	5.64568e-06	2.11107	1	1.3856e-06	2.02336	1	0.000264518	1.08735	1	0.0165447	1.14363	0	0.214162	1.74312	1	1.11794e-05	0.921873	0	0.275182	0.467753	0	0.473878
Psat7g174280.1	CDS	CDS	Unknown	Dirigent proteins impart stereoselectivity on the phenoxy radical-coupling reaction, yielding optically active lignans from two molecules of coniferyl alcohol in the biosynthesis of lignans, flavonolignans, and alkaloids and thus plays a central role in plant secondary metabolism	TTATGCATAAGATACCTCTGACATAATTAATCAGAAGTTTAAAAAAAAAAAAATTTTAAAAAGATAAGATTTTTTTTTATAACACTCACACTTCACATTAAAATTATCTCGGTGTGTTGTGTCACACATTGACAAATATGTTATATTCAATTATTCTATTTTTACCAAAGCTTGTGGCTGTGCAACTAGAAGCATCTAATCATGAAAGAACAAGCCCCCACTACACCAACTTTTTTTGACTGGTTACAACTTTACTCTCCATAATAGAACCAAATCTCATCTCTTGAATAAAGTGAGTTATGGACATGGTACGAAAAACTTTAACCTTTGTCTGGTTGCTAAAAGCAGTTCAACTACCCCAGTACATCTATGAAAGAAATTAGCTAACATGCTCTAGTG…	25492801	6	0	6	0	0.791646	1	0.0019248	0.148764	0	0.887515	0.814436	1	0.000383751	-0.276434	0	0.570481	1.22134	1	1.05134e-05	-0.085071	0	0.99156	0.991861	1	9.3676e-05	-0.133909	0	0.880164	1.36271	1	3.04664e-06	0.235702	0	0.903987	1.38494	1	2.29722e-07	0.37477	0	0.613699	1.20771	1	4.699e-05
Psat7g181240.1	CDS	CDS	Aldo/keto reductase family signature 1.	Aldo/keto reductase family	GATGGAATGAGGGTATCATAGGATGTGAAAGTTTCAAATTCAATGATGAAAACGATTAAGAATGGTAGCTACATCAAGAAGGGTAGATGTCTTAATACCGCAAGGAAAAATAAAGACGTCCTAGACATGGGATGCTTCACCTCTCATTTATATAACTCTTCAATCATTTATGCACCTAGTGGTTTAACATTGTTATTTTTTCCTTATACATGTTCATATTTCAGATTTAATAATAAACTCTGTAACAGAATAAGTTAGGTGAGACTTTATGAACTTTATAAACTTTATACATATCTTTAATGTGAATACATATTATGCAGATAACACTAGGAGAAGGGAAAACTCCCCTTTTAAATAATCATTCACTATCTTGCTTTTGTCATTGCTTTGCGCATTAGG…	11439149	5	1	5	1	2.02099	1	5.84493e-05	1.31345	0	0.076092	1.85051	1	3.25904e-05	1.06556	0	0.114018	1.90888	1	0.000294572	2.0844	1	0.000354813	2.54725	1	1.2664e-07	1.40828	1	0.0265338	1.0434	1	0.0495901	0.862523	0	0.55499	2.06678	1	5.24461e-06	1.17081	0	0.141963	1.19967	1	0.0270317
Psat7g202800.1	CDS	CDS	Protein kinases ATP-binding region signature.	G-type lectin S-receptor-like serine threonine-protein kinase	ATGAAGAAAAAATCATGGTTCATGTCTTGTTTCCTCATCATCTGCATTTCTTTGCACACCTACCCTTCCCTTTCTGCTTTGACCATCATCTCATCAAACCAATCTCTTTCTGGTGATCAAACTCTTGTCTCCAAAGATGGCAACTTTGAATTGGGTTTCTTCAATAAAGGTAATTCTTCTAACTACTACATAGGCATGTGGTACAAAAAGATATCTTTAAGGACATATGTTTGGGTAGCAAATAGAGATGACCCAGTTTCTGATAAAATTGCTTCCAAGTTAGCTATTTCTGATGGTAATTTAGTTCTCTTGAATCAGTCTCAAACTATAGTTTGGTCAACAAATTTGAGTTCTACTAGTTCAAATTCTGTATTTGCTGTCCTTTTAGATACTGGTAAT…	25480802	4	1	6	1	0.901505	1	0.0204449	0.146123	0	0.953891	1.34967	1	8.39596e-05	0.844242	0	0.111553	0.982605	1	0.014021	1.00884	1	0.0409251	1.12631	1	0.00129266	0.931963	0	0.0690451	1.25855	1	0.00123954	0.279535	0	0.923805	1.86505	1	2.46103e-07	0.497586	0	0.608815	0.489376	0	0.375491
Psat7g208400.1	CDS	CDS	Unknown	Peptidyl-prolyl cis-trans isomerase	ATGGCTTCCTCTCTTCTGCTTCCACTTTATTCTACTTGTGGTAAAATTCCTTCTCTTACTGCTGCTCCACAAGGCATTTCTGTTAGAAGATTTGTTCTTAAAGTGAAGTCCTCAGAGACAAGAGAATCCACTTCTAATGCTAATGATAATGCCATGTTTAGTACCAATTCACGTAGAGAGTTTTTTGGATTAGCATTAGGAGGAGTCTCTACACTTTTTATCCATTCATTTGATGCTGCTAATGGAGCTGGTTTACCAACAGAGGAAAAACCTAAACTATGTGACAGTACTTGTGAGAAAGAGCTTGAAAATGTACCTATGGTAACTACTGAATCAGGTTTGCAATACAAGGATATTAAGGTTGGGCAAGGCCCTAGTCCACCAGTTGGATTTCAGGTG…	11415976	6	0	6	0	-1.01147	-1	2.09224e-06	-0.400549	0	0.274597	-1.33776	-1	9.8552e-11	-0.444227	0	0.109815	-1.13036	-1	2.42983e-07	-0.29075	0	0.458789	-1.63123	-1	1.9136e-13	-0.514353	0	0.0424598	-0.816363	-1	7.92887e-05	-0.288926	0	0.717653	-1.34911	-1	1.82949e-10	-0.355246	0	0.382286	-1.01425	-1	5.10055e-06
Psat7g212080.1	CDS	CDS	Region of a membrane-bound protein predicted to be embedded in the membrane.	Dicarboxylate transporter 1	AATCATTGAGAGGCAAGTCACGTGTCATGGCAACATGTTGATACGGTCCACTTCACAAAAGAACAACCCATGCAAACACTCATCCAGTAACATCTCGCCACGTATCCTTCCTTGCTCCTACTGTGTTTCTGACGGAGTTATCAACGTGACAACTTGTCAAATTCGAAGATCACAAAGCTTCGAAATTAACCACTAATTCCTCACCAACAAACAAAGCCGCATATTCCAATCACAACCTCAACCGTCCATTCCAAATCCAATGGCCCACAATCAAATTACAATCTATTAACTATTAACTCCCCAACTTCACTCTCACCGCGCCAGATCCCACCACCACCACCACCATGGCTTCCATACCTCTCACCACCGCCACCACTGCAACCACCCTCCCATCTCTCC…	25492562	6	0	6	0	-1.23435	-1	5.85555e-06	-0.204497	0	0.791865	-1.75531	-1	9.02851e-11	-0.488728	0	0.184777	-1.35232	-1	8.34002e-07	-0.218203	0	0.792803	-2.03068	-1	6.80485e-13	-0.480976	0	0.193976	-1.0843	-1	5.75264e-05	-0.417013	0	0.637223	-1.63759	-1	9.14083e-10	-0.390947	0	0.496199	-1.16586	-1	2.96654e-05
Psat7g230520.1	CDS	CDS	Plant invertase/pectin methylesterase inhibitor	Acts in the modification of cell walls via demethylesterification of cell wall pectin	AGACAAACCCTATCCTCTACCAATTTTTTTCTCTAATATTCATAAAATATTTCTACCAACTAAAATATTATGCATTAAAATTTTCAAAAGTTGTTGCTCCTACAACAAGACGTGCATGGAAAATTATCACAAATCCATAAACAAAATTTGAAAAGTAAGACATGGTGAGCACATAGTTTCTAAAAGTTATAACCACCTCTTCTTTCTCTCTATAAAAAGGCACCAAAGTTTAGAACATAAACATCAAAAACCAAAACCTCAAAAACTAAAACCTCAAAAAACCAAAACCTCAAAAACCATACCCTAGAATCATTTTTCAATGGCTTCATTTCCTTTGGTAACAACTCTTTTAATTTTATTTCCCTTTCTTTTCTCAACTCTTGTTTATGGTTACTCTCT…	25491636	3	1	6	2	2.39672	1	0.00018004	1.10401	0	0.367918	2.4556	1	2.32359e-05	1.1022	0	0.225799	2.10186	1	0.00117117	1.96778	1	0.00921574	2.44258	1	3.15598e-05	1.84558	1	0.0196378	2.80487	1	3.00783e-05	0.548248	0	0.884416	3.6599	1	1.89769e-08	1.03136	0	0.451564	0.988827	0	0.220951
Psat7g240760.1	CDS	CDS	GST C-terminal domain-like	Belongs to the GST superfamily	GTTGAAGCATAAACATATTCTTACTTTTTTATAAAAAATTTCCTATCGAATGAATTATTTCGATGAAGGTGGACCATAACATACTAGTCCCCGTGTATAATAATAATGTTATTATTATTATTATACAACATGACAGATGAGATTCGAGAACCTACCTACCCACCAACCCCAAAATTCTAGTCCATCAAAGTTGACCAAAACCATCACAAACCAAACACTTCTCCTTTTTCTATAAAGATCAAAAACTCTTACTCATCTCCTAAAAATCATAATTAATTTTGAGAGCTCACAAAAATGGCATCTACAAATCAAGAAGAAGTGAGGCTATTAGGAAAATGGGCAAGTCCATTTAGCAACAGAATAGATCTTGCTTTGAAACTCAAAGGTGTTCCATACAAA…	25491534	3	1	5	3	1.20112	1	0.00280044	0.746606	0	0.332724	0.741486	1	0.0451418	0.609717	0	0.323632	0.590957	0	0.19735	1.08062	1	0.0263276	1.1059	1	0.00208626	1.16262	1	0.0183577	1.60469	1	0.00016708	0.977855	0	0.307071	1.6931	1	8.02966e-06	1.2228	1	0.034971	0.518735	0	0.371259
Psat7g245080.1	CDS	CDS	Region of a membrane-bound protein predicted to be outside the membrane, in the extracellular region.	Rhodanese Homology Domain	GTAAAAATAAAAAATTGTTTGGCAAAGCTTTATTTAATTAGTATGAGAATATATATAAAAATAAAAATAAGATTTAGAAGAAGATAATGTGTTTGAATCTTCACATATAGAAGATAAAAAAGCAAGTAGCAAACCGACAAAAAAGAAAGCTCACAAAGCCAATGTCTACGGTTCTTATCATCAAAACAGTTGAATCAAATCCTTCGTAACATCAAAATATGACAACCCATTTGAACAATTCATTCAGAACTTCAATTCTATATCACAAAGATCACCCTTTCACTACAACCACACAAAAAACCACAAGATTTCATGTTATTACCAATGCTACATCCAAAACCAACAGTTTCAAAGAACTCATAGAATCTGGCACAGTTAGAACTATTTTGCCAAAAGATG…	25491449	5	0	6	1	-0.782154	-1	0.000892637	-0.292721	0	0.581551	-1.07545	-1	1.08479e-06	-0.429745	0	0.203824	-1.0651	-1	1.19971e-05	-0.33083	0	0.487921	-1.65125	-1	2.55026e-11	-0.367687	0	0.302904	-0.866759	-1	0.000362576	-0.299914	0	0.784745	-1.09424	-1	7.9415e-07	-0.351121	0	0.503341	-0.812956	-1	0.00125769
Psat7g263160.1	CDS	CDS	BLUE COPPER PROTEIN	Plastocyanin-like domain	TAATTAATCAACTAAATAGAACTTTTTTTCTCTCTTTTCATGTCAACTGAGATTTGAAGTAAAAGAATAGATAGATGGATACGTTTCTTTACATTTTGTAAATAAAAAATAAAGAGGCATTTGTTTAGTGACACTCTGATCCAGCCAGCTAAGGAATCAGTCCCTGTCTGCCAACTTTGTAGGACCCCAATCAAATAATTGACAGCGTGTCAAAATCTAATGTTACCGTTGCTTCTCTCTAACAAATCCAAAGTAATATAACAAAAACAACCATACCTCATTCTCTTCTCAACCTAACATGGCTCTTTCTTCCTCATTCTTCATACTAACCTTCTTCTTCCTCTTCGTTTTTCTCTTCACACTCTCTCCTCTTCCTGTTTCTGCAACCGACCACATCGT…	11420494	5	0	6	1	-1.0881	-1	0.00119975	-0.433382	0	0.552663	-1.82931	-1	3.07228e-08	-0.641326	0	0.168966	-1.11675	-1	0.000921446	-0.792289	0	0.075128	-1.81296	-1	3.22901e-08	-0.600643	0	0.206349	-1.42645	-1	6.49273e-05	-0.421259	0	0.788549	-1.98623	-1	8.95478e-09	-0.672707	0	0.294128	-0.81108	-1	0.0333573
MSTRG.10380.1	CDS	CDS	Clavaminate synthase-like	Unknown	TTAAGAATGAACTTTGTCTAAATTGAGCAATTGTATTGAGCCACTTCGTTAGACATTTGATCAACTTGAACATAAGGATGTAAATGGATATCCATCGGATGGTAATCCATAGATTTTATGATACTCGCAGATATTTACCGATATTCATTGATAATATATTTTTCTAAAAATTATTTTGATAAAAAAAATATTTTTAATGACTTTTAGAAACACAAAAATTATTATCACATACCCGTTTTTAATTTAATAATATAATTTAATCACATTCATTTTTTTTCTTTTTCACCAAAACATAATAAAATCCAAACATAATATCCATACATTTCATTATGATGGTGTGAATTAAGATGAAAGAACGGATGACAAATGAATAGGAAGGAAGATAGAAGAAGGACAACA…	11424668	5	0	6	0	-0.802485	-1	0.00121866	-0.264555	0	0.665226	-1.2162	-1	2.12409e-07	-0.306643	0	0.457795	-1.18324	-1	6.29277e-06	-0.610956	0	0.0631511	-0.866747	-1	0.000173047	-0.3412	0	0.400042	-0.746912	-1	0.0044384	-0.348485	0	0.743423	-0.674897	-1	0.00322068	-0.0963548	0	0.967112	-0.74343	-1	0.0108084
MSTRG.10390.10	CDS	CDS	EndGlu_transf	Catalyzes xyloglucan endohydrolysis (XEH) and or endotransglycosylation (XET). Cleaves and religates xyloglucan polymers, an essential constituent of the primary cell wall, and thereby participates in cell wall construction of growing tissues	TGAGCTGCTATCCAAAAACAATTTTCTATCTTATGGTCATTTCAAAGTTAACTTTTATGTCCTTAACAGTTTTTCTAAAACAGACGCTCGCCAAAACATATTATTAGGCTTTAGGAAGGACAATGTTCTTGCTAGTAAAACTGTTAAGGTAAAAAGTCGGAATCATACCACTGACATCATCTAAAGCTCTATCAAATCAAAGTGCATGCCATATATTCGACTACCTATCAATATATGATCTTGTAATACCTAACATTGGGACATGAAAGTTATCAAATCATATTAGGCATTCTCTACTATTGAATACAAACTCAACCCTTCAACCATAATAGGTAAAGAAGTCACCCTCCATTGAAGGTCCACACAGAAAATATCTCCACCAACCACAAAGTCTTTGAT…	11445531	3	1	5	2	2.27294	1	0.000131002	1.59671	0	0.0760508	2.35107	1	3.26318e-05	1.33436	0	0.143798	2.26934	1	0.000202675	2.20495	1	0.00118262	2.44538	1	0.000106721	2.40087	1	0.00348092	2.29304	1	0.000454796	1.15814	0	0.59352	3.25402	1	3.23203e-07	1.20433	0	0.468132	0.481787	0	0.652425
MSTRG.18638.1	CDS	CDS	Glycosidases	Belongs to the glycosyl hydrolase 1 family	TCTGTTTCTTCATTAGCAATAATAGCAATAATGACAAAGCTAATTGTATCTGTAACTTCTATATATATTTTTCTTTTCCCTTTCTTTTTATCACTATAAAAAGAACCACGTTTTCATATATGCATCAAGCATAATTGTGAATTTGTCTTTCTTCACATGCTATGGCAATATTAAGAGCTCTTTTACTTCTTTCTCTCTTCAATCTCTTCATTACATTATCATCTTCAGAGCCAGTCTCACCAATTCTTGATGTTTCTTCTCTCAATCGAACCAGTTTTCCTAAAGACTTCCTTTTTGGAACAGCTTCTTCATCATACCAGTATGAAGGTGGTGCACAAGAAGGTGGGAGAGGACCAAGTATATGGGACACCTTCACTCATAAGTTTCCAGATAAGATAC…	11436330	4	0	6	1	1.86672	1	0.0023919	0.270122	0	0.945321	2.33732	1	0.000108491	1.3631	0	0.164744	1.76194	1	0.00579212	0.779413	0	0.61112	2.07468	1	0.000476331	1.1559	0	0.258048	2.2728	1	0.00172412	-0.354521	0	0.995236	2.80677	1	1.20226e-05	0.652899	0	0.805996	1.37904	1	0.0482536
MSTRG.22310.7	CDS	CDS	COPPER TRANSPORT PROTEIN FAMILY-RELATED	Heavy-metal-associated domain	CACACTATTTGTCTTGACTTGTTTACGTTGACCCTGCCTCTCTCATCAACTCTTCCTTCGTTGCTATAAAAAGCCTCAAAGAATCATCTTCACTTCATAAACTAAATTTCATTTCCAAATATCATATCCTCACTACATCTCTATATTTCCATTTGGCATCAAGAGTTGTTCTACCTTATATCAAAAGCTTCCATAACAATGATGAAAGTAGTGTTAAAGTTGGAGATACATGACGACAAAATCAAGCAAAAAGCTATGAAAGCTGTCTCTGGCCTTTCAGGGGTTGAGTCAGTTTCAGTGGACATGAAAGACATGAAATTAACTGCAATAGGAGATATTGATGCAGTAAAAGTAGTGGCTAAGCTAAGAAAGTTTTGTCATGCAGAAATAATCTCTGTT…	11434293	4	1	5	1	2.34904	1	1.93255e-05	1.43514	0	0.084946	1.73285	1	0.000227824	0.962709	0	0.212495	2.24404	1	4.85918e-05	1.88381	1	0.0024795	1.52894	1	0.00199504	1.21168	0	0.113619	1.93117	1	0.000839847	1.20241	0	0.433843	2.97229	1	5.75935e-08	1.534	0	0.10362	0.961661	0	0.132321
MSTRG.621.5	CDS	CDS	Wall-associated receptor kinase galacturonan-binding	receptor-like protein kinase	TTATGTTTGAATTTGTAATAGTTATTTCGTCTACTTTTGAAATAGTATAGAAAATATAAGCCTTATGACAACTTAGGAAAAAGGAAAATATAGTAGACTGTATGTAAATTCTATAGGAAATATATTGAAGTTTGAAAATAGTGCCTTTCTTAGTCAAAATTTTAATTAAAAAGGAAAAAAATAAATTGCATGGAAAGAGAGTGGAAATTTCGTGGGTGACTTTTGAGTTGACTCTCTGGCGGACTGAGAACATAACTAAATTCAAACATAATGAACTGAATTGCCTTAAAACATAACCTCCTCCTCTTCCTCCTCTTGTTCTTTTCTTATTCGTTCTCAACATAATGGATAATCATATCAATATTCCTATGATCATCTCTTTCTTCTTCTTCTTGTTAT…	-	4	0	6	1	1.56807	1	7.25488e-05	0.703963	0	0.366068	1.56962	1	8.18642e-06	0.550913	0	0.380529	1.36135	1	0.000720588	0.902519	0	0.112149	1.42414	1	0.000152139	0.85142	0	0.157004	1.30736	1	0.000989538	0.323523	0	0.902253	2.09273	1	2.429e-08	0.573813	0	0.528833	0.906028	1	0.0448956
MSTRG.6530.1	CDS	CDS	HYDROXYMETHYLGLUTARYL-COA SYNTHASE	Belongs to the chalcone stilbene synthases family	CCTTACTATAAAACCATCTCACCCTCACTCATCTTTCCACCACAACACTCTTCATCTTATTCCTTTTCTACAACTACTTCTGCACATCAACATCAACATGGTCAGTGTATCTGAAATCCGCAAGGCTCAAAGGGCAGAAGGTCCTGCTACTATCTTGGCAATTGGTACCGCCAATCCAGCTAACTGTGTTGAACAATCCACATATCCTGATTTCTACTTTAGAATCACAAACAGCGAGCACAAAATAGAACTTAAACAAAAATTCCAACGCATGTGCGATAAATCCATGATCAATAGGAGATATATGTATCTAACAGAAGAGATTTTGAAAGAAAATCCTAGTGTTTGTGAATACATGGCCCCTTCATTGGATGCAAGGCAAGACATGGTGGTGGTAGA…	11424172	3	1	5	2	1.78436	1	0.0324202	1.54846	0	0.302725	1.9842	1	0.00286631	0.507051	0	0.807648	2.40993	1	0.00495994	2.70406	1	0.00416363	2.41758	1	0.000987522	2.25422	1	0.028523	2.50638	1	0.00111173	2.05717	0	0.201425	2.29188	1	0.00027948	1.29982	0	0.369972	1.90702	0	0.0528108
MSTRG.6705.1	CDS	CDS	Thiolase-like	Belongs to the chalcone stilbene synthases family	CTTCCAACCCTTTCTTTTTCCATAACAAGTACTCAAAACCAATTGAATTCTGCTACCAAATATATCAATATGGTTAGTGTGTATCCATAACAAGTACTCAAAACCAATTGAATTCTGCTACCAAATATATCAATATGGTTAGTGTGTCTGAAATCCGCAAGGCTCAGAGGGCAGAAGGCCCTGCAACTATCTTGGCCATTGGCACTGCTAATCCAGCCAACTGTGTTGAACAAAGCACTTATCCTGATTTTTACTTTAAAATTACTAACAGTGAACACAAAACTGTACTCAAAGAGAAATTCCAACGCATGTGTGATAAATCTATGATTAAGAGGAGATATATGTACTTGACAGAAGATATTTTGAAAGAAAATCCTAGTCTTTGTGAATACATGGCAC…	11418796	3	1	5	2	2.75285	1	0.000554157	1.6135	0	0.317648	2.76302	1	0.000183725	0.926863	0	0.619528	1.93575	1	0.0105292	2.53075	1	0.00187332	2.61671	1	9.03995e-05	2.43989	1	0.00578561	2.3229	1	0.00502205	1.38498	0	0.635526	3.35996	1	1.0223e-05	2.22221	0	0.114655	1.31861	0	0.154884
Psat0s1670g0080.1	CDS	CDS	Ribonuclease Inhibitor	TMV resistance protein N-like	ATGGAGCAACAACAAACAGTGTTTCCATCTTCCAATGGAGCTTATATTTACGATGTTTTCCTCAGTTTCAGAGGAGAAGATACTCGCTACGGTTTCACCGGTAATCTCTACCGTGCTTTACACCTAAAAGGAATCAGAACTTTCATGGACAATGAAGTCATTAAGAGAGGACAACAAATTTCACCCACCATTTTCAAAGCAATTCAAGAGGCTAGAATCGCCATAGTTGTTTTCTCTAAAACCTATGCATCCTCAAAATGGTGCCTTCAAGAACTCGTCAAAATCATTGGTTGTTACAAAGACAAGGAACTAACGGTGATTCCCGTGTTTTACAAAGTGGATCCGTCAGAGGTTCGAAATCATACGGGGAATTATGGACACCAATTGGCTATGCATGAG…	11422273	5	0	5	1	1.18985	1	0.000316068	0.844932	0	0.0960351	1.24988	1	2.90207e-05	0.948756	1	0.0251983	1.12256	1	0.000662757	0.449542	0	0.523115	1.18804	1	0.000140135	0.816841	0	0.0782749	0.96377	1	0.00488006	0.32572	0	0.863587	0.801849	1	0.00686467	-0.361698	0	0.703569	1.25158	1	0.00101604
Psat0s215g0160.1	CDS	CDS	Jelly Rolls	germin-like protein	TCACTTATTCTTTAATATTTATATGATAGGTAGAGTACTAGTTTGAAAAATAGAGTTCTTAACACACATTTATATATCTAAATGTCCGAAAATCACACATACAACTTCAACATTTATAATAAAGTATTGAATCATAATTTTTAATAATTTCTGAATAAAAATTATAATTCCATAATTTATATTTTGCTATTTCACTTTCATTTTAAGTTAGAAAATTCCTTATACATTATATTAATGCTTCTCTCTCTACCAGAAGTCTTCTCTTGCTATAAATAATCAAAGCACACCATCACTTCATTTCAACACATCATAAAAAAAAACTTCTCCTACAAATTAAGTCTCCGGTCAGAAAAACACGATGAAGCTCATCGCTGTGTTGTTGCTTGTGGTGTTAGCCAC…	11433103	3	1	5	2	1.58597	1	0.00181458	0.611099	0	0.611398	1.49001	1	0.00107349	0.916606	0	0.208725	2.2959	1	3.47167e-05	1.78864	1	0.0043704	2.43298	1	1.33428e-06	1.62981	1	0.0141751	2.52833	1	6.56221e-06	0.580912	0	0.841442	2.9738	1	1.48937e-08	0.816937	0	0.494073	0.487497	0	0.56663
Psat0s2210g0040.1	CDS	CDS	Glutathione S-transferase, C-terminal domain	Glutathione S-transferase	AATTGACCAACTGTATCTGAATCTATTCCTTTCACATTTTCTAGTGCTTATACCCAAAATATACCATGTCTGCTCTATCCACAAAAATAAACATCACACATCATAGAAGATCACAAGTCCAACATGAGCGATGACTCTATCTTTTGTAATCTTTCCACGTTTTATTTCTTGCTAAACAAGAAATGCACAACTATAAATAACCTAAACTAAATCATCTAAACAACATCTTAGCTTCACATTACAAATAATATCGAATAAGCAAGCTACACATTGAGTAAAGTAAAGACATGGAAAAGGACAACGTTGTTTTGTTGGATTTCTGGCCAAGCTCATATGGAATGAGAGTGAAAATCGCGTTGGAGGAGAAGAGAGTCTCATATGAGTGTAAGCAAGAAGATT…	25491097	2	3	5	1	2.62177	1	0.00700585	2.68781	1	0.0494651	3.85784	1	6.35304e-06	2.80935	1	0.0245419	2.59527	1	0.0125925	3.6361	1	0.000641495	3.64491	1	2.23885e-05	1.59935	0	0.327092	1.38367	0	0.289731	1.38326	0	0.762144	3.78827	1	0.000174347	3.13284	0	0.0758378	1.76087	0	0.271319
Psat0s2229g0080.1	CDS	CDS	DIHYDROLIPOYLLYSINE-RESIDUE ACETYLTRANSFERASE COMPONENT 5 OF PYRUVATE DEHYDROGENASE COMPLEX, CHLOROPLASTIC	acetyltransferase component of pyruvate dehydrogenase	ATGTCTCACCTTCTTCGAACTCCGTTCCTCCATTCCTCCACCGCCCTCCGCCGCACTCCCACTTCACTCCACCGCACTTCAACCTCCACCAACAACTTCGTCGTCCGTGCCAAGATCCGAGAGATTTTCATGCCTGCACTTAGCTCCACTATGACCGAGGGCAAAATCGTCTCGTGGATCAAATCCGAAGGCGACAAACTCTCCAAAGGCGATAGCGTTGTCGTCGTTGAATCCGACAAGGCTGACATGGATGTCGAGACTTTCTATGATGGTATCCTCGCTGCTATTGTTGTTGAAGAAGGTGGCGTCGCTGCCGTTGGATCTCCCATCGCGTTTCTCGCTGAGACTGAAGAAGAAATCGAACAAGCCAGGTCTAAAGCCCTCTCTTCTTCTTCTTCA…	25484957	5	0	6	0	-0.692575	-1	0.00158264	-0.0815343	0	0.956272	-1.62572	-1	6.77935e-12	-0.388716	0	0.215377	-0.896542	-1	5.34816e-05	-0.181103	0	0.797908	-1.62947	-1	3.29036e-12	-0.463151	0	0.123598	-0.711955	-1	0.00158292	-0.298542	0	0.752801	-1.41443	-1	6.29788e-10	-0.262646	0	0.642852	-0.653426	-1	0.00669045
Psat0s2359g0080.1	CDS	CDS	RECEPTOR GID1, PUTATIVE-RELATED	alpha/beta hydrolase fold	TTAAATCATTACTACTTTACCTATTCAACAAAAAGAAAATTGGTAGATGGGACTAACTTTAAAAAGTACTACTATTATTTATGGTTAATAACTTTAAGAGCCGAAACTGATCATTATGGAGACGGGACTAACCTAAATTGGTAGAACTACCTAACTTAATAAATATAGTTCACATTATTTAAAGCCTTTCATTTTCATCATTCACCATAAACTATCATCCATCGACCATGGCTAATCAAACTTGGACGCTGCCACCAACCACTGATCCCTACCAATTCCTCAAAATCCACCATAATCCTAACGACACACTCACTCGAAATCTTGAAGATCCACACACTTCACCTTCATCAGATACCACTCTCCCAATCTCTGTTCTTACCAAAGATCTCACCATCAATA…	25497195	4	1	5	1	1.85391	1	5.15756e-05	0.914274	0	0.276563	1.7783	1	1.67031e-05	1.05643	0	0.0930014	1.79605	1	0.000100753	1.64638	1	0.00143145	1.64505	1	8.01973e-05	1.15451	0	0.0544594	1.80562	1	0.000128773	0.53388	0	0.819292	2.90612	1	1.6841e-09	1.22617	0	0.105747	1.09309	1	0.0386803
Psat0s253g0040.1	CDS	CDS	Region of a membrane-bound protein predicted to be outside the membrane, in the cytoplasm.	ABC transporter A family member	ATGGTAAATCGTTCCAGCTTCTGGACTCAAGCAAACGCGCTTCTCAGGAAAAATCTAACTTTCCAGAAACGGAACGTGAACACCAACCTTCGCTTGATTCTATTCCCATTGATCCTTTGTATCTTGCTCGTTGTTATTCAAAGCTTAATTGACGCTCAATTCAATACACCTGATTTCAAATGCGGTTGCGCCTGTCCCGATAAAAGCACTACATGTAGCGATTCGGAGAAGGTTTGTGGAGTTCAGTATTCCAATCAGATTCAAATTATAGACTGTGCAATTCCTAAGCCGCCGGAATGGCCTCCGATTTTGCAACTTCCCTCTGAGTTTTGCAAGGATAACAGAACCTGTCCGGTTAAAGTGCTTTTCACTGCCAACAATCAATCCTTTGGACAGATT…	11440206	5	0	6	0	1.25189	1	7.20854e-06	0.219742	0	0.788862	1.3341	1	1.30691e-07	0.370682	0	0.405847	1.28795	1	3.58384e-06	0.249148	0	0.764346	1.35553	1	1.03102e-07	0.261271	0	0.626701	1.31842	1	3.18232e-06	0.238152	0	0.887786	2.12438	1	3.70905e-12	0.634945	0	0.191942	0.611601	0	0.0590866
Psat0s2871g0040.1	CDS	CDS	Unknown	Unknown	AACATATATGATTCATTAAAAAATTCCCAAATTTTAAAGAAAATGAATAAAAATAAGAAAACTGTATTAAAGAGAATTGAATGAATTGATTGCAGCTGAATAAATGGCAGGAGAAAAACAAAAGGAGAGGATTTAAATCCAGAAAAATATCAAATAATTTGATTTAAATTGCGTAGATAATAGAGTCCTTGATTTGTTTTTATACTAAAAAGAAAGTGAAAAATCACTACCATAATAAAGTAGGCTAGCAAAGTCATACACGGCTGTCGTATAATACATCTTTCAGCAAAATAAAGGTGTCGTATAATACAAGCAAGAAACTTCTGCCCTCTTTTGAAAAAGTCACCCACTCTAACATTTTATACTCTCTCCATTCCCCTTATTTCAACCCCAAATTTC…	-	5	0	6	0	1.14946	1	8.28803e-05	0.706409	0	0.123651	1.28145	1	1.76228e-06	0.666381	0	0.0940362	0.978205	1	0.000801625	0.701557	0	0.0711932	1.21944	1	4.51081e-06	0.723474	0	0.0530813	0.979201	1	0.00112583	0.366569	0	0.797157	1.70955	1	5.53155e-09	0.699846	0	0.153547	0.782856	1	0.0165802
Psat0s305g0160.1	CDS	CDS	consensus disorder prediction	B3 domain-containing	ATGGAGTCAAAGTGCTGCATGAACGGTTTGTGTGCTACCTCCACGTCGATTCGGTGGCGTAAAGGTTGGATACTTCGATCCGGTGAATTCGCCGATCTATGTGATAAGTGCGGTTTTGCTTATGAGAAATCAGAGTTTTGTGATATGTTCCATGCAAAAGATTCTGGTTGGAGAGAGTGCACTTCATGTGGCAAGCGTCTCCACTGTGGATGCGTTGCTTCAAGGTCTCAGCTTGAAATACTTGATACTAGTGGTGTAAGCTGTATAACCTGTGCAAGTAATTTAGGACTTCAACCTATTGCTAGTAATGAAAAGCCTAATGAATCTGGAACAGCAAAGGTAAAACATGTCACTTCCCAGCAGTGCATATCTCTGGCTGACCAATTAAATGTGAAGGAT…	11424037	6	0	5	0	0.796956	1	1.54045e-05	0.350476	0	0.301467	1.00353	1	7.53427e-09	0.470593	0	0.0477937	0.631375	1	0.000425932	0.0672768	0	0.972461	1.09499	1	5.4048e-10	0.0926443	0	0.850775	0.669043	1	0.000400512	0.262871	0	0.731449	0.860436	1	3.73413e-07	0.275022	0	0.496199	0.642425	1	0.000985558
Psat0s409g0040.1	CDS	CDS	Unknown	Unknown	CTCTTTTCAAATCAACGTTTGTTTTCCACTTGTTTAAGTAAACTTACACTTGCTTCTTCTCTTGTTCATCACATACTATTTCGTTTTTTTCACTCTGTTCTCGTTCATCATGGCTTCACCAAAAGAACACATTGAACAAATAAGAAGAACAAAGTTCTCTATTGGCGGTGAACAAAACCCTCTGACCGAAGATCTTCACCATGCTGTCAAGAATCTCTCGGCTGAGCTTTATGCAAAAGATGTTCATTTCCTCATGGAGCTAATTCAAAATGCTGAAGATAACAGTTACATGAAAGAAGTGAAACCGTCGCTGGAGTTTGTCATAACTTCGGATGACATTACTGGTACCGGTGCTCCAGCCACATTGCTTATTTTCAACAATGAAAATGGCTTTTCTCC…	25501905	5	0	6	0	1.1232	1	0.000204095	0.215052	0	0.834316	0.701562	1	0.0103112	0.122099	0	0.9148	1.1475	1	0.000178786	0.336187	0	0.676052	0.653367	1	0.0248445	0.0531405	0	1	1.85238	1	8.82332e-08	0.458565	0	0.758152	1.53927	1	2.5429e-07	0.334661	0	0.724681	1.12519	1	0.00046428
Psat0s6741g0040.1	CDS	CDS	Region of a membrane-bound protein predicted to be embedded in the membrane.	ABC transporter B family member	ATAAAATTCAACTTGCGCTTCAAGAAATTTTCATATGCAGTTTATAAATTCTCTACTATATAACATGCTAACAGCAATACATGTTCCACTCAAACCATTTTCATACTAGCAATTGTTTTTGTTTCTTCATTCATTCATTCATTCTTGCTACGGCTAGTTTTCTGTCTTCTTTCAACCAAAATATAACTTCAGCTTTTAGTTCTAAGAAAATGGATGTAGATGTTGCAAGTAATGAGCAAGTAGTAGATTCTGGAAGCAAGCAAGATTCAGAGAAGAGAAAAGCTAAAGATGAAAGCACTAATACAGTACCATTATACAAGCTTTTCTCATTTGCTGATTCTTTGGATCATATATTGATGTTTGTTGGGACTGTTGGTGCTATTGGGAATGGAATCTCTA…	11418583	3	1	6	1	3.81673	1	0.000418485	1.32263	0	0.688783	3.61954	1	9.39562e-05	2.12924	0	0.167079	2.9009	1	0.00946913	0.523572	0	0.964236	3.89603	1	0.000655437	1.51465	0	0.612937	1.97868	0	0.373419	0.530275	0	1	4.66631	1	0.000153069	1.55565	0	0.796316	1.81736	0	0.133358
Psat0s871g0080.1	CDS	CDS	ACYL-COA N-ACYLTRANSFERASE	N-acetyltransferase	GAACGAGATAGAGAACGTAACTTCTTCTACGGATAACAATGCTCTTACGTGGCAACATATCTCCTCCTCTCTCACTCTCTCTACAACTCAACCTCACAACACGAACCCACCCTCGAAACTTCACCCTTTCATCCCGATCAAGCCTAGACTACCCACTATCAATATCCGACGAGGCACTCGAGTCTCGAGGTTTCATTCTACGGCGAACCGCAGAGGGGCTAAACCTGGAAGCGCTGAACAAAGTATTCGTAGCGGTGGGGTTTCCGAGACGTGACCCGGAGAAGATACGAGTGGCGCTTGAGCACACGGACTCGATGGTGTGGGTGGAGCAGAGAAAGTCGCAGAAAGCAGTTGCGTTTGCGAGAGCTACTGGGGATGGTGTTTTCAATGCGATAATTT…	-	4	0	5	2	-0.724059	-1	0.00278581	-0.0536982	0	0.997263	-0.546024	0	0.0121658	-0.176099	0	0.750863	-0.854828	-1	0.000406562	-0.209892	0	0.774591	-1.0853	-1	9.99765e-07	-0.512297	0	0.115874	-0.64777	-1	0.00879137	-0.115953	0	0.974309	-0.783094	-1	0.000266219	-0.232918	0	0.730542	-0.833398	-1	0.00122262
Psat0ss1196g0280.1	CDS	CDS	Region of a membrane-bound protein predicted to be embedded in the membrane.	Belongs to the ABC transporter superfamily. ABCG family. PDR (TC 3.A.1.205) subfamily	ATGGAGTTAACTCCAAGAGGAAGAAATCAAGTTACTAAATGGGCTGCTATAGAGAAACTACCAACTTTCAAAAGGATTAAAACTTCTTTTGTTGATGAAATCACTCAGGAGGAAAGTGGTAGTAGATGGCAAAGAAGTAGTAGTAAAAGGGTTGTTGATGTTACTAAACTTGGAGCTGTTGATAAGCGGTTGTTTATTGATAAGCTCATCAAGCATATTGAGAATGATAATCTCAACTTGTTGCAGAAACTTAGAGAAAGGATGGAAAGAGTGAATGTGAAGTTACCTAGTGTGGAGGTAAGGTACAAGAACCTGAATGTAGAAGCAGAATGTGAGGTTGTTCAAGGGAAGCCACTTCCTACTCTATGGAATTCTTTTTCTAGCTTATTTTCAGATTTA…	11424645	3	0	6	2	0.959865	1	0.00318097	0.663114	0	0.259528	0.95931	1	0.00110268	0.684039	0	0.132184	0.808038	1	0.0152963	0.742614	0	0.0994184	1.25462	1	2.10543e-05	0.813219	0	0.0515181	0.662103	0	0.0658045	0.482691	0	0.696637	1.17318	1	7.80595e-05	0.556531	0	0.406971	0.682606	0	0.0810957
Psat0ss6702g0240.1	CDS	CDS	SignalP-TM	E3 ubiquitin-protein ligase	TCGAATTATTTAGCCAAGCAAAAGGAAACGTGCGACTAAAAACGTAACCAAATAAAGCTGTACACATAATTAAATAAACTCAACAATAATACCAACATTACTCAACGAACGAGATTTTTCAATCCTTTTCGGAAGTTTCCGCTCCATTATGTTGGTCCACGTTTGTACTTGTACACCGTCTCTGACCAACATTAGATTAATACTCAAAGTGGACCCCATTTTCAGTGACTTTATTACCCGACCCAAATTACACGACATCTTCCTAATCAAATTGTCCTAAACAAACACACACAAAAAAACCCTTTATGTCTTTTTATTCTCACTCACAAACCAAACCATTCATTTCATTTCATATATAACCTCTCACCCTTCACTTCTTTACACTCATTCTTCCTCACA…	-	5	1	5	0	1.50349	1	0.000271555	0.759632	0	0.347684	1.50149	1	4.27891e-05	0.671373	0	0.277355	1.75359	1	4.15901e-05	1.65929	1	0.00041354	1.35815	1	0.000213254	0.854497	0	0.136374	1.15239	1	0.00555711	0.368556	0	0.876085	1.75338	1	2.55858e-06	0.804036	0	0.300227	0.88972	0	0.0826452
Psat1g001680.1	CDS	CDS	Chaperonins cpn60 signature.	Belongs to the chaperonin (HSP60) family	CACAACTCTACAAATTAAATTCTGTAGTATTATTTCTATGAATCTAAGTAATAAAGGAAAAAGTTTTAGAAAACCTAATAAACAAAATGCCTATGTTGTTAGTTACTCACCAGTTCAATAGTAGTAGCATTGGCATGCGTTTCATTCTCCTAATAACAAATGTTCTAGACCATTCTCACATACGACAAATCAAGACAAACACTCGTTACAATCCAACGGTTGAAACGAAACCGAACATTCAAGATCAAATCCCATTCATCCTCGTTCACTTCTCCTTCAACAAATAAAAAGCCTAATCTCACCCTTCTCCTTCAACAACTACTTCACCCAAAAAAACCAACACTCTCTCTATCTCGTTCGTTATCCAAAACCAACAACACTTCTTAAACCCTAACCCCC…	25482040	5	0	6	0	-1.04642	-1	0.000174327	-0.231142	0	0.773528	-1.87742	-1	1.00562e-10	-0.519959	0	0.187897	-1.20148	-1	2.06578e-05	-0.215913	0	0.820963	-2.20783	-1	5.36272e-13	-0.447593	0	0.281244	-0.993169	-1	0.000515527	-0.235348	0	0.888655	-1.74466	-1	1.15191e-09	-0.497006	0	0.376665	-1.07728	-1	0.000269155
Psat1g005400.1	CDS	CDS	Protein-only RNase P	Proteinaceous RNase P 1, chloroplastic	ATAGATTATAGAATGACTATTAAATTAATCTGAACCCGAAATTTAGAAAAATAGGGCTGAACAAGAATCGAAAGTAGTAGTAGAAGTAATAACTAACGCGGGATAAGGATAGGGTTTTGAACACAACAACAACAACGTACTTCAAACTCTGATGTTGTTTGTTAACGAAAATTTGATTAATTAATGAACTGCGATGTTGCGTGGAAGCGCTGCGATGGCGAAACTCACCCCCCTTTTCTCCATTCTCACCCATCGCCCATTTCTCTCTTTTTCCAATTCTCATTCTTACTCTCTCAAACACACCATAAACCACCGTCCTATTCCCTTCACTACCTCCGCCATCAACACTTCACCTCCAACACCCAATGGAGGAACTATCAAGCTTTCAACCAAAGAAAG…	11433451	5	0	6	0	-0.821529	-1	0.000185803	-0.0918201	0	0.939195	-1.26981	-1	3.78647e-09	-0.299523	0	0.387882	-0.926719	-1	2.70834e-05	-0.0964598	0	0.948001	-1.42811	-1	1.27642e-10	-0.285778	0	0.414533	-0.774145	-1	0.000584449	-0.114361	0	0.9671	-1.18441	-1	2.5815e-08	-0.256228	0	0.652804	-0.927753	-1	7.61939e-05
Psat1g008920.1	CDS	CDS	Cytochrome P450	Belongs to the cytochrome P450 family	ATGGAATGGGTTTCTGGCATAATTTTCATCTTTTTGACACTTGGTTTGATATATGCTTGGAGGATGTTGAATTTGTTGTGGCTTAGGCCAAAGAAGCTGGAGAAGCTGTTAAGAGAACAAGGTCTTCATGGTAATACATATAGGATTTTGGTTGGGGATGTTAAGGATCTTTTTAAGATGCAAAAGGAAGCTAAATCCAAACCCATGAATCTCTCCGATGATATTGTTCCACGTGTCAGTCCCTACCTCCAAAAGAGTATTAAAATTCATGGGAAGAATTCTTATATTTGGTTCGGAGCAAAGCCAAGGGTGACTCTCACAAAACCTGAGCAAATAAAAGATGTATTGAACAAGATCTCTGAATTCCCAAGGAGAAATAATAAAATTTTCAAGTCACTA…	25487123	2	1	6	2	1.12823	1	0.00249319	1.0994	1	0.0387004	1.56143	1	2.81441e-06	0.825059	0	0.105687	0.656644	0	0.104307	0.628764	0	0.312051	2.28512	1	3.98429e-10	0.919756	0	0.0581115	0.768725	0	0.05209	0.481438	0	0.766509	1.75168	1	2.81149e-07	0.766888	0	0.257174	0.846137	1	0.0453104
Psat1g013520.1	CDS	CDS	OS03G0360600 PROTEIN	mTERF	AAATCCTTCACTCGCCTCTGCAAACCCTTTCATTCCAGGGTTCCCACTTCCTTAACCTTCCATTCCACACCACCTTCCTTCATTGTCAGAGCTACCGTTGTGAAGTGGCGATGTCCAAAGCAAACTGGCCCTCCCAACAGTGATACTGGTTTCCAAAAAAAGGCCCTATATCTAGAATCTATCGGTATTGACCCTTTCTCACTTATTGAAAATCATCCGATGCTGATCACTGCCTCACTCAGCGATATAAGATCCACCGTGGAATACATTACCGCAATGGATTTCTCTGCAATCGAGTTTAGACGAATGGTTGGCATGTGCCCTGAGATCCTGACCACGAAAGTCTCAGACATTATACCAGTCTTCACGTTCCTTCACCGCGACGTTCGTGTAAGTGGC…	25486960	5	0	6	0	-0.902782	-1	0.000133875	-0.274977	0	0.610724	-1.19667	-1	9.00415e-08	-0.350222	0	0.327258	-0.80277	-1	0.00063763	-0.320049	0	0.494325	-1.32757	-1	7.05979e-09	-0.471135	0	0.144099	-0.591811	-1	0.0168945	-0.312133	0	0.762144	-1.06096	-1	1.2383e-06	-0.291798	0	0.61106	-0.822016	-1	0.00107905
Psat1g018960.1	CDS	CDS	Glycogen Phosphorylase B	UDP-glucose flavonoid 3-O-glucosyltransferase	AGTAGTGGTTGGAATTATAAAACCTAGAAATTGTTTTAAGTGTTCAAAGTCTACTATTTAGTCTCATGGGGTTATGAAAATTTCAAAAAATGTATTTTCTAAAAATGATTGTAGAGCAAGCTCACAAGACTTTCCAAGATTGTCCTATTCCCAAATTATGCATGACATAATACACACTATTAATAATACATGTGTTGAAACATACTTCAATATTGATATCATAGAAAGTTTGCTCTTTCAATCCCTAATCGCCATGACAAAATTTGAGGTGGTTTTTGTCGCTACACCAGCTATCGGAAACATTGTTCCCGTCGTCGAATTCGCTAACCATCTAACCAAACACAACCCTCAATTCTCTGCTACCATTCTCATCGTCACCGTCCCACAAAGACTCCTCGT…	25486644	3	1	4	3	1.95147	1	0.00023212	1.1981	0	0.186108	2.52651	1	4.26729e-07	1.56472	1	0.0229625	2.29782	1	6.8789e-05	1.72451	1	0.0118338	2.10216	1	3.07565e-05	1.39093	0	0.0570048	3.09955	1	8.57953e-07	1.6297	0	0.221831	3.51106	1	1.6841e-09	1.74147	1	0.0380093	0.894715	0	0.49425
Psat1g057880.1	CDS	CDS	cyclophilin_TLP40_like	Peptidyl-prolyl cis-trans isomerase	CAATGTTATGTTATCTTATCTAGAGTATCAAGATGAATGGATGAAGAAATTCCCACCAACATAACCCCTTTCTCTTTACAAAAACAAAACATAAACCTCAAAACTTTGCTCAAAACCTTATCTATCTAACTTCCATTGTCTGTCATTTCAATGGCATCATCTATCATCCCTCGTCACTACTGTTCCAACTTTGCCTCTACCCCCATTTTGTTTCACTCCAATACTCACTCTAAGCCTCTTAATTACTCTTTTTCTCACACCAATCTTGGACTAAAAACTCTCAATACTCGTTGCTCTTACCAACCATCACCAACCCATCATTCTCAATTTCATGATAAACATAAAGGGAAGTCATTTTGCTTCAAGCAAAGTGTGATATCTATAGCACTTGCGGTCGGG…	25495180	5	0	6	0	-0.906929	-1	3.01993e-06	-0.305363	0	0.404243	-1.03645	-1	6.78306e-09	-0.322922	0	0.226761	-1.04242	-1	2.42983e-07	-0.282176	0	0.412885	-1.53593	-1	1.25559e-13	-0.379698	0	0.135591	-0.77357	-1	4.75579e-05	-0.238677	0	0.772675	-1.14697	-1	8.74233e-10	-0.346986	0	0.333284	-0.95878	-1	2.81308e-06
Psat1g069360.1	CDS	CDS	Transferase family	Transferase family	TATACTAATAGTTGTAAAGATTTCTTATACGTATATTTGTATATTGTTGATCACACGTTTGCATGATTATGATTTTACCCTAGCAATTAAACTCTATATATTAATGCTTTAACATTGGTTGTTATGTCATACACCTTTCTTTCTTTATTTTCTTTCTCCATGGCACAACAAGAACAATCATTCAAAGTTATTGAAGTTTGCAATATTGAACCATTTCATGAACCTTCTCAATCACCAACCTCACTTCCCTTAACTTTCTTTGATCTTCTATGGTTAAGATTTCCACCTGTTCAACGTCTCTTCTTCTATGAACTCACAAACTCACCCTCTTTTTTCTATGAAACTCTTGTTCCAAATCTCAAAAACTCACTTTCACTCACACTTCAACTTTTTCTCCCT…	25495412	3	1	6	1	3.07209	1	0.00162426	1.4765	0	0.506238	3.35424	1	0.00011561	1.08211	0	0.576435	3.65167	1	0.00297118	3.62238	1	0.011289	2.81834	1	0.00234872	2.50353	0	0.0659437	3.08162	1	0.000917577	1.08786	0	0.815882	3.94442	1	4.48296e-06	1.56418	0	0.434415	2.27913	0	0.0534681
Psat1g082480.1	CDS	CDS	consensus disorder prediction	Lysine histidine transporter	ATGGCAACTTTGGAAACTGAAGCATTAAATCATCATCATCGTAATTCTAGTCCTGATCGTCACAAAACTATAGAAGAGAAATCAGAGAGGGACAAAAGAATTGAAGAGTGGCTTCCAATTACTTCTAAAAGAAATGCAAAATGGTGGTACTCAGCTTTCCACAATGTCACTGCCATGGTTGGAGCTGGTGTTCTTGGTCTCCCTCATGCCATGTCACAACTTGGATGGGGTCCTGGTGTGACCATACTAGTCCTTTCATGGATCATCACATTGTACACATTGTGGCAGATGGTTGAGATGCATGAAATGGTTCCAGGGAAACGTTTTGATAGATACCATGAATTGGGCCAACATGCATTTGGAAAAAAACTAGGTCTTTATATTGTGGTGCCTCAACAA…	25495709	4	0	6	1	2.76299	1	0.000391857	1.49937	0	0.325532	2.83875	1	5.06176e-05	1.18699	0	0.338129	2.44322	1	0.0172754	2.32666	0	0.0828857	2.9613	1	0.00190594	1.90421	0	0.266627	2.6428	1	0.000872374	0.748908	0	0.873889	4.0125	1	2.73229e-07	1.97009	0	0.173637	1.87994	1	0.0393183
Psat1g136960.1	CDS	CDS	Region of a membrane-bound protein predicted to be outside the membrane, in the extracellular region.	21 kDa protein	TTATGTAGATATTGTTGATCATTCGAAGTTGTTTCTCATTGTATGATGTTAGATTATATGAGTATACAAATTAAATTCGATATATGTATGTAAAAGTTGTTTATCTCACTTTTACATTAATTTTTAGATGAATGTAACCAAACGTAAATTATTTTATTCTCAACTCAATTTTAATCCGATGAGTTTTACATAATAAATTTTCCATAATCATAACGATCCAAACTAAAGCTACACACTTTTCATAAATGAACTCCTAATCTAGTTCTACCGCCCATTACCCGTACTGTATACAATTCCCAACCTCTTTTCGTTTCATTTATTGCACAAAAATATTCATTCAGTTCCCACTGCACAAAACCCTGCCACAACCACTCACTCACTGCCAACACAACTACTGTA…	25486551	3	0	6	2	-0.915264	-1	0.000710032	-0.649854	0	0.126088	-1.60252	-1	3.24269e-09	-0.817641	-1	0.016663	-0.813964	-1	0.00283435	-0.380121	0	0.48054	-1.4668	-1	2.27687e-08	-0.746046	-1	0.025794	-0.981805	-1	0.000600176	-0.21074	0	0.913767	-1.53374	-1	2.10676e-08	-0.47424	0	0.399093	-0.619114	0	0.0514594
Psat1g139560.1	CDS	CDS	Chlorophyll A-B binding protein	The light-harvesting complex (LHC) functions as a light receptor, it captures and delivers excitation energy to photosystems with which it is closely associated	ATCAAAGCCACGTGTGAAATTCAAATACCATATTTATATTGTCCCTTCATTAAATTTCTGTTCCACAAATACAATATTATAAAAGTTATCCATCATCCATATATAACAGATAAAGTGATAAAACATTTCTTCCATTTCATCTTTGTCTGAGTCATGGCTTTAGCCATTTCATCCACTTTATCAAGTTTTCCAAACAGAGAAATATGTCAAAAGGTTTTATACCAAGGAACAGCAACAACTTCATGGTTAAGTAGAAGAAGAACACTTACGATTAGGAATGCGAAAAAAGGTGTGTCGGATTTGTGTGTACCACTTCCTCCAGATAGACCATTGTGGTTTCCTGGTAGTTCACCTCCTGAATGGCTTGATGGCAGTATTCCTGGTGATTTTGGTTTTGAC…	11440680	5	0	6	0	-0.999292	-1	5.19307e-05	-0.283505	0	0.621453	-1.01056	-1	6.74494e-06	-0.393367	0	0.280431	-0.960809	-1	8.77228e-05	-0.163919	0	0.861611	-1.45679	-1	1.19028e-09	-0.381973	0	0.293946	-0.624656	-1	0.0139403	-0.163845	0	0.929926	-1.12549	-1	7.79306e-07	-0.343925	0	0.535448	-0.947909	-1	0.000245041
Psat1g146520.1	CDS	CDS	Transferase(Phosphotransferase) domain 1	Belongs to the protein kinase superfamily	CATTTATAGAGTTGTTTTGGTCAAATACAATACTTTCCTCTTTTCACACTAACAAGAAGAAAGTTTATACATAACTTGATACCACAGTTGCATGCTATTTCAACTTCTTTTTCTAATTCAAATTATATCCATAAACTCTTCAGGCTTTAATCTCTACTAGCTTAAGGATCAAACATGAGTTTTCACTATCAGTTTCCTGATTCTCCTCCTTCTTTTTACACTTCATCTGACGATTTTAATAGACAAGCTCAAACAACTTTTGACAGATTCGGTGACACCGTTGATTCTTCTATGAAATGGGCTGTAGCAGAATCTATAGTATATGGAATAGTGGTAATAATAGCTGTTATCGCAATAGTGTATGCTATTATAGAGTGCTTGAAGAAAGCAGGAACAGCA…	11437664	4	1	5	1	1.49493	1	0.0320365	1.39362	0	0.243111	2.42726	1	8.21294e-05	1.69198	0	0.070163	3.44926	1	0.000106095	2.75353	1	0.0104902	2.5743	1	0.00145978	2.63758	1	0.0157933	2.3817	1	0.015457	1.34382	0	0.775104	3.91981	1	8.97453e-06	2.17843	0	0.298795	1.95129	1	0.0350367
Psat1g154400.1	CDS	CDS	Transcription termination factor 3, mitochondrial	Mitochondrial transcription termination factor family protein	CTATTTTGAATTTTCTTAGATGAACTTGATTGTTCATTTTTAAAAACCAAAAATATCCTTGAATGTTTCGAGAGGAAAAATTTATAGAAATTTATAACTGAAATTTAAAAATAAATTTAAAAATGATAATCGAAAGTTTACTATCGTATTTGCATTCTGTTGTGTGAAGATAAGATTTTTTTCTTGGAAAGGGCTGATTACACCCACGTCTTTACCATCTCGCGTCAGTCGCACCGTCGCCGTAAAGCCACGAAATCGCCGTTTACATCTTCCACCGCCGGTAACAGAAACAATCACCATGTTGAAGTTCAATACATGGCCCAACACAACCTCAACCCTGACCCTATTCAATCTCAAGTGCTTACCTTCCCTACAAACATCACCATCCTCTGTACATTT…	25488156	5	0	6	0	-0.685644	-1	0.00230096	-0.175939	0	0.789979	-0.987317	-1	2.03715e-06	-0.168128	0	0.739297	-0.684026	-1	0.00255182	0.0326985	0	1	-1.218	-1	2.46451e-08	-0.209532	0	0.620236	-0.749879	-1	0.00102958	-0.162137	0	0.919412	-1.02372	-1	8.80929e-07	-0.320196	0	0.521337	-1.02081	-1	2.67346e-05
Psat1g161800.1	CDS	CDS	bS6	Ribosomal protein S6	AATTATAGAAATGAAGTGTTAAACCGTATACATATGAAAGAGTAGTTCACTTATCAGTTTACTTTTTCTCTCTCGTGTTGTTCGCTATGGAGGCACTGTTCCAGGGTTCTTATCTCTTAACTAAACCTCCAAAAACCGCAACCATGCCAAATTCTCTTAGATTCAACTTCACATCTCGTTCCACCAATTACTTTTCTTCTTCATTTTCATCTTCACCGCACTTTTCTCTTCTCAATAAACCCAGATCATTATCACTGGTTACCAATGCCACTAACAAAGATAAGAAACAAGATAGCCATAGCTTCGTACCCAAATTAGATGAAGTCACTGGGTTCTTCCCTGAATCTGTTCTTCTCAAAAAGAAGGAAGTTGAGGAAGATGGTAAATTTCTTCCGGAGT…	11416822	5	0	6	0	-0.930911	-1	0.000941879	-0.251384	0	0.743396	-1.61867	-1	6.8071e-09	-0.406848	0	0.352162	-0.99616	-1	0.000413184	-0.131117	0	0.941192	-1.96141	-1	3.1171e-11	-0.442623	0	0.290908	-0.618435	-1	0.0418755	-0.10498	0	0.999729	-1.38119	-1	2.79493e-07	-0.437704	0	0.47534	-0.829078	-1	0.00719681
Psat1g163720.1	CDS	CDS	D-ribose-5-phosphate isomerase (RpiA), lid domain	Ribose-5-phosphate isomerase	ATGGCTTCCATAGCTTCTTCATCTTCAACACTTTCCACATGTCTTCTTCTACATTCACCCACACCTCAATTAGGCAGAAGAAGAATGAGACCCAATTTTGTGAGAATAATGCCCACTCGCTCCTGTCTCGACGACACTTCTTCTCTCCTAACAGCAGCTCAATACACTGTGGATACATACGTGAAAAGTGGCATGGTTGTAGGTTTGGGGTCTGGTCATGCTTCTGGTATGGCCATTCAGCATTTGGGACGCCAGCTTCACCGTGGTAATTTGAAGGATATAGTAGGGATTCCCACGTCTGTTGCAAGTGCGAGTGAAGCAGCAAAGGCTGGGATTCCACTGATTACCTATCAAGGAAGTTCTCAAATCGATTTTGCATTTGATGACGCGGATGGTGTA…	11410188	6	0	5	0	-0.709651	-1	0.000168214	-0.379363	0	0.263443	-0.732815	-1	1.97815e-05	-0.308839	0	0.270599	-0.774832	-1	4.31969e-05	-0.210027	0	0.648009	-0.793241	-1	4.08626e-06	-0.125056	0	0.769432	-0.636596	-1	0.00104416	-0.170424	0	0.873937	-0.746014	-1	1.53321e-05	-0.245289	0	0.585761	-0.716772	-1	0.000327009
Psat1g168800.1	CDS	CDS	Haem peroxidase superfamily signature	Removal of H(2)O(2), oxidation of toxic reductants, biosynthesis and degradation of lignin, suberization, auxin catabolism, response to environmental stresses such as wounding, pathogen attack and oxidative stress	ATGAACTTCTGTCTTCTCATAGCAATAGCTCTTTGCTTTGTTGCGGTTGTGTTAAGAGGACTACCAGTACCATCATCCTTCTCCTCAAAACCACAGCTTGATCCATTGTTTTACAGTAAAACATGTCCTCAATTGCCTTTTATTGTATATCAAATTTTATGGAATGTTTCTAAGACGGATCACCGAATGCCTGCGAGTCTCATAAGACTTCACTTTCATGATTGTTTTGTTCAAACTCGAGGTCCATGTTGGATTGTGTCATTGGGAAGAAGGGATAGTTTAACAGCAAATCAAGCTCTTGCTAATCAAAATCTTCCATCTCCTTCCTTCAATCTAACTCAACTTAAATCTTCTTTTGCTGTACAAGGCCTCAACACCAATGATCTAGTAGCACTCTCA…	11426600	4	1	5	1	6.63581	1	1.65429e-05	5.01537	1	0.0245688	6.891	1	1.97181e-07	5.12486	1	0.00449573	5.63605	1	0.00264155	3.84206	0	0.30381	7.25844	1	2.88815e-05	4.57654	0	0.198572	2.78694	1	0.0390201	-0.813929	0	0.986435	6.22281	1	8.85724e-06	2.58016	0	0.594877	6.65884	0	0.093176
Psat1g173800.1	CDS	CDS	Domain of unknown function (DUF588)	Belongs to the Casparian strip membrane proteins (CASP) family	TCTACCTTAAAAAACACCTTTATTTGTGTGTTTGGTTTCTAAAAAAACACCTACACCTTCATTTATTAGTTTGGTATGGTATAAGTAAGAGTAATGGGTCATCATAAAGTTTTATGAAACACACTACCATTAGGTGAGTGAAATTAAGACACTGCTATTATATAATCAGATTTTATCTAGGGATGAGAAACTACTTACTTCTTCCTAGAAAGAAATTAAAAGAGCTCTAAAAACCTCATTTCTTTTTCTTTTCATTTATCAAACTTTTAATGCTGAACCAGATGTCAGGACAGACTCATTTATTGAGTCATGTAAGTATAGGTTGAATTTAAGTGCTTTTTTTTTCTTACTTACTTAACCTCTTCTCTCTGTCTTAGCAGCCTCAAATTTTGACCACTT…	11411057	3	0	5	3	1.1123	1	2.74095e-05	0.680914	0	0.084946	0.733466	1	0.00183663	0.780684	1	0.0189749	0.563061	0	0.0419967	0.255983	0	0.729131	0.829667	1	0.000469328	0.193228	0	0.742413	0.68698	1	0.0123827	0.425498	0	0.636661	0.943432	1	8.05023e-05	0.771444	1	0.0371922	0.543976	0	0.0858298
Psat1g174360.1	CDS	CDS	Tetratricopeptide repeat domain	Pentatricopeptide repeat-containing protein At4g16390	TCACCACTATTCCATTTATTAGACTAATTACTAATGTTCAAGAACTAATTCTAACATCAAATAGCTTCAACTTTCTCCCAATTACAATTATGTCGATTAAATTGTAGTCCTCCTTGCCAAACCAACGTAGGAACAAAGATTGGTTAGTGTTTGAGTAGTTTAGAGAAGGAATGATTTCATGGTTTACTCAAACAAGTTTTTACACCACTAACTAACACACAATGTTATCCAAATTTGACCATCGAAGACTCAAACTCAAGTGAATTTTGACCCTTCAATTTTCCACCATCTTCTTCTCTGCCAAAATGGCTCATGCTTACCCTCTCTGTTCTTCCCCTTCTTCTACTCGCATTTCATTCCCTTATTCCTTCACCAATCCCAAATTCCCCAACCGCAAAT…	25486257	5	0	6	0	-0.795713	-1	0.000189373	-0.196105	0	0.728589	-1.06982	-1	1.00095e-07	-0.414648	0	0.162167	-0.779388	-1	0.000228492	-0.187843	0	0.768534	-1.23588	-1	2.02431e-09	-0.327498	0	0.301105	-0.680872	-1	0.00152461	-0.164741	0	0.909063	-1.06405	-1	1.10602e-07	-0.287183	0	0.560467	-0.770056	-1	0.000677702
Psat1g190840.1	CDS	CDS	BNAA05G09340D PROTEIN	Cytochrome p450	CAAGAATCATAGATCTAGATGCAGTTGGTGATTTGAGGATCTTGAACAAGTGATGTTGATCTCCGTTAAGATGGCGTGAGAGTGGATCTGCATGGTTAACACTCAAACGCCAAATCAGTTCAAGATTCAAGATGAATGTAGTGAAAATGAAGATGAGATAACATATCTTGTTTTACCGTTTGAATTGATCCTTGAGACAAATGGAGTGAATTAGAAATGAATTGTGTCTTTGCCCGACCCATAACAATTGTCCCCGAGGCTTAGTCGGACGTTAAGGCAATCGGGAAGTCTTTAGTAACTTTAACTAGCCTCCAAGGACATGGGCCGATAAAACTGGAAGTAAAATGTTTGAAATCAGTTGAAAAAATAGAGAAAAACAAATGTATTTAATGTATTTCC…	11437817	4	0	6	1	-0.763851	-1	0.0029011	-0.480096	0	0.318655	-1.64151	-1	4.63126e-10	-0.659851	0	0.0513421	-0.978795	-1	0.00015226	-0.392779	0	0.400532	-1.54531	-1	1.6726e-09	-0.484793	0	0.181376	-0.939494	-1	0.000449512	-0.378938	0	0.699421	-1.21632	-1	7.22071e-07	-0.303112	0	0.653887	-0.859865	-1	0.00248366
Psat1g191720.1	CDS	CDS	OS04G0619900 PROTEIN	BAG family molecular chaperone regulator	TTCAAGTTGTTAAACCATATCCATCTATATTAACAGATAATTAGGGTATTCTCTTGGAAGCAAACCCCCTATCCAACCAACACCCCACAACAAGTCTTGATCCATTAAACACCATTGGATGGTTAGACTTTGAACTCTAATCAACGGCCAATATTAGTTATACCTCATCACTCTCAACTTGGAAGGCTAAGTAATGTCCTATTTGGTACATTCATCCTCCTACCATCGAAAACGAAACAAATAAACACAAACAAACCAACCACAATAAACGATCTTAATTAACACTAACCCACCACTAAAACGACTATCCTCCAATGAATTTCCTCCACGTGTCTGTTTTAAATACTAAGCTAAAGCAACATGGCTTGTGATGGCCATGTGTGGTTTCTTCAAGATGGT…	-	4	0	6	1	-0.994559	-1	0.000439675	-0.574653	0	0.258326	-1.20392	-1	5.22062e-06	-0.668739	0	0.0860297	-0.673443	-1	0.0244565	-0.647206	0	0.107234	-1.18367	-1	1.22489e-05	-0.668	0	0.0851129	-0.914821	-1	0.00254345	-0.220979	0	0.914614	-1.20885	-1	7.87198e-06	-0.419756	0	0.522639	-0.949322	-1	0.00236041
Psat1g210640.1	CDS	CDS	consensus disorder prediction	DAG protein	ATGGCGACGGTTTCTTCCTTCACCATCTCCTCTAAAACCCTAACCCTAACCCTACCTAATCACGCTAAAACCTCATCTCTTAATTTCAGCAATCTTTCCATCCGTACCCGAAACCCTATCCGGATTCGCGCGGCGGTGGATGAAGATAAATCTTCCAAGAGAAGCGGAAGCAATGAGCCGAGAGAGACGATTATGCTTCCCGGTTGTGACTACAACCATTGGCTCATTGTAATGGAGTTTCCTAAAGACCCTAAACCCTCTCGTGAACAAATGATTGATACTTACCTTCAGACTCTTGCCACTGTCTTGGGAAGCATGGAAGAAGCAAAGAAAAACATGTATGCCTTTAGCACCACAACTTACACTGGATTTCAATGCACTGTTGATGAAGCAACCTCC…	11434831	5	0	6	0	-0.715349	-1	4.70495e-05	-0.186847	0	0.663402	-1.00215	-1	3.8119e-09	-0.27331	0	0.29562	-0.769846	-1	1.33942e-05	-0.147534	0	0.78944	-1.45226	-1	1.25559e-13	-0.417896	0	0.0619165	-0.597932	-1	0.0007996	-0.232078	0	0.762144	-0.969215	-1	1.26902e-08	-0.315424	0	0.36784	-0.752765	-1	5.05257e-05
Psat1g212240.1	CDS	CDS	RNI-like	receptor-like protein kinase	TTTCTTAGATGCCAAATATGCTTCCATTAATAATGAGAGTGAAAGTTAAATCACCCTTATATAGTAAAGGGTGAACCAAACAAACAACCGTCATGATGAAAAGAAAATAGAAAGACGAAAAGCAATAGTCGGATCACACCTGAAAAATACCACAACACTCAAATGTACTCAAGTATCTTTTGAGAAAACGTCACGCTTTAACCCGTTAGCCTTGGTTGGATATCTAACCACAAGCCTTAGGAGCAATGTTTCGGACCGGTCAAAGTCCCAAACATAATTACACACCTTAATTATCACACGAGTGAAATGCTGAAATAAATCACCGGCCAATCATGCCAAAACATTTGACTCCGACACTCTGTTCATGTTTCCGTGTTTGGCTTTTCTGCATGCATGTTA…	11418845	4	1	5	1	1.14606	1	0.000676617	0.462237	0	0.535361	1.39103	1	8.11691e-06	0.690684	0	0.153991	1.07882	1	0.00179251	1.0212	1	0.0118338	1.56923	1	9.46099e-07	0.790937	0	0.0922569	1.25038	1	0.000447864	0.34225	0	0.863587	1.94104	1	1.26857e-08	0.829622	0	0.165366	0.81222	1	0.0431699
Psat1g212560.1	CDS	CDS	Unknown	Unknown	ATGGCTCTGAGAATTCAACACATTCCCATGTTCTTCCCCGTTTCACCCATCACCATCACCAAACTCAAAACTCGAATATCCTGCTCCAACAAAAGCAACGACGACGCATCACTCGCATCAGAGTTTGCAGAGAAAGTATCAATTATCAACGCACGTGCGGTCCAAGCAGAACAAGTCATGAGAAAGAGCAGAAAGATTCTCTTCAAAGAATTCTGCAACTATCTTGACCTCAATGAACAAGAAGCTAAACAAAAATGGAACAAAATTGATGAAGATGAGAAATGGGTTTTGATTAAGGGATTTGTTCAAGAATTGAATGAATTTTTTCAACCTTTGTCTGCAAAATATACCAAAGAATTGGTCGAGGAATATTTGCTAAAAGAGAATCTTCCTCCTAAA…	-	5	0	6	0	-0.754044	-1	0.00599012	0.00283248	0	1	-0.664239	-1	0.00561115	-0.185477	0	0.77032	-0.794973	-1	0.00428812	0.0658555	0	1	-1.32345	-1	2.48766e-07	-0.544731	0	0.140948	-0.726342	-1	0.00866462	-0.127806	0	0.974649	-0.663359	-1	0.00521751	-0.45011	0	0.402567	-0.683094	-1	0.0253325
Psat1g217960.1	CDS	CDS	PLP-dependent transferases	Aminotransferase	AAAAAAAAATTCTCTTCTATTTTTTATTTTAATAATAAAACAACCTCTGATTTTTTTATTTACTCATTTAAATTTTACTATTATCTCATTATAACGGATGTAATTCATTTGATAAAAAATGAAAATTCATCAATATATTTTCCGAACATATAAAATGTTAGGAAGATATATAGAAAAGTTTGAAATTAGGTGTGTGGAAAATGAATTGTTGAAATTGACATTTGAGATGAGAGAATCTAGACCTAGTTTAGGACACAGCCATTGGTTATAAATTTGTTTTTGTGTAAAGTGCTACCATTGCTACATCGTCATAAAAAATAAGAACCAAAACCTTAGAGAGAAAAAAAAAGCCTCTGGTTTTTGAGAACATAAAATGTACAAGACATCAAATTTGAGTTC…	11434331	3	0	4	4	4.62138	1	7.13661e-05	2.962	0	0.110749	5.04296	1	5.51006e-06	3.95874	1	0.00939521	4.97085	1	0.000246377	3.52742	0	0.0638982	4.48622	1	0.000258443	4.27221	1	0.00965765	4.21322	1	0.000526143	0.759682	0	0.969368	7.37562	1	3.45838e-07	4.54989	0	0.104846	2.44754	0	0.0917462
Psat1g222720.1	CDS	CDS	Unknown	Stromal 70 kDa heat shock-related protein	TTTGCCATTCATAACTGCCACAGCAGATGGCCCCAAACATATTGAGACCACTCTTACAAGGGCTAAATTCGAAGAGCTGTGTTCAGATCTCCTTGACAGACTTAGGACACCAGTGGAAAATTCATTGAGGGATGCAAAGCTTTCAATTAAGGATATTGATGAGGTGATTCTTGTTGGTGGATCAACACGTATTCCTGCTGTTCAGGAGCTTGTAAAGAAGCTGATTGGGAAGGATCCAAATGTCACTGTTAATCCAGATGAGGTGGTTGCCCTTGGAGCTGCTGTTCAGACCAAGGCGAGAGAGAATTTGTTAGGGACAATAAATCTTCTTGGTAGCTTCCGTTTAGACGTATCCTCCCGCTCCTCGTGGGTTCCTCAAATCGAGGTGAAATTTGACAT…	11433850	5	0	6	0	-0.683503	-1	0.00666835	0.0145364	0	1	-1.11925	-1	1.42367e-06	-0.285884	0	0.512277	-0.834336	-1	0.000874583	-0.146903	0	0.892022	-1.36621	-1	1.40677e-08	-0.356834	0	0.357434	-0.704985	-1	0.00634799	-0.268577	0	0.837276	-1.09631	-1	2.26168e-06	-0.198593	0	0.808587	-0.595639	-1	0.0375534
Psat2g001760.1	CDS	CDS	Coproporphyrinogen III oxidase	Coproporphyrinogen-III oxidase	CACGGCAGAAAAGATACCAGTCCCAAAAATCCTCAATGCATGTTCATCTCGCCTACCAAATTCGTTTACACTATTGTTTATCGTACCTAATACATCTAATATAGCTTAAACAACCATCTACAAATCAAAAAATAAAAAGAGATTAAATTTTGAAATACCGATCTAATCAAAATGATGAGAAGTAGCTTGAATGTTTGAGATGCTGGAAAAGAGGTGAGAAGTTTAAGTGTTGCAGAGCTCCAATGAATGATGTTTGTATGAATGAATGAGAATGCTCAATGTTACGGAGCTCAAATGTTGTTTTGAGAACTTTTTTTAAAATGAAGAAGGAGGAAGATGGAAGATCTGACGCGGGATATGAATCATTATCATCCAAAAATTGCATCTCGAAACCATCCA…	11425298	5	0	6	0	-0.758354	-1	7.71438e-05	-0.237931	0	0.581599	-1.1069	-1	3.8119e-09	-0.447907	0	0.0879084	-0.759867	-1	7.80677e-05	-0.153458	0	0.811004	-1.18553	-1	3.81449e-10	-0.326471	0	0.243972	-0.605005	-1	0.00196128	-0.128517	0	0.930489	-1.06342	-1	1.26857e-08	-0.336132	0	0.38811	-0.783294	-1	0.000118781
Psat2g002320.1	CDS	CDS	Region of a membrane-bound protein predicted to be embedded in the membrane.	Belongs to the DHHC palmitoyltransferase family	TATATATTACACTAACATGTTTCAACCAAACATAACACATGGAATCTCGCAATTTCAACTTTCTTCTTTCTTTTTCTCTCTTCTCTCTTGTTCTGTTTTCTCTACTTTTTCACTCCTTCAAGCCATTCATGATGCAATACTACTATTTCTTCTACACCATTGACAAGAGTTACATGTTTCTTCTATCCAATACCCTTCTTGCTTTTATAGCATTATGTTCTACCATATTCAATACCTCTTCATCAAACACTCATGAAACCATTCAACATGTTAGTAACCGCTTCGAGTTTTACATATCAGAACCAGAAGTTACAGAATCAATTGACAGTTATAACATTTTGGAAACTGAAACATTAAAAGAAGACGAAGACGATAAGAGTTTGATGATAGTGGAGCAAG…	11435057	3	1	5	2	2.01344	1	0.000751891	1.08642	0	0.351163	1.60358	1	0.00240174	0.878213	0	0.342515	1.81055	1	0.00276186	1.59843	1	0.0336853	1.4385	1	0.0135149	1.53041	0	0.0689215	2.28367	1	0.000219904	0.58773	0	0.86931	2.77867	1	2.20615e-06	0.936854	0	0.536811	1.0516	0	0.142442
Psat2g025960.3	CDS	CDS	Unknown	Belongs to the iron ascorbate-dependent oxidoreductase family	ATACAATCTTTTTTGACTTTCACAAAATTATAATAGAAATGAGACTCTCATTTTTTAAAGAGAACTATTAGAACTCTACTTCTCACTATTATATGATGAAACTTTTCGTCAAATCTCCAATTTATTAAGTGAAAGATGTGGATTAGAAATTTCAAAAGATATAGTAGATAATCAATATTTAAATTTACAAGACTTTTATGACTCTCATTCTTACAAATTTTCCAAGTTTTAATGTATAGTCTAAAGTTTTAAAAAAAGAATTCAAAGATTTTGGAATCTTTGATGGAACCATTTTAACAACTTGATTATGTTTCATCACAAGTTAAAAAAGGAATAGCAACAAGATGGAGGTGGCAGCTTGTGCTGTTTTGGTCAAACTTTCAAAGGATTCAGCCACCA…	11425703	3	1	5	2	2.27479	1	0.000281368	1.81142	1	0.0494651	2.38001	1	8.97384e-06	1.69959	1	0.0279327	0.690117	0	0.305238	1.05565	0	0.200961	2.22004	1	1.61954e-05	1.57525	1	0.0293661	1.8195	1	0.00580883	0.739524	0	0.841442	2.26125	1	3.34671e-05	1.1538	0	0.371544	0.86696	0	0.342344
Psat2g027000.1	CDS	CDS	Region of a membrane-bound protein predicted to be embedded in the membrane.	Cold and drought-regulated protein	ATGGATTCCAAAATAGCAATTCTCATCCTTGGCCTAATGGCCATTGTTCTTCTAATTTCCTCAGAGGTGTCAGCTAGGGACTTAACTGAGACTTCAACTAATACCAAAGATGACGTTGTTGAAAAGTCAGATGAATTAAATGATGCCAAATATTACGGTGGAGGTTACAACCATGGTGGCGGCGGAGGTTACAACGGTGGTGGAGGAGGATACAACCATGGAGGTGGTGGTTACAATGGTGGCGGAGGAGGATACAACCATGGAGGCGGAGGAGGATACAACCATGGAGGCGGTGGTTACAATGGTGGTGGAGGAGGATACAACCATGGTGGTGGTGGTTACAATGGTCCGCCTCCTCCTATGTTGGTACCAGGCGGTGGTTACAATGGTGGTGGAGGA…	-	0	2	4	5	0.555778	0	0.232909	0.7748	0	0.291055	1.01567	1	0.00474033	1.36773	1	0.00557721	0.649357	0	0.156692	1.2058	1	0.0118338	1.55318	1	2.9698e-05	1.25505	1	0.0110931	0.497285	0	0.441827	0.9867	0	0.394542	1.23975	1	0.00272026	1.77692	1	0.00186834	0.800254	0	0.0974819
Psat2g028440.1	CDS	CDS	N-terminal region of a signal peptide.	Cold and drought-regulated protein	GGAATGAAGCTCCACGAGATAGCAAGTATTTCCTAGAAGTATTATGATTTCAAAAGTGTCACTTTCCATTATCTACCATGCCAACTACCTAATAAAAGCTCCGTGTTGGTTTCTACTTCCTTCCGTTATATATAGACTACACTTTCATACTATTTTTCTCATCCTTCACTACCAAATATCACATTTCAATTGATCTTGAATTGAGTACAATGGATTCCAAATCATCATTCCTCATCCTTGGCCTAATGGCCATGGTTCTTCTTATTTCCTTAGAGGTGGCAGCTAGGGACTTAACTGAGACTTCCACTAATACCAAAGAGGAAGTTGTTGAAAAGTCAAATGAAATAACTGATGCCAAATATGGTGGTTATGGAGGCTACGGTCGTGGCGGTGGTTACC…	-	3	1	3	4	0.759384	1	0.0109456	0.464741	0	0.444893	0.56444	0	0.0374693	0.609806	0	0.137767	1.1418	1	0.000124124	1.00002	1	0.00299767	0.931127	1	0.000409398	0.799295	1	0.0297056	1.11539	1	0.000272681	0.644392	0	0.389657	1.2349	1	7.0151e-06	0.903479	1	0.0277743	0.650841	0	0.059574
Psat2g054280.1	CDS	CDS	WRKY DNA-binding domain	WRKY transcription factor	ATGGCGTCTTCATCTAGTAATTTAAATACCAATAATAATATTAATAATGGTTTGAACTCATTCAACCATTTTTCCTTCTCAACTCAACCTTTCATGACGACCAGTTCTTTCTCTGACCTTTTAGCTTCCCCTCTTGATGAGAATGAGAACAATAACAACAACAACAACTTAAGAAATGATTATGGTGTTCCTAAGTTCAAGTCTACACCACCTCCTTCTTTGCCTTTGTCACCACCTTTGGTTTCTCCTTCTTCCTATTTTTCAGTTCCTCCTGGTTTGAGTCCGGCTGAACTACTTGATTCGCCTGTTTTGTTGAACTCTAACAATGTTTTGCCGTCTCCTACAACTGGTGCTTTTGCTGCTCATAGCTACAATTGGAAGAACAATTCTGAGGGGAAT…	11415731	3	0	6	2	0.96986	1	0.000788253	0.426843	0	0.493188	1.06232	1	4.75782e-05	0.428188	0	0.34155	0.608899	1	0.0453521	0.480148	0	0.33817	1.37582	1	3.89656e-07	0.827187	1	0.0216425	0.723789	1	0.0177978	0.327696	0	0.827785	1.38141	1	3.92145e-07	0.495029	0	0.41388	0.649574	0	0.0589561
Psat2g064560.1	CDS	CDS	PROTEIN A, PUTATIVE ISOFORM 1-RELATED	Zinc-finger of C2H2 type	TGGGAACCGTACCAGACATAAAAAAAAAGCCAATGAAAAAGGAGGTTTGCATTGTATTGACTTATGATCTTCTCTCTTCTTCTCCCTTTCTTCTTCCTCCGAACCGCTTTCTTTCTTAACCATTAAGCTAAATTTCAACTTCAACTCAAAAGAAAATACAAAATAAACAAATGAATTTCGAAACTCTTCATTCTATCTTAGCAAAATCACTCACCATTATTGCCTGGCCTCCATTTAGTTTGCTTTGTCCCTTATACGCTTCTTTTCGGGCGTTGGAGAGTGATTGCCGTTCCAGTAATCAGCGATGTCTTACTTTTTGGGTTCTCTTTTCTTTCTCTATGATCATGGAGTGTGAATTTCCACTCTTATTTAACTGGCTCCAATGGTGGCCTCATGTGA…	112421804	3	1	6	1	1.05359	1	6.71634e-05	0.271466	0	0.694763	1.12561	1	3.25697e-06	0.459504	0	0.241486	1.25387	1	4.94387e-06	0.810237	1	0.0103162	1.51319	1	1.63104e-08	1.06223	1	0.00121748	1.04865	1	0.000673733	0.253326	0	0.905148	1.30543	1	1.74407e-06	0.397688	0	0.601477	0.566281	0	0.0907652
Psat2g074400.1	CDS	CDS	Region of a membrane-bound protein predicted to be embedded in the membrane.	Sulfate transporter	ATGAGTCATCCAGCTGATGAAAATGTTGAAACAAAAGAGATGGATAGCAGAAGTTTGTCTTCAAATGGACAGGAACCATACGTGCACAAGGTTGGAATTCCTCCAAAACAAAGCTTCTTCAAGGAATTCCTATACACCGTAAAAGAAACATTCTTCTCAGACGATCCTCTACGGCCTTTCAAGGATCAGACAAAGTCCCGGAAGTTCGTTTTGGGAATTGAAGCTATATTCCCCATACTTGGTTGGGGAAGAACTTATAACCTCCAAAAATTTAAAGGGGATCTTATTGCCGGTTTAACTATTGCAAGTCTCTGCATTCCTCAGGACATCGGATACTCAAAGCTTGCTAATCTGTCTCCACAATATGGACTTTACTCCAGCTTTGTACCACCACTGATT…	11431989	6	0	5	0	1.24821	1	1.10569e-05	-0.193744	0	0.839779	1.29228	1	5.99745e-07	-0.0266841	0	0.999983	1.2417	1	1.1055e-05	-0.209577	0	0.837273	0.806616	1	0.00140518	0.026829	0	1	1.31277	1	6.56221e-06	0.267478	0	0.870103	1.12221	1	9.93681e-06	0.223992	0	0.812946	1.10305	1	0.000159626
Psat2g085920.1	CDS	CDS	YBAK DOMAIN-CONTAINING PROTEIN	prolyl-tRNA synthetase associated domain-containing protein	ATGGGCTATACAAAGGAACAACTTCTTGCGCAGTTAAAGGAGCTTCAGATTAATTTTTCACAGTATGAGCATCCAGTTATTTTGACAGTTGAGGAAGGGGAAAAGTATGTTGGAAATTTAGGTGGTGGGCTGAGTAAAAATTTATTTTTGAAGGATAAGAAACATAGATTTTATATCGTTTCTGCTTTAGTCAACACCAAAGTAGATATAAAAGTGTTATCTCAGCGGCTTGGTTTAGGTAAAGGAGGTCTCAGAATGGCACCTGCAGAGGCTTTAACAGAAATGCTTCAGGTGCCCTTGGGTTGTGTCACCCCGTTTGCGGTAGTGAATGACTCAGCACGAGATGTTGTGCTCTTGTTGGATCAAGGGTTCAAGACTCATGAGTTCTGCTTCTTCCAT…	-	5	0	5	1	0.766707	1	0.000162956	0.456501	0	0.184787	0.541279	0	0.00249706	0.32991	0	0.269526	0.596459	1	0.00330915	0.500152	0	0.0575466	1.01279	1	8.58727e-08	0.416643	0	0.14343	0.668184	1	0.000941568	0.377067	0	0.495985	0.737709	1	3.47265e-05	0.456165	0	0.173005	0.665013	1	0.00293377
Psat2g115400.1	CDS	CDS	TMV RESISTANCE PROTEIN N-LIKE	TMV resistance protein	GGATAAGCTTAACTATAAACTACTGTCCCCATGAAATTCAAAGCAACGTGCTACATTGCTAGAAGGTTCATAATTCATTCTTTTATTAATATTCCTTCTCACATAACTAAACCATAATATTATAAATTGAGTTTCACATAGTTCTCAAACTCACACGAAGCTAGAGTTAAAATTTCCCTTAAAACTAAGGTAACTATAGCCAATAAACATGGCATGGTCAACCTCAACCTCTTCCAATGCTCCTCAACAAAAGCATGAAGTGTTCCTCAGCTTTAGAGGCGAGGACACACGCTACACCTTCACTAGTCACCTTCATGCTACTCTAACCAGACTTGACGTCGGAACCTATATAGACTACAATCTTCAACGCGGAGATGAGATATCGTCGGCGCTCCTTAG…	11417531	3	1	5	2	2.26034	1	0.00318097	1.64648	0	0.23574	2.73413	1	4.32505e-05	2.45299	1	0.00797754	2.1481	1	0.0170448	3.22614	1	0.000377315	3.06203	1	0.000115351	2.14499	0	0.081466	2.04419	0	0.0607864	1.29845	0	0.803338	3.98158	1	8.20682e-05	3.03844	0	0.119825	2.20967	1	0.0133878
Psat2g131480.1	CDS	CDS	consensus disorder prediction	Domain of unknown function (DUF2828)	TGAAAAAAGAGTTATTAAAAAAAATCCCAGTTTAGGCAGTAAAGCCAAACAGAGAATAATATTTTTCTTAATGACTAAGATTTGCATGGATCCACGCAGATGGGTTTATAAATTGCACCCACGTCAGTTTCGTTCATCGCATCCTATTTCTCTAAACCTGTACTTCGTCCCTATCAATCCAAATTTCCTCTTTTTCCTCAAACTCTCGTCTCATCATGGCCGGTGCAACCCTCGTTGGCCCACCCGAAATTTACATTCTCAAACCAAACCCCACCCCCACTACCACCGTAGCTGAAACCATCGCCACCGCTGAAACCACTACCACCCCAGCGGAAACCACTACGGCCACCGCTGAAACCACTACCGCCACAATCACTAACGACGGCTTCATCGATCAAA…	11435824	6	0	4	1	0.938042	1	2.32179e-05	0.414638	0	0.318114	0.482135	0	0.0152824	0.214589	0	0.617582	0.788966	1	0.000326071	0.30246	0	0.507898	0.532544	0	0.00767681	0.443996	0	0.157004	1.37085	1	2.54867e-08	0.553763	0	0.289475	1.0304	1	1.22409e-06	0.60346	0	0.0882686	0.884069	1	0.00017619
Psat2g158520.1	CDS	CDS	Cupredoxins	Lignin degradation and detoxification of lignin-derived products	ATGGCAAGCTTGGGCGGTTTCGTGTCTGTATTAACCTTTCTCTTATTCCTCTTTGTTGGTTTAATGTTTTCTTCATCTGAAGCTGCCATAAAGAAATATCAGTTTGATGTTCAAGTGAAGAATGTGAGTAGGTTGTGCCATGCGAAACCTATTGTAACTGTAAATGGAAGATTCCCGGGGCCAACTATTTATGCCAGAGAAGGAGACCAAGTGATTGTTAATGTAACCAATCATGCACAATACAACATGTCAATTCATTGGCATGGACTAAAACAGTATCGTAATGGTTGGGCGGATGGACCGGCTTACATCACTCAGTGTCCGATACAAACTGGTAACAGCTATACTTACGAATTCAACGTTACTGGGCAGAGAGGAACACTATGGTGGCATGCACAT…	11407541	4	1	6	0	-1.15805	-1	0.00777295	-0.487773	0	0.614436	-2.29248	-1	5.92625e-08	-0.730636	0	0.217594	-1.64976	-1	0.000138428	-1.34829	-1	0.00468788	-2.45617	-1	2.12088e-08	-0.591571	0	0.346699	-1.57251	-1	0.000947227	-0.731366	0	0.606159	-2.03282	-1	1.66015e-06	-0.392533	0	0.75415	-1.39757	-1	0.0103698
Psat2g160280.1	CDS	CDS	Cytochrome P450 cysteine heme-iron ligand signature.	Cytochrome p450	ATGTCTGACTCAGACATAACTTTCTACTGTCTTTCATCCATTCTTTCTCTTCTTCTCATCTTCATTCTCATCAAAACAAAACAAACCAAACCCAAACTCAATCTTCCTCCAGGTAAAATGGGTTGGCCTTTTCTTGGCGAAACCATTGGTTACTTGAAACCTTATTCCGCCACAACAATAGGTGAATTCATGGAACAACACATAGCAAGGTATGGTAAAATTTATAAGTCAAAATTGTTTGGTGAACCAGCAATAGTTTCGGCAGATGCAGGGTTGAATAGGTTCATTTTGCAGAATGAAGGGAAATTATTTGAGTGTAGCTATCCTAGAAGCATTGGTGGAATACTTGGGAAATGGTCTATGTTGGTTTTGGTTGGTGACATGCATAGAGACATGCGT…	11408048	4	1	6	0	1.07784	1	0.0207969	0.419056	0	0.737667	1.09697	1	0.00685496	0.59178	0	0.427253	1.33406	1	0.00248822	1.11743	1	0.0481448	1.98758	1	9.92202e-07	1.06035	0	0.0615825	1.09256	1	0.022572	0.583155	0	0.787048	2.34922	1	5.91184e-08	0.794136	0	0.390157	0.793569	0	0.147683
Psat2g162560.1	CDS	CDS	Hydrophobic region of a signal peptide.	lysM domain receptor-like kinase	GAGCGTGAATGTGTCTCGCCTAAATTAAATTACTATTTTAAACGAATAATTTACTCAATAAAAAATTATTATCATAAATTTTTACAGTAATTAAGCTATATTATAAATAATATAGTAAACATAACTTAGTTGATATGCATAAACTTAAATTAGATTTTTTTTTTAATTAATTTTTTCTTTCACTATTAAGGTCTGTGACACATTGAATTTAGTCATTTATTCTACCTTCGTTTTAGTTTTGCAGATTTTTTTTGTTAGCCTTTTAAAAAGAATTTAAATACATCCATAAATCCGTTTATTCCACTCTAGTGTATTTAAACATCAATTAATTCAATTATTAAATATACAATTATTAATTTTTTATATATTTATTAATAGAAAATGTATAAACTCGATCAT…	11409451	3	1	5	2	1.75866	1	8.70508e-06	1.01837	0	0.0752375	1.37771	1	5.69253e-05	0.912836	0	0.076392	1.5807	1	8.23194e-05	1.27542	1	0.00538449	1.16716	1	0.00155866	1.23203	1	0.0137362	1.9779	1	7.074e-06	0.384216	0	0.888792	2.54943	1	2.60078e-09	0.86502	0	0.329317	0.470027	0	0.403038
Psat2g169560.1	CDS	CDS	consensus disorder prediction	Lysine-rich arabinogalactan protein	ATGGATCGCAAAAACGTTCTCTCTATCGCATTGATCTGCATTGTCCTCGCCGGCGTCGGAGGTCAATCTCCCTCCTCCGCTCCGACTACATCTCCAAAAACAGTCGCCACTCCCTCCGTTTCTCCTGTCGCACCCGTCGCAGCACCTTCAAAACCTAAATCACCAGCTCCGGTTGCTTCTCCAAAAGCATCAGCATCCACGCCAGCTTCATCTCCCGTTGCTGTAACCGTCACTCCGGCTAAATCTCCGGCTGCTCCAGTTCCGGTGGCTAAATCTCCAGCATCAACACCTCCGGCAGTCGCTCCAGTCAGTTCACCACCACCGACACCAGTTCCAGTATCTTCACCACCGACACCAGTTCCAGTATCTTCACCACCAGCACCTGTTCCAGTAAGCTCT…	-	5	0	6	0	-0.794462	-1	0.00259182	-0.3605	0	0.526355	-1.7728	-1	1.11863e-10	-0.443594	0	0.253939	-0.932294	-1	0.000418638	-0.520818	0	0.19932	-1.75818	-1	7.12259e-11	-0.448317	0	0.246074	-0.934777	-1	0.000565465	-0.484202	0	0.51932	-1.64811	-1	1.20161e-09	-0.420399	0	0.459256	-0.67077	-1	0.0243929
Psat2g177240.1	CDS	CDS	AP2/ERF domain	ethylene-responsive transcription factor	CACGTGAATAAATCTAACCATTTAAGTGATTAACCAATTAGCCTCTTGCAATTTGCCCATGAGAACCTTCCAAGAAGCTAAGCACAAGACCAATACCATACAAAGTTAATTAAATTTTCATTAAACTTAATTCCAAAACCGTTTTTTTCGTTAATGGGAATAATTTTCGAAGTCTTGGTGACAATTCTAATTCCTAAATTCATGAATCTGCACCCTATAAATACGTTTTTCATTTCAAATTTGAATATTCAAATCACTACCATTTTCTCTCTCAACACCCAAAAAAGAACACGAAATGTACGGAGAGAATGTTTACGAAACCAATTCGTCCCTCTTAGATTCTATTAGGCTTCACTTGCTCGGAGATTCCGATGTTTTTACATTCGGAGCTTCGTCTGA…	-	3	1	5	2	3.36192	1	2.20651e-05	2.10844	0	0.0759429	3.03838	1	1.60601e-05	1.98427	0	0.0594867	3.02109	1	0.000142451	2.72747	1	0.0023684	2.40088	1	0.00287911	2.61009	1	0.0163062	3.14791	1	0.000416351	0.131092	0	1	4.53502	1	1.52515e-06	1.5841	0	0.625318	1.35682	0	0.115442
Psat2g179120.1	CDS	CDS	Coil	Unknown	ATGGCTGCGCTTAACTTTGGCATAGCCACAACAAATGTGAACTCCGCTTCTGGTTTTCGATCCAGACCCAAATTCAACCAACGCAAATCCACAATTGTCTGCATTGGATGGGATCCCGAAGGCATACTGGCCCCACCCAGTGGCGGTCATATCGCTCGCCAACGGTTTCGTAAAAGCATTGAAAAAGACTCCGACGCTCGCGAAGCCTTTGAACGTCAAGTCCGCGAAGAGAAGGAACGCCTTCAAGCCCTTCGCGAATCTCGTGAAGTTCCTGATACTCCTAAAAAGCTAATTGAATACTTCCTTGACACTGAAACTCAGAATTTTGAATTTGAGATTGCGAGAATGAGACCGCGATTGAACGAGGAATTCTTTTCGGAAATAAAATCTGAGCTAGGA…	11436298	6	0	5	0	-0.874866	-1	0.000259573	-0.445473	0	0.325787	-1.12799	-1	5.24841e-07	-0.524204	0	0.113223	-1.00253	-1	3.47167e-05	-0.230334	0	0.731795	-1.4846	-1	4.61517e-10	-0.364262	0	0.314145	-0.751351	-1	0.00218804	-0.206195	0	0.883941	-1.12338	-1	5.75473e-07	-0.43987	0	0.353112	-0.985232	-1	0.000116461
Psat3g011880.1	CDS	CDS	Unknown	f-box protein	GAATAGTTTCTTTGACTAATAAATTGGTAAGTACTAAGATGTTAAAACAAACAAATGTATTTATTCAATGCTACATTTATTATATGACATCATAATTCCAACACCCATACATTTGACTAGTATATTTATTAAAGATCACTATGATGAATAAAAATACAAATTTAATATAGTTGGCAATTACAAATTGCCTAACTACTTTTCTAGCGTCTGTCATATCTATAAAGATAATTGCAATTTTCAATTTTCAACCCTTAATAGTTTTCTTCTCCCTAATTTCTCTTCTATCTCTCTTACCCTTAAATTTAATAAAAAAAACATCAACATAGAACACAACAAAAAAACCAAGTTGGTTGAATGAATTCCGCTACATCGATAGTTTCTTTGCCTGAGGAGTGTGTT…	11432808	4	0	5	2	0.746761	1	0.0292808	0.368665	0	0.654058	1.05927	1	0.000231619	0.677783	0	0.135826	0.967258	1	0.00264988	0.563816	0	0.301144	1.58624	1	1.02034e-07	0.733842	0	0.0912864	0.962909	1	0.00394326	0.560683	0	0.601267	1.91255	1	2.73371e-09	0.964879	1	0.0380093	1.05066	1	0.00358236
Psat3g023040.1	CDS	CDS	Aromatic amino acid lyase	phenylalanine	TTAATTTTCAACAAACTCACTTTTTTCTTTTCTCCTTGAGCAACTTGTCTCTCCCTACCTAACAAAAACACATGCAATATTATTAGAATAATAATGAATTATGTAGCCTCCAAAACAAATCTCTATATAAAAGCTCTAACTGCTCTTCCTTCCCATCTCAGGAAATTCAATACAACTCTTACATTCATTCTTTCTTTCATTATCATTTTTACTTTCCACTCTCTCAAATTCTAGTTACCTCTACCAAAACACAACAATCTTAAGATGGAAGCAGTAGCAGCAGCCATTACAAAAAACAGCAACGGTTATGATTCATTCTGCTTGACCAATGCTAAAAATAATAATATGAAAGTGAATACTGCCGATCCTTTGAATTGGGGTGTGGCCGCCGAGGCAATG…	120576914	3	1	5	2	1.56918	1	0.0160566	1.0598	0	0.421683	2.43828	1	8.53544e-05	0.761312	0	0.627698	1.80799	1	0.00561112	1.8192	1	0.0179313	1.60889	1	0.00908962	1.98767	1	0.0143971	1.37486	1	0.0259908	0.731887	0	0.803338	1.27882	1	0.0122025	0.643031	0	0.683882	0.911333	0	0.218521
Psat3g029800.1	CDS	CDS	Region of a membrane-bound protein predicted to be embedded in the membrane.	YLS9-like	AAGATCAAATTATTATAGATAAATAAAAAAAACAATTCAAGATGAGTGACTTAGCTTAAAAACAAGATGTTTGCAAAAGCAACCACATTTTGAAAACGAACCACTCTACACAGTTGATTCCTATGTTCTTTTTTACCATTTAAAATCAGCAAAGATATTCTTCTAATGTTTTTTCCACACGGTTGATTCTAATGTTTTTGTTTTTCTGAACGAGCGAAAGCTAACTTAAATCGTTTTTTGCCGTGTCTTTTATTCCATTGCCGTAATTATTTTCCCAACTATGAGTATAATCTAATGCAGACTATTACACGCGTTTTTTCGCTTGTTTTGCCGTCCACAATATACACTTGTTCCTTTCAACCTCTCTTCCTATCTACTCCATATGCATCATTTCCATTC…	25499460	3	1	5	2	1.53598	1	0.000236159	1.02079	0	0.123645	1.57703	1	2.66807e-05	0.947135	0	0.100032	1.36864	1	0.00110315	1.11905	1	0.032759	1.68874	1	1.33877e-05	1.13522	1	0.0362368	0.992513	1	0.0188888	0.202514	0	0.971513	2.47252	1	3.25391e-09	1.12299	0	0.074705	0.813637	0	0.09309
Psat3g036000.1	CDS	CDS	Thioredoxin-like	Redoxin	TTATTTTTTTACACAATTTTAAATCATTTAGTTCACTAAAATTTATAAATTACTTTCAAAATAATTATTAAAATTATTTCATATTTTCCCCCAAAAATGTAAAAATATATGAATGAAAATATTAATTTTTTTGAAATACTTTAACGAAAATGTTTTGTTAGGTAATTGAAAATATTAAACATATTCATATAAAAAAGTCACACTTTAAATAAAAAATAAAAAACTTTTTAAAACAATAAATTCACTATAAAGTTGTATTCTTTCTATCTTAAAATATTAATGATGATTATTTATTAATTTCTTTCATTAATATACTTTTACTTATTATATTTAAACTTAATTACTTATTCTACTAAATGCAATTATTGAATGTAAAATATAAATTATTTTGTCCGAAAC…	25499388	5	0	6	0	-0.805554	-1	1.27262e-05	-0.183693	0	0.691338	-1.37483	-1	3.0647e-12	-0.548319	0	0.016354	-0.931623	-1	8.34002e-07	-0.228877	0	0.562902	-1.61229	-1	1.00441e-14	-0.44369	0	0.0549394	-0.669169	-1	0.00029986	-0.165547	0	0.873889	-1.33901	-1	1.31855e-11	-0.338412	0	0.33888	-0.726452	-1	0.000155705
Psat3g040960.1	CDS	CDS	HISTIDINE AMMONIA-LYASE	phenylalanine	CCAAAACCCTAGATTGCCACGTTACAAAATCTTAACTGTTCATTAGTAAGTGATGATCAAACGGCCATAATTAATATTCAACAAACCACTTTTCTTTTTTTCTACTTGTGCAACTTGTCTTTCCTCACCTACCAAACTCACATATCACACCAACACACATGCAATGCACAATACTACATTTCAAAGTCTCTATATAAAGCTTAACCACTCTTCCTTCACATCTCAGGAAACTCATAACTCTTTCATTTTCTTTCATAATCATTTGAGTTTCCATTCTCTTGAAATTCTTGCAACCAATTCTCAACAAAGAAACATTAGTTACTTTTAGTATCAATTAAAATGGAAACAGTAGCAGCAGCCATAACAAAAAACAACGGTTACGAGTCATTTTGCGTGACA…	25499317	6	0	4	1	1.28812	1	0.00141648	0.47723	0	0.615512	1.11972	1	0.00216088	0.337711	0	0.698617	1.15816	1	0.0046872	1.00405	0	0.0583101	0.95993	1	0.00838103	0.842378	0	0.134883	1.59069	1	0.000247055	0.414363	0	0.860367	1.53172	1	5.7659e-05	0.448454	0	0.698871	1.00438	1	0.0342588
Psat3g042640.1	CDS	CDS	Unknown	Histidine--tRNA	GCCCACATAATCTCTTTGGTTCAAAAGGAACTCTCTTGCGTTTCCATCGAAGCTAAGGCAAGCTTCAATAACAACCATGCCTGCTATTCCATTTTCAAGCTCCTTCTTCGTTTTACAACCTCGCTTCAATTACCACATTACCCCTATCTTCCGTTCCCTTTCACACCAACTCTCTTCTTCTCCGTTCCCTTTCAATGCCAACTCCTCCAGCGTCAGACTCCACTGTGCTCTCTCCCAAGCCGCCGAGACAGAATCTCCGAGCGGTGCTCGGTCAGGTGCTTTATCTCCCGGTCCTCCGGTCACCGGGAAAGTTCAGAAAATCGACGTGAATCCCCCCAAAGGTACGCGTGATTTCCCGCCTGAAGACATGCGATTGCGCAACTGGCTCTTTAATAATTT…	25499324	4	0	6	1	-0.957841	-1	6.02177e-06	-0.302934	0	0.475606	-1.43705	-1	1.59781e-11	-0.605301	-1	0.0171778	-0.941674	-1	5.27019e-06	-0.245891	0	0.590172	-1.44959	-1	6.42102e-12	-0.497407	0	0.0526988	-0.534495	0	0.0108609	-0.198011	0	0.855428	-1.2164	-1	1.86739e-09	-0.326336	0	0.443198	-0.915967	-1	2.67346e-05
Psat3g048520.1	CDS	CDS	Region of a membrane-bound protein predicted to be embedded in the membrane.	WAT1-related protein	ATGGAATGTTGCAATCAAAAAAAGTTTGACAGAATGAAACCATTCATTGCTGTAGTATTCTTGCAATTTGGATATGCTGGTATGGATGTTTTGTCCAAAGCTGCACTCAACAAAGGGATGAGTAATTATGTACTCGTCGTTTATCGCCACGTGGTCGCCTTCGTCGTGATCGCTCCTTTTGCACTGATCTTGGAAAAGAAAGTTAGGCCAAAAATGACATTTTCAATCTTTATGAAGCTAGTGGCTCTCAGTACGCTAGAGCCGGTAATTGATCAGAATTTATATTTCTTGGGAATGAAGTATACAACGGCTACTTTCGCGGTCGCTATGTACAATATCCTCCCTGCCATAACCTTCGTCATGGCTTGTATTTTCAAACTTGAGAAGATAAAAATGAAA…	11432922	3	0	6	2	0.91792	1	0.000290815	0.486189	0	0.305985	1.41133	1	1.05965e-08	0.830126	1	0.00868335	0.480366	0	0.081225	0.142617	0	0.906341	1.18694	1	5.05169e-07	0.287266	0	0.521581	0.683123	1	0.0113523	0.255558	0	0.856697	1.15852	1	1.49653e-06	0.625731	0	0.141872	0.455908	0	0.160137
Psat3g055800.1	CDS	CDS	ALPHA-L-FUCOSIDASE	alpha-L-fucosidase 1-like	TTCTTTACTAGAACAAGTACCAACTCCGCCATTACCAATTCTCCCTCTCCCAACATACTCACAGCTAAAATGGCAACAGAGAGAAATCATAATGTTCCTTCATTTTGGCGTCAACACATTCAGTGACAGAGAACATGGTACAGGCCATGAAAATCCATCAATATTCAATCCAATCGGGCTCAACACAACCCAATGGGCCAGTGTGGCAGAAGAAGCAGGAATGTCATTGATGATATTAACTGCAAAACATCATGATGGATTTTGTCTATGGCCTTCTAATGTGGCAGAAGAAGCAGGAATGTCATTGATGATATTAACTGCAAAACATCATGATGGATTTTGTCTATGGCCTTCTAAGTACACCAAACATTCTGTCATTAGTAGCACTTGGCAAAATGG…	11414675	5	0	6	0	1.2602	1	0.0378979	-0.373966	0	0.896006	2.0073	1	0.000126714	0.442796	0	0.79294	2.50309	1	0.00015723	-3.11022	0	0.0963128	4.69872	1	3.66668e-08	-0.372725	0	0.982941	1.75461	1	0.000543672	0.125964	0	1	2.6688	1	6.31951e-08	0.682425	0	0.65542	1.0189	0	0.0580798
Psat3g060160.1	CDS	CDS	Region of a membrane-bound protein predicted to be embedded in the membrane.	Photosystem II reaction center W protein, chloroplastic-like	ATGGCAACCATTATTGCTGGCACCTCAACATCTTCAATCATCCGCACAGGTCTTGTGCACAAGCAACCTCTTGGAGTCTCATTCCAGACCGTAGTTGGATTGCCATCAATGGCTAAGGTTGGAAGAGTGAGGTGTTCCTTTGAAGGAAAACCTGATGTGCAAGAAAGCAGCTCAAACATAGGAATGGGAACATCCTTGATAGCAGCTATCTCTGCTGCAACGTTATCAAGTCCAGCAGCCATGGCTTTGGTAGATGAGAGAATGAGCACCGAAGGAACTGGTCTTCCCTTTGGGCTTAGCAATAATCTTCTTGGTTGGATCTTGTTTGGTGTCTTCGGTCTTATCTGGTCTCTCTATTTTATCTACGCTTCCTCCCTTGAAGAGGATGATGATTCTGGA…	25499202	5	0	6	0	-0.824046	-1	6.42598e-05	-0.37091	0	0.343424	-0.755304	-1	5.11328e-05	-0.28872	0	0.377172	-0.71248	-1	0.000512569	-0.287401	0	0.489956	-1.01237	-1	1.3086e-07	-0.416415	0	0.14449	-0.66543	-1	0.00149905	-0.264982	0	0.777732	-0.817252	-1	1.36743e-05	-0.210838	0	0.713696	-0.720886	-1	0.000972241
Psat3g066480.1	CDS	CDS	GIBBERELLIN RECEPTOR GID1C-LIKE PROTEIN	Gibberellin receptor	CCATTTTTCTCTTCAAATATGACTGGTACTAATCAACTCAACCCCAGTGAATCCAGGAGTGTTGTTCCATTGAATACGTATGTGCTTATTTCCAATTTCAAGCTTGCTTACAATCTTCTAAGACGAGCAGATGGAACGTTCAACCGAGATTTAGCAGAGTTTCTCGACAGAAAAGTGCCGGCAAACGCGATTCCTGTTGATGGGGTATTTTCGTTTGATCATGTAGATCGAAACAGTGGTTTATTCAACCGAGTTTATCTACCATCTTCAGAGAATGAATCTCAATGGGGTGTTGTAGATTTGGAGAAGCCATTGAGCACTACAGAGATTGTTCCTGTTATAATATTCTTCCATGGAGGAAGCTTCTCTCATTCATCAGCAAACAGTGCTATCTACGAC…	11437344	4	1	5	1	1.23789	1	0.00584751	1.017	0	0.170493	1.59987	1	6.04894e-05	1.09114	0	0.0705723	1.24514	1	0.00509753	1.2601	1	0.0167602	1.51184	1	9.45685e-05	0.830418	0	0.181368	1.31263	1	0.00368014	0.835627	0	0.501374	1.9616	1	1.74789e-06	1.27514	1	0.0461091	0.952341	1	0.0484156
Psat3g067360.1	CDS	CDS	Dirigent-like protein	Dirigent proteins impart stereoselectivity on the phenoxy radical-coupling reaction, yielding optically active lignans from two molecules of coniferyl alcohol in the biosynthesis of lignans, flavonolignans, and alkaloids and thus plays a central role in plant secondary metabolism	AAATAAATGAAGTAGCCTCACACACATCCTATAAATAAGAATGGATCAAAACAAATTGAAATATACCATAGATCATATCTAAGAAACTTTTCATAGAAATAAGCATTCTTATTCTTAGTTCAATAATTCACATCAAACATGGCAAAATCCTCATCATTCTTCATAACATTTTTCATCTCTTTAATATCCTTTGCCACTGCCACTAAATACTATCAAAGCCTATCCCCAACAATGTTAGGTTTTCAAGAAGAGAAATTCACCCACCTTCACTTCTACTTTCACGACATCGTCACAGGCCCAAAACCGAGCATGGTGTTTGTAGCCGAACCTAATGGAAAGGTAGAAAATGCCCTTCCTTTCGGAACGGTTGTGGCGATGGACGATCCGTTAACGGCCGGA…	11424576	3	1	5	2	2.2831	1	0.000417795	1.17791	0	0.338015	2.29976	1	0.000100976	1.09567	0	0.25235	2.11519	1	0.00139239	2.28806	1	0.00229064	2.21718	1	0.000253185	2.22102	1	0.0055585	2.25444	1	0.000655962	0.805608	0	0.789037	3.12526	1	7.33656e-07	1.50512	0	0.178698	1.45717	0	0.0733195
Psat3g073000.1	CDS	CDS	Heat shock factor (HSF) domain signature	Heat Stress Transcription Factor	ATTCACAATATCTTAACAATATATTGAAGTTAGTCAAGTTACTTTTTGTCATTCGTGCATGGATTTCTATTTTAATAAAATTGAATATTATATCATTGGTTATCGATACGTGGTAATATAGAAACATTATAGAAAGTAAAATAGACTATAAAAGAGTGATGAAAGTGCATGCATGCCTTGAAAGTCTTTTATGAGTATATAAAAGAGGTAGAAGCTTAGTGCATACGTTTCATAATATTAGTTGAAAGAAAGAAAGATAGAGAAAGAAGAAACATTAAGCTCTTGCGTTTCTCATGAACTGTGGAGTCGTGTTGGGTTTCTATTGTTGGGGTTGGGAATTCTTAACTGCTCTTCTTCTCTTCTCTTCTCTTCTTCATCAATCTTAAATATATTATCTTC…	11433811	3	1	5	2	2.10873	1	0.028725	0.817115	0	0.781202	3.84302	1	4.388e-05	1.09247	0	0.68673	3.81841	1	0.00375342	3.4814	1	0.0387677	2.7977	1	0.0011843	1.85093	0	0.201109	3.03825	1	0.00307981	1.38355	0	0.797678	5.36089	1	3.30069e-07	3.57239	1	0.0371922	2.1268	0	0.101766
Psat3g076120.1	CDS	CDS	SignalP-noTM	Gibberellin regulated protein	CTCGAAACTAGAATTTTGAGAGTAGGACACACTCGCTATTAAATTTCCACCAACACTATTAAATCTGGGGAAGGACAAACTAGGTTAATGATGTAAACTATTAGGGAAGGACAAACTAGTAACATGCAATTGTCTTTTGTGTGTAGACTTTATGTCTCTTTCTTGGGGAAGACAAAGATTAGATTTTTACAATCTAAAATAAAATCTAACTTAGCTACAAAATTACAATACCCTACATTTCATCTATAAAAAGACATTAATCTTATAACTTGAAGACCACACTTGTGATATCTTCTCTCTTTTGAGCAATGGCAAGAAAAATGTGCATTGTTATACTCTTCCTAGTTCAAATGCTACTTCTTCCTCTACAAAACCATGCAGAGATTGTTGTATCCACTG…	11422708	4	0	6	1	-2.13106	-1	0.000221623	-0.414123	0	0.797889	-1.73644	-1	0.000633843	-0.231068	0	0.89786	-1.64843	-1	0.00373835	-0.401039	0	0.833486	-2.14261	-1	3.09024e-05	-1.07309	0	0.159419	-1.37382	-1	0.0162776	-1.11996	0	0.426028	-1.55268	-1	0.00185079	-0.571557	0	0.698871	-1.74632	-1	0.00454526
Psat3g082360.1	CDS	CDS	consensus disorder prediction	50S ribosomal protein 5	ATGGCACTTCTCTGCTTCAATTCCTTCACAACCACCCCTGTTACCTCTTCTTCCTCCCTTTTCCCTCATCCCACAGCAAACCCTATTTCTAGAGTACGAATCGGTCTGCCCACCAACTGTTTGAAGGGATTTCGAATCTTGACACCCATTGTTCAGAGACCGAGAAAAAATTCAATTTTTATTGCATCCGCTGCTGCTGGTGCGGATTCTAATGTTGCAGATGGAGTAGAAGAAAGTGAGAGCAAGAAAGAGAGTGATGTTGTTTCTGTAGATAAGCTTCCATTAGAATCAAAATTGAAGGAGAGGGAAGAGCGGATGTTGAAGATGAAGCAGCTTGCCAAGAAGATAAGGTTGAAGAGAAAGAGGCTTGTTCAAAAGAGGAGGTTGAGGAAGAAGGGG…	11422686	5	0	6	0	-1.09929	-1	0.000111992	-0.325827	0	0.625992	-1.51747	-1	2.97704e-08	-0.540729	0	0.17285	-1.19182	-1	3.30668e-05	-0.257326	0	0.758485	-1.8645	-1	1.11226e-10	-0.579864	0	0.134883	-0.895702	-1	0.00184075	-0.238366	0	0.886534	-1.3245	-1	5.75473e-07	-0.38481	0	0.556058	-0.995122	-1	0.00159754
Psat3g086960.1	CDS	CDS	3' exoribonuclease family, domain 1	polyribonucleotide nucleotidyltransferase	TTAACAAAAGGGGTGCATAGAAAAAGGTGTGCAAGTAGCAATTATTAGAAAAGCCCATTATACCCTCATAGTTTTGGCCCAAAACTCTGCGCGCGTCTGAGCCAAATTGCAGAAGCGGATAACGGTACTTCCCATTTCTTCCCTCTTGAGCTTCATTTCCACAACCACCACCACCACTCTCTCACCACCAAAATCATAAACCCTAACAGAGAATATGCTAGCATGTACTAACAGCATCTTCCATGGCCCTGCCACATTCCACCGCCAATCCCACCCTTCTAAATTCCTACTCTCCAAGCCTCTTCTCTTCCCTCGCCTCCCTCGCGTAGTCAATTTCGGGAAATTAAAGTTCAATTCTCACTTTTCCGGTAAAAATAGTTGCCGCCGTTTCAATGTTAA…	11438450	6	0	5	0	-0.719278	-1	0.00436966	-0.0677638	0	0.983227	-1.02205	-1	7.72224e-06	-0.448105	0	0.207635	-0.785782	-1	0.00170894	-0.335761	0	0.511826	-1.56236	-1	6.30987e-10	-0.278164	0	0.517016	-0.848373	-1	0.00101851	-0.52997	0	0.412068	-1.22131	-1	2.50074e-07	-0.362714	0	0.51375	-0.739512	-1	0.00743203
Psat3g088480.1	CDS	CDS	EXOSTOSIN-LIKE PROTEIN-RELATED	Glycosyltransferase	AAATTAATCGTAGAGGGAGTGAATTAAATTTAAGTGTTTAGATTAAATATAACATGTGGTATCATAAGTAAATTTAGAAATTGAAATTGACAATGACCGATACCTACAATATAATTATATACAAATAGTGATTCCCTCGTTATTGATTATTGTCATTGTAAAAGAGTAAGTCTGTGTCAATTAATGTCATGATCACGCCACATCCGGTTATTATATTAGTATAACATATCGCACATAAAACTTACTTACAGAATAATTAAGACTGGCCATCTCTATGCCATGTTTCCTCCTTCTTCTCTTTACCACTACTCACATAATCATGATACATCTTCATTCAAGAGTTTTTGGTTCTTCATTCCAACTACCTTAGCTCTATTAACCTCACTTTTCATTCTTTTC…	11435768	3	1	6	1	1.65403	1	0.000366308	1.19715	0	0.100319	0.992883	1	0.011043	0.799358	0	0.203142	1.08123	1	0.0274043	1.38243	1	0.0104412	1.63437	1	0.000107041	1.02968	0	0.120606	0.834132	0	0.12191	0.72463	0	0.666858	1.90045	1	8.3728e-06	0.972924	0	0.296225	0.97007	0	0.136036
Psat3g100920.1	CDS	CDS	Region of a membrane-bound protein predicted to be outside the membrane, in the extracellular region.	Rhodanese-like domain-containing protein 4A	ATGGATTCCCTTTCTCTTCTCCTCTCTTATCCAAAACTCTCCCCCACAAAGCCCTTCTCCTTTCTCTCAAACCCTAATTCACCTCCCAACAAAAAACCCCAAATTTCATCCCTCAAACCCCATTCTCCATTCTCACTTCAAAATCCCCTCACAAAATCATGCTTTTCACTTGCTACAATCAACCTTCTCACTCCACTCCAATCCCTCGCCGTCGAACCCACATTACTCGAATCAGACGCAGGCCGAATCAACTTGGAAACAATTCTTGTCTCCATTGATGATTTCTTCAACCGTTATCCATTTTTTGTTGCTGCATGTTTCTTAGTTTATCTCGTTGGTATCCCTTTAGCAGAAGAGTATTTCAGGAAGTATAAATTTGTGTCAGCTATTGATGCTTTC…	11436723	5	0	6	0	-1.01624	-1	7.09475e-05	-0.343672	0	0.526355	-1.42675	-1	9.23255e-09	-0.533467	0	0.128619	-0.991626	-1	0.000124124	-0.182121	0	0.844535	-1.64504	-1	2.43283e-10	-0.546935	0	0.113311	-0.73635	-1	0.00553812	-0.132047	0	0.968542	-1.29952	-1	1.16847e-07	-0.307852	0	0.635412	-0.835269	-1	0.00258026
Psat3g110280.1	CDS	CDS	C2 domain (Calcium/lipid-binding domain, CaLB)	Multiple C2 and transmembrane domain-containing protein	AGAATTGAGACAAAAAGTGAAGCTAAGACCGAGGTGGTTGTTGTTGTTCTCGTAAACTAAACAAACCTAAAGAAACACAAGAAACATAAACAAACGAACATTCTCATAACTATATCTCTGATCAAAATATGAAAATGGTTAGTCAAAGCATGTCATTTTCACGACACTTTCTCCCTTTCTCTCTTATTAAAACATACCAACCATCACATTTTCCTCTTTCTCTATTACTTCCAATTCCAACCTCACAAAACCGTTTCTGACTTGCTTTCTCACCTCTTCAAATCATACCCCGGTACTTTCAATGAACAGTCTCAAGCTTGGTGTTGAAGTTATTGGTGCTCATGACCTTGTGGCCAAAGATGGACAAGGTTCATCTACTACTTTTGTAGAACTTCAATT…	11435891	4	0	6	1	1.74055	1	0.000386424	0.613528	0	0.589454	1.88853	1	2.54451e-05	0.923109	0	0.191772	1.48501	1	0.00299667	1.12093	0	0.107081	2.08555	1	7.55094e-06	1.14647	0	0.0998362	1.85828	1	0.000245135	0.433279	0	0.884118	2.75437	1	1.87615e-08	0.808169	0	0.457347	2.11726	1	0.0202184
Psat3g125080.1	CDS	CDS	Serine/Threonine protein kinases active-site signature.	Belongs to the protein kinase superfamily. Ser Thr protein kinase family	GAAAATTCACAATTGAATTTTATTTGATTTAATGAAATGTTTATATGATTTATATTTGTTATAGATTCAATAATTTTGGATTTCAAATTTTAAATCTCTTAAAAATATACTCCTACTTCTATAATGAGATGATAAAAAATCTCTCCATTTCCAAGCTGATAATTTCCACGTGGATCTTTTACCATAAAAAGACCATAGAAAATAAACCAGCATTAACAAGAGCCCACGAAGCAGTTCAATACATTCGTCAAAAATCATTTCAATCTTTGAAATTCAACCGAACACCAAACCCATTAATCCAAATACAGAAATCACAACCCTTTTCTTCTCTTTCACTTCACTCTTTCCGTTAACAAATTCTCTCCTCACTCACTTTCACTCACTTTCTCTCTGTCCATC…	11412849	4	1	6	0	-0.897221	-1	8.70508e-06	-0.591474	-1	0.0294797	-1.19763	-1	8.54904e-10	-0.57788	0	0.019729	-0.956655	-1	2.78808e-06	-0.476928	0	0.0638982	-1.22226	-1	4.49381e-10	-0.544679	0	0.0248214	-0.537124	0	0.00898045	-0.28605	0	0.714649	-1.02018	-1	7.48829e-08	-0.426071	0	0.231409	-0.647841	-1	0.0023087
Psat3g198480.1	CDS	CDS	SignalP-TM	tRNA nucleoside ribose methylation	ATGAGTAGTTGCAAAACCATGTTCTGTTCATCACTCTCTTCCTCCTTCAAATTCAAATCCAAATCCACTCTCACTCTTCTTCCTCCTCCTTCTTCTCTCCTCCACCTCCGTCATCACCACCACAAATCCACCTCACGATGTTACATTTCATCTCAAACCGCCGTCGTTTCATCCATAGAAGAGCCGCAAACAGAAGAGCCACAATCGAAGGACAAAATCCAAAACATCCTCACAAACGGCGAAGGAGTCACCGCAATCATGAAAATGAACCGAAAGCCTCTTCTTCACGAGCCTCAGCCTCGGTGGTTCCCTTACCTAGACAGCTTCAGGTGCGAGAACGGTTACGAACTTACCAGCGACGAAGTTATTGAAGCTGTTGACCCTTGTCTTTCGGAGTCG…	11416329	5	0	6	0	-0.814021	-1	0.00032685	-0.110533	0	0.911964	-1.16387	-1	5.86352e-08	-0.263508	0	0.492328	-0.880954	-1	0.000105816	-0.236547	0	0.679305	-1.44785	-1	1.97609e-10	-0.548649	0	0.0538491	-0.669778	-1	0.00428063	-0.15466	0	0.926744	-1.20254	-1	3.67489e-08	-0.2276	0	0.716026	-0.900218	-1	0.000253508
Psat3g205200.1	CDS	CDS	Region of a membrane-bound protein predicted to be embedded in the membrane.	RuBisCO catalyzes two reactions the carboxylation of D- ribulose 1,5-bisphosphate, the primary event in carbon dioxide fixation, as well as the oxidative fragmentation of the pentose substrate. Both reactions occur simultaneously and in competition at the same active site	ATGGCTTCTATGATATCCTCTTCCGCTGTGACAACAGTCAGCCGTGCTTCTAGGGTGCAATCCGCGGCAGTGGCTCCATTCGGCGGCCTGAAATCCATGACTGGATTCCCAGTGAAGAAGGTCAACACTGACATTACTTCCATTACAAGCAATGGTGGAAGAGTAAAGTGCATGCAGGTGTGGCCTCCAAATGGAAAGAAGAAGAAGGGATGGGTTCCATGCTTGGAATTTGAGTTGGAGAAAGGATTTGTGTACCGTGAGCACAACAAGTCACCAGGATACTATGATGGAAGATACTGGACAATGTGGAAGCTTCCTATGTTTGGTACCACTGATGCTTCTCAAGTCTTGAAGGAGCTTGATGAAGTTGTTTGCCGCTTACCCCCAAGCTTTCGTCCG…	25497422	4	0	6	1	-1.03677	-1	0.00382746	-0.299038	0	0.771161	-1.29457	-1	7.67146e-05	-0.356394	0	0.605472	-1.0327	-1	0.00430235	-0.374305	0	0.692421	-1.87448	-1	5.16788e-08	-0.538685	0	0.321716	-0.423423	0	0.372044	-0.0386667	0	1	-1.13506	-1	0.000473432	-0.355902	0	0.725721	-1.03584	-1	0.00859276
Psat4g005600.1	CDS	CDS	Leucine--tRNA ligase [leuS].	Belongs to the class-I aminoacyl-tRNA synthetase family	ATGCTGCACTCTCATCTTCATCCCAATCTCCAATTCTTCTCACTACACTCCTCTATCCCTTCCTCTAAACGCTACACCATTCCATTTCCCACTCCAATCAGAAAATCATCTTCTTCTACTCTCAGACTTCGCAATTGCACCCGCAGAATCAGAAGCTCCGCCGCGAATGATAAAGTGAACGAAACCGAACAGAAGAAACCGTCGCAACAGATTGTCAATAGAGCTTATCCTTTCCATGAAATTGAACCCAAGTGGCAGCGGTTTTGGGAGCAATACCGCACTTTCAGAACCCCCGACGATGATATCGATATGTCAAAACCTAAATATTACATTCTTGACATGTTCCCTTACCCTAGTGGAGCTGGTTTACATGTTGGACATCCACTTGGATACACTGCC…	11437887	6	0	5	0	-0.929828	-1	1.75798e-05	-0.30636	0	0.497951	-1.07038	-1	1.04985e-07	-0.501486	0	0.0834363	-0.852922	-1	6.32746e-05	-0.252918	0	0.609466	-1.1872	-1	6.69353e-09	-0.29	0	0.386323	-0.638326	-1	0.00354265	-0.237798	0	0.827785	-1.10603	-1	6.27087e-08	-0.358734	0	0.415019	-0.783981	-1	0.00052283
Psat4g019040.1	CDS	CDS	Cpn10_2	Belongs to the GroES chaperonin family	ATGGCAACCACTCAGCTCACTGCTTCATCGATTTCAACGAGGAATTTTTCGTCCTTTGAAGGGCTTCGAACTTCATCAATTCAATTTCGTAGCAAGAATGTTAGAATTGGTACTTCCACACAAAGGTTGTTCCCGTCTTTGGTTGTTAAAGCTGCCACTGTTGTTGCCCCAAAGCATACTACACTTAAGCCACTAGGTGATAGAGTACTGGTAAAAATTAAGGATGCAGAAGAGAAAACTGTGGGTGGAATTATACTGCCATCAACTGCTCAATCAAAGCCTCAAGGGGGTGAGGTGGTTGCTGTTGGAGAAGGAAAGACAGTTGGGAAGAACAATGTGGAAGTTAGTGTGAAGGCTGGTGCACAAGTTGTGTACTCAAAGTATGCAGGGACTGAGGTG…	11445528	5	0	6	0	-1.44956	-1	0.000309954	-0.51842	0	0.552941	-2.67205	-1	3.56026e-10	-0.83747	0	0.131762	-1.45987	-1	0.000295213	-0.350018	0	0.771642	-3.0555	-1	6.21533e-12	-0.677068	0	0.243646	-1.11995	-1	0.00699664	-0.221374	0	0.958678	-2.12213	-1	7.58372e-08	-0.645589	0	0.446072	-1.30769	-1	0.00247095
Psat4g026200.1	CDS	CDS	zinc-finger of the FCS-type, C2-C2	zinc-finger of the FCS-type, C2-C2	TATGACTCGCATAGTCCAAAAAACAGTCACACTCACACTCATTTACTCACTCAGTCCCTAGCTCACACAACCCACACAATGTCTCCTTTCACCTAATCAAAAAACCTCACACAAAAGTTAAATGCCACTGACCACTACTCACTCATTCATTCTTTTTAACCACACCAAAGCCAAAATAACTGCTACACCACTACACGACAAAAACCACTCTCTACGTGGCACTTGAATACCAAAAACAGTCAAAATCTCTGTCCTTTATTACTACTCCTCATAGCTGTAGCGGGCCCCACCATAACTCTCCTTTTGTACTATTCATTTTCTTCTCCTTCTTTTTTTCCTATTTATGTTATTACCTTTCTCCAACGTTATTCATTCGCCACCAACAACATAAACACGCTG…	11417725	5	0	6	0	-2.29898	-1	0.000410323	-0.255823	0	0.921136	-3.28717	-1	1.07615e-07	-0.343198	0	0.798504	-4.30805	-1	3.05612e-06	-0.272341	0	0.932844	-4.03485	-1	1.96247e-07	-0.219856	0	0.905803	-2.8194	-1	7.074e-06	0.279967	0	0.955394	-3.38702	-1	2.23264e-08	0.478108	0	0.740456	-2.63376	-1	0.000843382
Psat4g040160.1	CDS	CDS	Protein of unknown function (DUF3119)	Protein of unknown function (DUF3119)	ATGGATTTTGTTAATCAGAAACAAATGGCGAGCACTTTGTTGTCCGTACACCGCTTTCTTCCCTCCCAAAGGAGGGAAAACATTGGATACTTGAGTGGAATCAGGACTTCATTGTGTGGACAAGTTGTGCTCAATCCAAATTTCCCTGGGAGACAGATAACAGGAAGCCATGGAAACCGTTTTGTTGTTAACTCACTGTTTGGAATTGGAAAGAAGGCCAAGAGTAGAGTGATCAGAGAGACTGTGATTCCTGAACCAGATTATAGGATTCCGATTGTACTACTTGGTTTTGCCGGTGGGTTGGTTTACACAGATAATCTAGTGCCTGGTGTCCCTGTTGGTCTCCTCGGATTGCTTCTGTTGTTCCAGACAACTAGAGTGAGATTTGTCTTTGATGAT…	11441212	5	0	6	0	-0.962835	-1	3.96857e-05	-0.241583	0	0.676721	-0.90636	-1	1.78006e-05	-0.214956	0	0.643393	-0.89528	-1	0.000127343	-0.173537	0	0.831581	-1.26507	-1	1.43234e-08	-0.42859	0	0.194188	-0.660251	-1	0.0057588	-0.125332	0	0.964228	-0.97951	-1	4.50921e-06	-0.321521	0	0.545194	-0.904832	-1	0.000245041
Psat4g046600.1	CDS	CDS	Unknown	Peptidyl-prolyl cis-trans isomerase	ATGCTACAAAACCCAAGAATACTGCGAACTTCCCCTCAACCATTCAACCTTCCAACTCAGACATCAACACCATCACCTTCATCATTCCAACTATTGGGCACAAGATCACATTTTCCAATCCTCAAACAGCAATGCAGATTGTCGCGTAGAGAGCTCGCAATCTACAGCAATTCTTGCTTGCTGCTTCTTTTGGCTGATGGATCCAGGGCAAGAGCAGAAGATGTTACCAACAGTGACCAACTGGGGGACAGTTTGACTAACACTCCCAGCTGCACTGAAAGAAAACCTACAAAACAAGTTTTCTTTGACATATCTGTTGATCGCGAACCGGTTGGTCGCGTTACTATGGAGCTCTATGGAGATGATGTCCCTGTAGGAGTTGAGAGGTTTAGCAAGATT…	11438100	5	0	6	0	-1.01932	-1	0.000133875	-0.444248	0	0.397123	-1.20722	-1	1.17766e-06	-0.57167	0	0.119791	-0.956995	-1	0.000328307	-0.334341	0	0.565854	-1.38568	-1	4.63232e-08	-0.472766	0	0.216117	-0.830863	-1	0.00224764	-0.460794	0	0.568676	-1.26919	-1	4.27765e-07	-0.499482	0	0.333284	-0.819793	-1	0.00458699
Psat4g081440.1	CDS	CDS	consensus disorder prediction	Cysteine-rich and transmembrane domain-containing protein	TACATTACAAACTCGCTTTCAATTCCAACAAACGGTTTCACCATTAACATGAGCTACTACGATCATCAGCAACAGCCTCCAGTGGGTGTTCCTCCCCCACAAGGGTATCCTCAAAAAGACGCTTATCCTCCACCAGGTTACCCTTCACAAGGATATCCTCCACAGGGGTACCCTCCTCAACAAGGCTATGGCTATCCTCCACCACAACAGTATGCTCAACAGCCTCCTCAAAGACAAGAAGTTGGTTTTCTTGAAGGATGTTTGGCTGCACTGTGCTGCTGTTGTATGCTAGATGCTTGCTTTTAGTTCTGAATGAGAGAACCTCTTGTTGGCTCATTGTTGTAATTCCAGGAAACACAATGTTAGGAATATTTCTTTAGATTATTATTTTTATAGTAT…	-	6	0	5	0	1.50156	1	8.6988e-05	0.0509566	0	1	1.26247	1	0.000261608	0.182182	0	0.88713	1.15467	1	0.0028369	-0.0286559	0	1	0.780091	1	0.0278673	-0.121958	0	0.951722	1.61854	1	0.000356899	0.173112	0	1	1.38861	1	0.000314373	-0.468633	0	0.747669	1.51157	1	0.000186891
Psat4g082560.1	CDS	CDS	OS06G0637400 PROTEIN	Unknown	AAGTACACCAAATTCTACTATCCACGCTATAAAAGGACTCTTTATCGCCTCATGATTCACAAATATCAACAACATAAAAAGAATTCCTTCTTCCTTCTCTTTGTGTTTCATATTTTATAAAACATGAAAAGCACTATCCTCAAAACTGAGGTATTCTTTGTTTTCTTCATGTTGTTGAACTCTGTTTTCTTGATCTTGGAAGCTCGTCCATTGAGTATCATTGACACAAAAAACTCAGATACTAGAGATGAAGTCGTTGATTTTTTTAGTTGGTTATCACATTCTATTGGAGAAATCAAGCAAGGCGTGGCGGTTGAGACACTCGGAGGGATTAAGGATTCTGGTCCAAGTTCTGGAGGGGTGGGACATAAATTCACCAACGTAAACACACTCGGAGGG…	-	4	1	5	1	3.81603	1	0.000170783	3.05097	1	0.0421882	2.94757	1	0.000243784	1.65528	0	0.23699	2.82752	1	0.0120771	2.34297	0	0.158333	2.91601	1	0.00564921	2.38807	0	0.170213	2.99455	1	0.0013834	1.90847	0	0.482018	3.79141	1	1.10665e-05	1.68909	0	0.469897	1.58403	0	0.229908
Psat4g124720.1	CDS	CDS	Region of a membrane-bound protein predicted to be embedded in the membrane.	Unknown	ATGGAAAATGAAAACATTCTCAAACAGAAGCAGAAGCTAGAGGTATTTGATATACTCAAGGAAGCTCTTATGATATCTGTTAGAAATCTCAACTTTATCATCTTCACCTTTCTTACCTCTCTTCCTCTCTTTTGTATAACAGTTTACTTTGAAATTCAACTTCAAGAATTAGTTGAAACTTTTTTTATTAATATTCCAGAGGAGGTTCACTATGGATACTTTAATTCTATGCTAGATCGTATGAATAAGGATTATAATTACTCTAAGTTGATTCAACTTGGTTTGATTTATATATTTCCTCTCCAAATTCTTGAGTTTGGAACTGCAATTGTTACTATAGACTTGGCTTCAAAGCTAAATTCACAAGAGAAGAAAATGACCCTTAAGGAGATGTTTGAA…	25501296	4	0	5	2	2.232	1	5.33323e-05	1.02158	0	0.338295	2.09908	1	2.34297e-05	1.15067	0	0.138294	1.93608	1	0.00037495	0.859112	0	0.400973	2.25198	1	2.87805e-05	1.75843	1	0.0169098	2.1509	1	0.000219445	0.420033	0	0.926728	2.90278	1	9.64901e-08	0.292897	0	0.939184	1.46085	1	0.0179858
Psat4g140640.1	CDS	CDS	50S ribosomal protein L13 [rplM].	Belongs to the universal ribosomal protein uL13 family	GCAAAAAAATTTATTAGTAAAAGAATGAAAAAAGAAATGGTAAAAGAAAAGTAACACTAGTGGACTCGTAACCAAAGTTGTGTTATCCCAGTCTCCATCTTCTACATTATCTCCCAACATAAGGATAACAAGATAGATATATCGCAGAACGCAGAACGCAGCGCGAGAGAGTGAGTAACAATGTCCTTGCTCTGTGCTTCACCATCCGTCTCCTTCCCTTCATCTTCACTCACTTCTCACAAAAATGCAACCGCTAAATCTTCCTTTGTTGGTTCCCAATTGCCTCTTCCAACCCTTTCATTGTCATCTTCTTCTTCAATTCGTACTACCCATTTCTCTTCATCTTTCGTTGTCCGTTCTCAACAGGACACTTCCGTGGTAGAACAAGATCCACGATTC…	25501193	5	0	6	0	-0.985206	-1	2.055e-05	-0.416854	0	0.336998	-1.22664	-1	2.16001e-08	-0.51213	0	0.104628	-0.936728	-1	4.43176e-05	-0.255693	0	0.650206	-1.5586	-1	2.43652e-11	-0.404291	0	0.217603	-0.57667	0	0.0157432	-0.187253	0	0.897316	-1.09651	-1	3.33977e-07	-0.425928	0	0.341341	-0.967745	-1	7.11502e-05
Psat4g140840.1	CDS	CDS	NAD kinase/diacylglycerol kinase-like	Diacylglycerol kinase	ATGGGGGATGGAAATAGTATTAGAACCTTGAAGGATTTTTCCATTCCGGATTATATACTATTGCCTGGATCTGAGTGCAAAGGTGTTACTCATTTACCTGCATGTCCGGTGGTTGTTTTCATCAACTCAAAAAGTGGTGGTCAGCTTGGAGGGGAGCTTCTTGTTTCATATAGTTCACTTCTTAACAAAAATCAGGTTTATGATTTGGGGTTAAATGCTCCAGATAAGGTGCTGCACCAGCTATATGCGAATTTAGAAAAGCTAAAGCATAATGGAGATAATTTTGCTGCTGAAATTCAGAATAGGTTGAGAATAATTGTTGCAGGTGGAGATGGTACTGCTAGCTGGCTTCTCGGAGTGGTATCTGACCTTCAATTACCTCATCCACCACCAGTTGCA…	25502572	5	0	5	1	1.07963	1	0.000771604	0.39875	0	0.598331	0.901776	1	0.00162943	0.54901	0	0.24487	0.858248	1	0.0118462	0.55978	0	0.334896	1.74984	1	7.26246e-08	0.93079	1	0.0366393	0.877775	1	0.0203629	0.506859	0	0.743898	1.44431	1	5.32657e-06	0.523693	0	0.519786	0.952011	1	0.0147124
Psat4g169960.1	CDS	CDS	YchF	Hydrolyzes ATP, and can also hydrolyze GTP with lower efficiency. Has lower affinity for GTP	TTATCGGAGTAAAAACTAAAAAGATTGGTGAAAAATTAGTACAACTTTAGACTTATATCGTAACCTAATTACAAACGGTTGGCGGACATAGATAAACCGCATAGAGATAAAGCACTTGCATCCATTGAAAATGCGCGTAGAACAGCAAAGATAACAACCCAAACTCACACTCTCTGCTCTCAAATTCTCCTAACAATTATGGCTAAACTAGTTCCCAGTTTAGTTCATCCATTGAAGTCAAGGTTTTTCGGTAATCATCACACTCTTTTAACCAAACACTCTTTTCAACTTTATGGAGTTCAACCCAAGCTTTCTTATTCTTCTTCTTCATCCAAGATAAGCATGAGCCTCAAGGCTGGTATTGTTGGTCTCCCCAATGTTGGCAAGTCTACCCTCTTC…	120577672	5	0	6	0	-0.974731	-1	9.9457e-06	-0.225302	0	0.672159	-1.20318	-1	7.61931e-09	-0.287874	0	0.402188	-1.00126	-1	5.17589e-06	-0.205538	0	0.729434	-1.50926	-1	1.04348e-11	-0.400498	0	0.185249	-0.700269	-1	0.00130466	-0.209609	0	0.855428	-1.2209	-1	6.87192e-09	-0.344459	0	0.446745	-0.879163	-1	0.000113528
Psat4g176240.1	CDS	CDS	Region of a membrane-bound protein predicted to be embedded in the membrane.	Lysine histidine transporter	ATGGTTGGTGCTGGTGTTCTTAGTCTCCCTTATGCCATGTCTCAACTTGGATGGGGTCCTGGGGTGACAATACTAGTCCTCTCATGGTTCATCACACTCTACACTCTATGGCAAATGGTCGAGATGCATGAAATGGTTCCAGGAAAACGCTTTGATAGATATCATGAACTGGGTCAATATGCTTTCGGTGAAAAGTTGGGCCTTTATATTGTGGTTCCACAACAACTTATCGTTGAAGTTGGGGTTAACATTGTATACATGGTGACCGGAGGAAAATCTTTGCAGAAGTTTCATGATACTGTGTGTCACGACTGTAAAAAGATTAAGTTAACATTTTTCATTATGATTTTTGCCTCAGTTCACTTTGTCTTGTCTCATCTACCCAACTTGAACTCTATT…	25498073	3	1	5	2	1.55046	1	0.00146975	0.600037	0	0.592212	1.57898	1	0.000373764	0.984892	0	0.154371	1.26184	1	0.0116806	1.42412	1	0.0153492	1.88995	1	5.41416e-05	1.76471	1	0.00360814	1.46397	1	0.00359586	0.493592	0	0.855343	2.57094	1	1.25983e-07	1.00666	0	0.298065	1.09483	0	0.0543462
Psat4g182080.1	CDS	CDS	GERMIN-LIKE PROTEIN SUBFAMILY 3 MEMBER 3	Cupin	TTCAACCAAAATATCCCATCATTTAATTAGTATTTGTCATTTACTTAGGAATACAATTATACCCTCCAACTTGCAACAAAAACTCTTATATATAACATCACTATGCAGCAAGAACATTCACACTCAAACCAAATTCATCAACCAACAACCAAACATGTTTCAAATCATTTTCCTCCTCTCCCTTTTCCTCTCCATTTCCAATGCTTCTGTCCAAGACTTCTGTGTAGCAGATCTCAAAGCCTCAGACACCCCTTCAGGCTTCCCTTGCAAGTCAGCCACAACAGTAACCGTAGAAGACTTTGCATTTTCCGGCTTAATTGAGCCAGCAAACGTAACAAACATAATCAACGCCGCCGTTACGCCTGCATTTGTCGCACAATTTCCAGGCCTTAATGGCCT…	11429465	4	0	6	1	-1.06094	-1	0.00297954	-0.192985	0	0.899356	-1.21132	-1	0.000195493	-0.339831	0	0.632577	-1.20433	-1	0.000808434	-0.314352	0	0.773659	-1.47894	-1	6.47968e-06	-0.475737	0	0.403241	-1.03004	-1	0.00538901	-0.696512	0	0.481729	-1.12683	-1	0.000506962	-0.376417	0	0.701337	-1.05245	-1	0.00714507
Psat4g202920.1	CDS	CDS	Region of a membrane-bound protein predicted to be embedded in the membrane.	anion transporter 2	GGACTTCATATTTTTTAATTTTGATTACTATAAATTTATTTATTTTATATTCCCAAAAAAGAATGTGAGAAATAAAATAGAAAAGAAATGAAAAAATAGTTGTAGTTGGAAACTACCAAAATAGAGTTTCTGTGCTTTCTTCTTTGCTTATCCTCTTCCTTCTTCTTTCACAGAAGAGAAGAGAAAAACAGAGTAACACTTTTGGCTAAGAAACGACGTCGTTTTCTTCACTTTCAACACTCAATTCTCCATTCTGTATCAAAGTACAGTACCAATGGCTATGAGCGGTTTGATTTCCAACCGCAACTTCGGTTCCTTCGTTGCCTCAGGGAATTCATATAGATCGCAAAAGGATTCGTCACTTCAAAGAGGGGGAATTTCTGTTTCTGGTGTATCGGT…	11443407	5	0	6	0	-0.768672	-1	0.000293228	-0.0608084	0	0.981314	-1.28945	-1	1.18184e-09	-0.269484	0	0.445045	-0.932348	-1	1.55866e-05	-0.182405	0	0.785046	-1.61814	-1	1.4716e-12	-0.315605	0	0.331892	-0.849033	-1	0.000117393	-0.214724	0	0.854899	-1.36306	-1	6.29788e-10	-0.218171	0	0.713696	-0.763211	-1	0.000800608
Psat4g207000.1	CDS	CDS	ATP/DNA BINDING PROTEIN-RELATED	Unknown	CTTTATTTAACCTTACTTCTCCACGAAGTAGTCTTCACAACACCTCATTGCTTTTGGAGGTTTCAAATAAACCAACACTTGCTTCTTCTTCTCTTCTCTTCCTTTTTTACTCTAAAATCTCTCTTGCTTCTTCACATTTTTCACGTCATTATGGCTTCTCCAAAACAACACGTCGAAGAGATACGAAGAACTAAATTCTCCATTGGCGGAGAACCTAATCCATTGACTGAAGATCTTCATCACGCTGTCAAGAATCTCTCTGCTGAGCTTTATGCAAAAGATGTTCACTTCCTCATGGAACTCGTTCAAAATGCTGAAGATAATTCTTATAACGAAGGAGTGAAACCAAGACTTGAGTTTGTTATAACTTCTGATGACATTACCGCTACGGGTGCTCCG…	25501905	5	0	6	0	1.34826	1	1.08209e-05	0.595309	0	0.293773	1.23202	1	7.38104e-06	0.524118	0	0.246403	1.10967	1	0.000202216	-0.0900472	0	0.994348	0.950071	1	0.000760555	0.102748	0	0.94565	1.06587	1	0.000989501	0.0453997	0	1	1.21706	1	2.77557e-05	0.0927393	0	0.995519	1.2912	1	0.000110626
Psat4g207480.1	CDS	CDS	Region of a membrane-bound protein predicted to be embedded in the membrane.	May be involved in modulation of pathogen defense and leaf cell death	ATGAGTGGTGGTGGAGAAGGTGAAGGAAGTGATTTACAGTTTACTCCAACATGGGTTGTTGCTCTTGTTTGCACTATCATTGTTGCTGTTTCTTTTGCTGTTGAACGGTCTCTTCATCGTCTTGGCAAGTATCTTAAGAAGAAAAACCAGAAAGCACTCTTTCAAGCCTTACAAAAAATCAAAGAAGAGTTGATGATATTGGGTTTTATTTCATTGTTTTTGACTATAACACAAAATGGGATCACAAAAATATGTGTTCGAGAAAGTTGGACTCTTCATATGCTTCCTTGTAGTCCTGACGAGAAAGAAAAAAAAGAATCAAAACCATCTTCCACTTCACATTTTCAGAGGTTTTTCTCTTCCAATGATGTTTTTACCGCGGCTCGGCACCTTCTAGCT…	25500239	4	1	5	1	2.43983	1	0.00018589	1.37039	0	0.243116	2.09211	1	0.00017985	0.541088	0	0.682607	2.26601	1	0.000659473	1.7214	1	0.0439049	2.50312	1	4.91382e-05	1.96269	1	0.0201447	1.99391	1	0.00163387	0.260202	0	0.994812	3.39823	1	5.07704e-08	0.732656	0	0.671474	0.743482	0	0.380159
Psat4g211880.1	CDS	CDS	till_3	resistance protein	ATGGCATCTATCACCACCAAAGATGAAGCCTCTTCATCTTCACCATCAAAATGGAGTCACCATGTTTTCTTGAGTTTCAGAGGCGAAGACACTCGCCAAGGTTTCACGGACCATCTTTTTGCTTCATTGGAAAGAAGAGGGATCAAAACATTCAAGGATGATCATGATCTTAAGAGAGGTGAAGTGATATCAGTAGAACTCAATGAAGCCATTCAAGACTCTATGTTTGCTATCATCATTCTCTCACCAAACTATGCTTCCTCAACATGGTGTTTGGATGAGCTACAAAAGATTGTTGAATGTAGCAAGAGTTTCGGTCAGGCTTTTTTTCCAATCTTCTACGGTGTTGATCCGTCTGATGTCAGGCATCAGAGAGGAAGCTTTGCTAAGGCTTTTAGA…	25500855	4	0	6	1	2.03928	1	3.47801e-05	1.27784	0	0.0870211	2.03099	1	3.40726e-06	0.966656	0	0.15715	1.88408	1	0.000169087	1.18765	0	0.084243	1.40887	1	0.00181416	0.725507	0	0.375713	1.307	1	0.00977092	0.0796075	0	1	2.60204	1	6.80527e-08	0.927327	0	0.394783	1.14643	1	0.0309504
Psat5g008920.1	CDS	CDS	FKBP-type peptidyl-prolyl cis-trans isomerase domain profile.	Peptidyl-prolyl cis-trans isomerase	TTGAAAATCTATGAATATCATTTACTAAGTGGGTGAAAATATGAAATAAAAGGGTAAATGAGTAGTTGCACCAATGAGAAATTGAAGAATGGAAACGGATAGCGTAAACTAGAGGTGGTGCGCGGTGAGGCCTGTATTAGCAATGACTTCCCCTTACACTTGCACTTGCAGTGGCAATTCCGTAAATTTCTTCCCAAACAAACGGAACGTTCATTACGGAGGTGGCGCGCTTTCGAATTCTAATCTCACCGCCACCACCAGGTTCAGACAACGGCCATTCACGGTGGTCGCGCTCTCTCTTTCTCAATCGAGAAGGTCCGCCGCGATTCTCATTTCATCCTTGCCTTTCACCTTCATTTTCCTCTCTCCGCCGCCTCCAGCGGAGGCCAGAGAGAGACG…	11413096	5	0	6	0	-1.05866	-1	8.71601e-06	-0.330328	0	0.493133	-1.26459	-1	1.29009e-08	-0.477888	0	0.131904	-0.903157	-1	8.54843e-05	-0.203365	0	0.764139	-1.27895	-1	7.38443e-09	-0.375103	0	0.261604	-0.762877	-1	0.00111173	-0.248933	0	0.834298	-1.27456	-1	1.34838e-08	-0.313394	0	0.552949	-0.827635	-1	0.000624302
Psat5g011520.1	CDS	CDS	Unknown	Unknown	ATTCACTGAACAAACCTCGGGATTCGTAGCCATGCTCGGATCTGATCTCATCGCTCTCACTCTTCTTTCCCCTTTCTTCCTCATTTCCACTTCCACTTTCACACTCTCAGATCAAAATCAAATGCTTCAAAACATTCCCTCATCACACTCACACTCTTTAAGTTCCAATTTTACCCTCACTACTATTATACTCTAACTGAAAACGGTTACAGAGGAGAACGATTTGCAGTTACACATTCAACTGCATTGCATTGCGCTTTATTCGTCAATGTTACTAATTTTGCATTAATGGCGGCGAGTTCTAGAGGCTTCTCAACGACGCAGTTCGATTTCAAGCTCAGAGCAACACGGCTCAATGTTGCTCTATTACCGAACAACTACTTCCCGGAGTTATGCCGG…	25490296	4	0	5	2	-0.786916	-1	0.00257854	-0.642469	0	0.113732	-1.29163	-1	2.01096e-07	-0.844595	-1	0.00939521	-0.930682	-1	0.000338948	-0.547783	0	0.141289	-1.5244	-1	2.91568e-09	-0.644498	0	0.0526988	-0.573081	0	0.0464178	-0.167945	0	0.940202	-1.08355	-1	8.87762e-06	-0.394797	0	0.49882	-0.843806	-1	0.00309062
Psat5g017840.1	CDS	CDS	Glutamyl-tRNA reductase signature.	Belongs to the glutamyl-tRNA reductase family	CTGGTTTTATAAAAAAAAGCTCAAATCTCGAGTAGGGTCCATATAGGTGAGAGTGTGGATAAAACGCGCGCTACACAGGCCAATCAAAACTCACAGAAACACATCCCAAACAATTTTTTTTTCTCTCTAAAACCCATCATCTTCACAAATCACACCGAGTGTGTGTCTCTCTGTGGAAGGAAGGGTCAATTTTATTATACCGTTTTTCTCTTTTCCCCTTCCTCCTCCTCCTCTTTCCATCTTTCAAATCCAATTCTAGGGTTAGGGTTCTTATACAATGGCCGTTTCAACCACTTTCTCCGCTCCCAAATTCGACTCTCTTTTCCTCAAATCTTCTTCCTCTCCCTCTTCTTCTTCAAGGCCATCATCACCGTCCATTCCCATCCATTTATCACTTCT…	11437109	5	0	6	0	-0.824934	-1	0.00020264	-0.361768	0	0.420358	-1.22805	-1	1.29794e-08	-0.330407	0	0.339477	-0.962264	-1	1.93383e-05	-0.230038	0	0.697792	-1.59011	-1	7.30495e-12	-0.33716	0	0.319321	-0.822446	-1	0.000319705	-0.369282	0	0.617448	-1.16413	-1	5.75935e-08	-0.184232	0	0.796881	-0.83496	-1	0.000424867
Psat5g020720.1	CDS	CDS	Region of a membrane-bound protein predicted to be embedded in the membrane.	Amino acid permease	ATGAAATATTCGTTAACGAAAAACCCATAAAAATATAATATTTAATACTAAAAAATAAATAAATAATTTGACTCCACCCCCACTTTGACTAAAATAGGATAACAAAAACCATAAATACTAATAAATGAAAGCAATTCAATCTTTTGTATTCATTATCTCCATATATTGAATTGAACTAAACTTACGCGTCATTGTTTCACATAAGGTTTCAAAATGAAGAACGATGTCATAGCACTTGAAACTGGTGTTACAAATGATCCAAATTCTCTTCTTGATGATGATGGAAGACCCAAAAGAACTGGAACGATGTGGACTGCAAGCGCGCATATCATAAACGCAGTTATTGGAACGGGAGTCCTCTCCTTACCATGGGCTATGTCCCAAATGGGATGGGTCCTT…	11442296	5	0	6	0	0.970966	1	0.015948	0.200903	0	0.911422	1.4523	1	4.03689e-05	0.465255	0	0.508271	1.18173	1	0.00382054	0.379361	0	0.761044	1.0542	1	0.00315265	-0.0938301	0	0.981331	1.0893	1	0.0127745	0.53751	0	0.795014	1.24262	1	0.000609786	0.360791	0	0.784978	0.551979	0	0.336998
Psat5g022400.1	CDS	CDS	Nucleoside phosphorylase domain	Phosphorylase superfamily	ATGGCTGCTACTCATGGGAGAATAGTCTTGTTCATGTTTCTTGCAACATTTATATGGTTTAATGCCCAAAATACATTAGTGCGTTGTGCTTTAACACCAGAATTGCAAAAGAAACTTGCTAGAATCAACAAAGAGGGTCCTTATTTAGGTTTAGTCATACCAAATTCTTTTGAACTTAACCCTCTTCTTCAAAATCCAGGCTATACTCCTACTAATACCATCATAGACTTTGCAGGAAAGAGATTTCGTTTTGGATCCATTAGCAACAAACCTGTTATATTGGTCATGACTGGATTGAGTGTGATAAATGCAGCTATAACAACACAGCTTCTATTAAGCATTTTTAATATAGATGGAGTTGTTCATTATGGTATTGCTGGAAATGCAAACCCTTCATTG…	25490123	3	1	5	2	2.7012	1	0.042529	2.18483	0	0.406103	3.34545	1	0.00334286	2.50515	0	0.204377	5.97824	1	0.00300686	5.5233	1	0.0333274	6.75927	1	0.000268345	5.11909	0	0.140948	1.9838	0	0.104236	0.23155	0	1	4.00864	1	0.00012816	1.9551	0	0.519786	2.64884	0	0.186154
Psat5g025240.1	CDS	CDS	PLP-dependent transferases	Porphobilinogen deaminase	ATGACTAACAGAACCTACATATCTGAACGATCATTCTCTCTTCCTTCTGCACCTTCCAATCCATCCCTTTCCCTTTTCACTTCCTCTTTCCGCTTCTCGTCTTTCAAAACCTCACCTTTCTCCAAATGTCGCATTAGGGCTTCCCTTGCCGTTGAGCAACAAACCCAGCAGAATAAGACCGCTCTTATCAAAATTGGTACCAGAGGGAGTCCACTAGCTCTGGCGCAAGCGCATGAGACAAGAGACAAACTCATGCCATCGCATACAGAGTTAGCTGAAGAAGGAGCTATTCAAATTAGGGAACCATTTTACCGTGTAACCTTCCACGAGAGGATGTTAGAAGATGCATTTATATCATTGAGTGCGGCTTCACTAGCTGATCTACCGGCTGGAAGTGTT…	11441634	5	0	6	0	-0.84179	-1	0.0412208	-0.114665	0	0.97319	-1.55226	-1	1.27469e-05	-0.617849	0	0.256436	-0.82042	-1	0.0278464	-0.108749	0	0.985582	-2.09417	-1	1.33896e-08	-0.501328	0	0.350911	-0.867726	-1	0.011028	-0.353876	0	0.832119	-1.92889	-1	4.99803e-09	-0.59448	0	0.345607	-0.826275	-1	0.0262774
Psat5g030440.1	CDS	CDS	YLMG HOMOLOG PROTEIN 2, CHLOROPLASTIC	YGGT family	GAGAGTTTTGATTGTATATAAATATAGGAGGGTCTAAAAATGAAATTGTTTTAATCAAAAGAATCGAGGTTAATTCTGTTTAATAAAAAAACAACTCGTAGTTTGTGGGTGGGCGTTGGGCGAATATACTATACTCCTATCTGCATTATCTTGTTTAGATAGTTATCTTATCGCAGGACCCATAGCCTGGCCTGGGGTTATCCTGTTTCAGCTCCATACAATGGCTCTGAATGCTACCGACTCAGAAACCAACAACAGCATCATCACCTTTCATTCAACAAATCCCCAATCACCATTTCTAATCGCACTCCCACTCTTCAAACTCCCCACTCCCCAACTCCCCACATCCATTTCCACCACATTTCATCAATGTTCCAAGTTTCTCCACTCTCTCGCTTC…	11442240	5	0	6	0	-0.931853	-1	6.03359e-06	-0.17701	0	0.742103	-0.925081	-1	4.94732e-07	-0.313084	0	0.288329	-0.830444	-1	3.04622e-05	-0.10587	0	0.914878	-1.16296	-1	1.48738e-09	-0.348418	0	0.219337	-0.693866	-1	0.000579486	-0.259169	0	0.766509	-0.973317	-1	1.78088e-07	-0.279683	0	0.535302	-0.758189	-1	0.000284274
Psat5g035400.1	CDS	CDS	WRKY DNA -binding domain	WRKY transcription factor	TTATCATTGAAATATAAAAAATATTATAAAAAAGGGTTTTACTCTTATAATATAGTCTGCAACTAGTTGGAATTCAGAATCTCAAATGTGAATTTTTAATAGTTATTATATTATCAATTGGTCTACAAATAAACAAGAGACATAATGTAAATAAATTAAACCCTATGGTTCGAATAAACTCAGAAATCAGCATCACCATTGACTTGCAATTTCTAGTTGTGATAAGTCTAACCACGAGATTTGCTGCCCCCATTAACATTTAACAACAAAATTCTTACGTTTGCTACAATATTTAAAACCACTTGAAAGTCTTCCATTAGTCTTTCCAACCATGCCCCACCCTCACCTTGTTCTATCTATCATACTTTTATTCCCACTCATCATTTTGTATATATCACA…	11431843	4	1	5	1	2.18874	1	1.70816e-05	1.17946	0	0.139618	2.01607	1	8.80781e-06	1.19624	0	0.073639	2.1203	1	3.88093e-05	1.41758	1	0.0236305	1.78116	1	0.000131217	1.28604	0	0.0551714	2.11444	1	5.93006e-05	0.53902	0	0.846845	2.94368	1	1.18771e-08	0.862948	0	0.451961	1.23957	1	0.0238818
Psat5g039440.1	CDS	CDS	Protein of unknown function (DUF620)	Protein of unknown function (DUF620)	AATTTCTTATCTATAATGTCTTTTTCTCGAGGCTGTTTGTTTTGGGAGTATGTGTCTTCTCTCTCACAGTTGTTTGTGGTTAGTGTTTCAGCTTGAACAAACACAAACTGGAGGTAACAGTAACTAACAATGGACACAAAACAAGGTTTCTTCTCCACACTCAAAGACGACTTAATCAAAAGCCTGTTGCCGGCGAGCGGTGCTACTCCGATTTCAACTTTACTCCGGCGGCGGAAGAAAGACCATTTTCCTCCACTGGACTTGCTCTTTGCAGAAAGATGCCCCTCTAGGCCAACGGTGGAAGCAATGTCGCCGTTGAAAGAGGGCCCCGAGGAAACAGAATGTAGCTTCTCTGTTTCCTCCTCTTCCGATCTCAGGCTGCTGCTTGGTGTCCTGGGT…	25489930	5	0	6	0	-0.861208	-1	0.00270985	-0.372385	0	0.546552	-1.6763	-1	5.8883e-09	-0.686548	0	0.0750005	-0.760801	-1	0.0090685	-0.301269	0	0.67631	-1.55924	-1	3.48019e-08	-0.323942	0	0.503481	-0.808944	-1	0.00712211	-0.238775	0	0.891818	-1.48735	-1	1.15115e-07	-0.336505	0	0.649361	-0.66742	-1	0.0408881
[truncated: 9,003 more rows]
[truncated: 69 more columns]

## Sheet: S4
Table S4. Differentially expressed genes obtained for each genotype during infestation with either P123 (pea-adapted biotype) or LSR1 (non-adapted biotype).
[truncated: 17 more rows]

## Sheet: S5
Table S5. GO enrichment analysis (biological processes) of the differentially expressed genes from the clusters 1, 2, 3, 4, 5 and 6 identified by clustering analysis of the genes regulated during infestation by P123 (pea-adapted biotype) or/and LSR1 (non-adapted biotype).
[truncated: 59 more rows]

[truncated: 3 more sheets: S6, S7, S8]
